# Supplementary material for: A Multi-Omics Study Reveals the Active Components and Therapeutic Mechanism of Erhuang Quzhi Formula for Non-Alcoholic Fatty Liver Disease
Source: Nutrients. 2025 Dec 10;17(24):3849. doi: 10.3390/nu17243849 (PMC12736208; doi:10.3390/nu17243849)
Supplement: Supplementary file 1 [file nutrients-17-03849-s001.zip]

Archive with 3 entries (3 files):
- Lipidomics_raw.xls
- Metabolomics_raw.xls
- Supplementary figure and table.pdf
