# Supplementary material for: A Multi-Omics Study Reveals the Active Components and Therapeutic Mechanism of Erhuang Quzhi Formula for Non-Alcoholic Fatty Liver Disease
Source: Nutrients. 2025 Dec 10;17(24):3849. doi: 10.3390/nu17243849 (PMC12736208; doi:10.3390/nu17243849)
Supplement: Supplementary file 1 [file nutrients-17-03849-s001.zip › Lipidomics_raw.xls]

#ID	name	G1-7	G1-8	G1-9	G2-166	G2-187	G2-186	G2-190	G2-178	G4-135	G4-146	G4-150	G4-153	G4-138	G1-3	G1-4	G1-6	G2-163	G4-134	G2_vs_G4_log2FC	G2_vs_G4_Pvalue	G2_vs_G4_VIP	G2_vs_G4_(FC_1_Pvalue_0.05_VIP_1)_regulated	G2_vs_G1_log2FC	G2_vs_G1_Pvalue	G2_vs_G1_VIP	G2_vs_G1_(FC_1_Pvalue_0.05_VIP_1)_regulated	G4_vs_G2_log2FC	G4_vs_G2_Pvalue	G4_vs_G2_VIP	G4_vs_G2_(FC_1_Pvalue_0.05_VIP_1)_regulated	G4_vs_G1_log2FC	G4_vs_G1_Pvalue	G4_vs_G1_VIP	G4_vs_G1_(FC_1_Pvalue_0.05_VIP_1)_regulated	G1_vs_G2_log2FC	G1_vs_G2_Pvalue	G1_vs_G2_VIP	G1_vs_G2_(FC_1_Pvalue_0.05_VIP_1)_regulated	G1_vs_G4_log2FC	G1_vs_G4_Pvalue	G1_vs_G4_VIP	G1_vs_G4_(FC_1_Pvalue_0.05_VIP_1)_regulated	Mass Error (ppm)	Formula	m/z	Retention time (min)	KEGG_annotation	KEGG_pathway_annotation
neg_10002	1-O-all-trans-retinoyl-beta-glucuronic acid	502.323526888985	484.386057720018	546.273889614596	564.373074409852	777.514899383718	663.714301997614	508.99453301255	741.509811837405	643.356746827404	780.607832346688	891.548622742258	983.992723656452	971.294380581046	626.223164541183	689.91760657279	494.613898877384	871.764234189316	668.095486849287	0.258790694154415	0.131807652303151	0.995390105518238	unchanged	-0.30393596400708	0.0784890240845819	0.952785064300159	unchanged	-0.258790694154415	0.131807652303151	0.995390105518238	unchanged	-0.562726658161494	0.00527361305926784	1.34207576213431	down	0.30393596400708	0.0784890240845819	0.952785064300159	unchanged	0.562726658161494	0.00527361305926784	1.34207576213431	up	-9.51326044560466	C26H36O8	497.21115532616	2.48886666666667	--	--
neg_10006	Cholesterol glucuronide	1678.45616935029	2077.96374023867	1230.76920475379	3617.41940569178	1704.42610213864	2120.29812315406	1905.58804676188	1586.78360307167	1348.88797922948	1099.51563398886	2102.8843870457	1661.87286402914	1357.35994369837	989.514030252874	1245.34791634568	1064.2565983088	2015.27843317042	2260.27223985213	-0.39754940817657	0.18089329194456	0.911347149166003	unchanged	-0.644127824716658	0.0560553217294778	1.0740568407502	unchanged	0.39754940817657	0.18089329194456	0.911347149166002	unchanged	-0.246578416540088	0.333714129575432	0.502419514272579	unchanged	0.644127824716658	0.0560553217294778	1.0740568407502	unchanged	0.246578416540088	0.333714129575432	0.502419514272579	unchanged	2.70213807194985	C33H54O7	561.3811972839	2.48886666666667	--	--
neg_10007	glas#22	859.523246398283	1140.81346094606	1267.48357812436	1318.05275707226	1352.53594194002	1184.70857408527	1388.54017705728	1603.58455685265	1366.62192865584	1368.1758907386	1469.94961904585	1457.37390937613	1525.29788591387	1540.24221266746	1403.85123006984	1322.10065618993	1430.0104301702	1414.39636994302	0.0554578747218568	0.411135040089697	0.569245654092235	unchanged	-0.135764542203272	0.298435983245861	0.546244318963648	unchanged	-0.0554578747218569	0.411135040089697	0.569245654092235	unchanged	-0.191222416925129	0.126536163976258	0.862601590379304	unchanged	0.135764542203272	0.298435983245861	0.546244318963648	unchanged	0.191222416925129	0.126536163976258	0.862601590379303	unchanged	-13.3269357476398	C25H46O11	567.295254448368	2.48886666666667	--	--
neg_10017	PS(22:4(7Z,10Z,13Z,16Z)/0:0)	92.3749255961136	159.816755096037	324.451374747618	241.463695286806	431.524181875621	295.648490510668	377.379252710122	377.108639414988	428.585802323631	356.707640866988	383.78871981608	352.634901063318	324.122017288641	481.500087259272	330.067257687753	531.868431285031	329.81389076072	213.923551099952	0.00478792683904737	0.978146010575321	0.0236010519558408	unchanged	-0.0965246194870423	0.778722288638635	0.142743060123938	unchanged	-0.00478792683904748	0.978146010575321	0.0236010519558401	unchanged	-0.10131254632609	0.769639966250696	0.180265587963143	unchanged	0.0965246194870422	0.778722288638635	0.142743060123938	unchanged	0.10131254632609	0.769639966250696	0.180265587963142	unchanged	-6.09849723784677	C28H48NO9P	1145.59906845013	2.50401666666667	--	--
neg_10018	Fucoxanthinol 3-(7Z,10Z,13Z,16Z,19Z-docosapentaenoate) 3'-palmitate	4387.94665401267	4639.06592105443	5078.37127142874	4571.81345321916	5486.46532680866	5131.41817212307	5305.84955749783	6033.66728082128	5128.5670441807	5341.51447949357	5552.44855992368	5711.81034143122	5729.50833330746	5109.30208694249	5373.73441753568	4818.88083464814	5584.23555950398	4843.44640174917	0.00868233470856418	0.898246146221486	0.0321954076595839	unchanged	-0.127003246295852	0.100819070868623	0.897834065068703	unchanged	-0.00868233470856423	0.898246146221486	0.0321954076595838	unchanged	-0.135685581004416	0.0395170654086301	1.04262190693985	down	0.127003246295852	0.100819070868623	0.897834065068702	unchanged	0.135685581004416	0.0395170654086301	1.04262190693985	up	-25.3698974277356	C78H118O7	1187.92210876097	2.50401666666667	--	--
neg_10019	PIM2(19:0/16:0)	460.856182286562	547.961638963267	537.675465364399	848.10755130806	1039.08732723291	1025.8142434341	784.447427762209	1132.37112240751	947.404405470176	1040.70753837742	935.473854085814	836.293908488628	927.442125335025	622.484702467821	579.389331967814	793.164081032992	908.750469168255	659.708219279253	-0.101955536914949	0.408403699435115	0.636291070296152	unchanged	-0.696319987370726	0.00044290676751403	1.59780429860468	down	0.101955536914949	0.408403699435115	0.636291070296152	unchanged	-0.594364450455777	0.00171814534525261	1.48029197142926	down	0.696319987370726	0.00044290676751403	1.59780429860468	up	0.594364450455777	0.00171814534525261	1.48029197142926	up	-40.5536911615467	C56H105O23P	1175.62343116173	2.50401666666667	--	--
neg_10021	Mactraxanthin 3-arachidonate 3'-palmitoleate	3432.06402368466	3623.52356636071	4355.02460983401	3994.25597331501	5405.98163492045	4758.01822448401	5241.88395383051	6218.7754066756	5319.25629012315	5365.32127043579	5806.49473311081	5521.13789277201	5743.67557375874	5610.03123795406	4887.05061322743	5182.54264378729	5601.07816716937	4917.04467097197	0.0656256252268609	0.497182481346887	0.45665338067245	unchanged	-0.204697231677306	0.175529537502034	0.725129641113558	unchanged	-0.0656256252268608	0.497182481346887	0.456653380672449	unchanged	-0.270322856904167	0.047024086546629	1.08713979266965	down	0.204697231677306	0.175529537502034	0.725129641113557	unchanged	0.270322856904167	0.047024086546629	1.08713979266965	up	-0.957121396540833	C76H118O8	1203.87976441934	2.50401666666667	--	--
neg_10023	AC2SGL(16:0/32:0(2Me[S],4Me[S],6Me[S],8Me[S],10Me[R],12Me[R],14Me[R],16Me[R],17OH))	3291.86381018233	3553.57621930178	3537.55359010787	3536.96649624656	3705.32797506931	3461.00575976966	3730.07170287589	3929.60289547481	3452.90198366222	3625.36587089627	3844.1564266197	3955.61239113399	3861.82402676456	3370.29993776963	3463.58777485734	3311.16873281444	3624.48524859687	3384.29657862639	0.00894154488903041	0.850407732241048	0.069237084282975	unchanged	-0.0990843641665466	0.0156804952607109	1.27536192508187	down	-0.00894154488903022	0.850407732241048	0.0692370842829742	unchanged	-0.108025909055577	0.040588565396566	1.06855844345545	down	0.0990843641665466	0.0156804952607109	1.27536192508187	up	0.108025909055577	0.040588565396566	1.06855844345545	up	-18.9862394747739	C68H130O17S	1249.8718473281	2.50401666666667	--	--
neg_10045	avocadenyne acetate	46926.008385182	49437.7738683841	37379.7823822391	28868.2276687321	32035.1800005588	29796.9627803425	33843.510352376	36618.6076794528	31670.5561575692	33281.8846158513	36341.5413174507	34997.858607146	36019.4919697814	62719.4111597691	38091.1138860577	33464.0935508446	35380.1222090511	32830.9739832527	0.061782926044484	0.357901138580517	0.619896357128744	unchanged	0.447488756633475	0.0410608244336569	1.24448396002338	up	-0.0617829260444841	0.357901138580517	0.619896357128744	unchanged	0.385705830588991	0.062077286578537	1.13515780967109	unchanged	-0.447488756633475	0.0410608244336569	1.24448396002338	down	-0.385705830588991	0.062077286578537	1.13515780967109	unchanged	-7.40834085824104	C19H32O4	647.43813149978	2.49636666666667	--	--
neg_10047	threo-9,10-Dihydroxystearic acid	138.723474559049	187.042736557913	124.983198954737	162.822345927323	159.343976735835	152.880878562837	174.513753654724	175.615197120016	146.809717666083	153.331247461372	160.247305752363	132.638404529688	159.768129042646	178.309034683975	103.425971704051	135.984906721473	135.459857248991	109.074897161883	-0.156520111109711	0.137104540181022	1.04763997724428	unchanged	-0.145514999002325	0.321886861561404	0.579505364384014	unchanged	0.156520111109711	0.137104540181022	1.04763997724428	unchanged	0.011005112107386	0.944617918557275	0.0486494547139916	unchanged	0.145514999002325	0.321886861561404	0.579505364384014	unchanged	-0.0110051121073861	0.944617918557275	0.0486494547139917	unchanged	-4.11165118138388	C18H36O4	337.234727096367	2.50401666666667	--	--
neg_10049	Ceriporic acid C	2037.64268528346	2423.68014742626	2569.25647097433	2412.42352854691	2431.60242362306	2299.31749843635	2950.57356510463	2759.11970251812	2147.74733076037	2117.06296680621	2465.4425428376	2339.43961182179	2381.40951338711	2288.69306839392	2567.19437076933	2405.36037186996	2288.47108107899	2236.55567994752	-0.145633295972945	0.0884127926808833	1.20676225109932	unchanged	-0.0833185096507027	0.327695562198927	0.575251212602052	unchanged	0.145633295972945	0.0884127926808833	1.20676225109932	unchanged	0.0623147863222426	0.335287750618393	0.570658247839485	unchanged	0.0833185096507027	0.327695562198927	0.575251212602052	unchanged	-0.0623147863222427	0.335287750618393	0.570658247839485	unchanged	11.257580173803	C21H36O4	387.237741821368	2.50401666666667	--	--
neg_1005	PS(P-18:0/14:1(9Z))	2110.36916473652	2390.50356431332	2693.61687992022	2784.62791454272	3312.28324147713	4538.313270098	3778.15706957959	4393.8744473622	3659.97691488511	4833.95686034236	3774.27714316573	2844.16531201175	3224.99221246707	4070.49963841449	2906.20368041265	4445.6582164698	3835.41311865754	4043.48179156653	-0.0167791850764622	0.912795065678296	0.123953151882194	unchanged	-0.282434953536861	0.18664946531374	0.746087831102832	unchanged	0.0167791850764623	0.912795065678296	0.123953151882194	unchanged	-0.265655768460399	0.219708207722824	0.748304460594601	unchanged	0.282434953536861	0.18664946531374	0.746087831102832	unchanged	0.265655768460399	0.219708207722824	0.748304460594601	unchanged	2.40404720761551	C38H72NO9P	738.470862230456	0.765316666666667	--	--
neg_10050	Tetranor-PGEM-d6	69.6334982898424	97.2789123936816	65.4991525197666	88.7261622808681	98.9934588244792	101.457259523533	83.5493489633202	67.1652803527117	76.2243288483407	81.3757566096362	70.4992871606671	63.0932861287575	38.4854496926256	101.553468728413	71.9900016374077	72.3517233094625	81.9071880806992	46.2364159462812	-0.473088685851431	0.0197893701138843	1.48361329206408	down	-0.125557172460733	0.3952746578397	0.483574432941198	unchanged	0.47308868585143	0.0197893701138843	1.48361329206407	up	0.347531513390698	0.0998980991770938	0.924339368812741	unchanged	0.125557172460733	0.3952746578397	0.483574432941198	unchanged	-0.347531513390697	0.0998980991770938	0.924339368812742	unchanged	45.0005505733774	C16H16D6O7	353.163829359335	2.50401666666667	--	--
neg_10051	8-Prenylafzelechin 5-methyl ether	3364.18859137425	3963.31884806445	3882.99940743675	3837.59047852155	4280.37063036103	4121.44252600393	4184.70059597443	4562.63832349218	4092.91237113246	4442.08516046747	4144.43532751941	4034.58575739793	4100.17031097508	5230.78985207893	4191.05449199323	4108.14404485138	4134.2852985327	3789.61622445795	-0.0300140390190574	0.519075248315967	0.523559761613145	unchanged	-0.022021115460405	0.820891209278562	0.0596226163356888	unchanged	0.0300140390190573	0.519075248315967	0.523559761613146	unchanged	0.00799292355865224	0.934283685028548	0.0721094027777905	unchanged	0.022021115460405	0.820891209278562	0.0596226163356883	unchanged	-0.0079929235586524	0.934283685028548	0.0721094027777913	unchanged	7.8667376707193	C21H24O5	355.157899271443	2.49636666666667	--	--
neg_10052	delta10-5-IsoF	17268.8145387052	20252.2806010226	22003.3802493186	19706.9931822186	21754.1206603667	21157.847215227	23885.6672778238	25211.0278030296	21024.165512375	21965.5432348461	23947.4066070913	23488.8195635841	24117.5020878361	24573.8454037934	22892.0206687541	22551.4925598629	23840.4898470217	22070.8877826615	0.011218241265697	0.862134121097025	0.076420336145645	unchanged	-0.0654724504076753	0.470205736163835	0.369881528473826	unchanged	-0.011218241265697	0.862134121097025	0.076420336145645	unchanged	-0.0766906916733723	0.340226303275229	0.521905143620026	unchanged	0.0654724504076754	0.470205736163835	0.369881528473826	unchanged	0.0766906916733724	0.340226303275229	0.521905143620026	unchanged	-40.490134736508	C20H34O6	415.249393904746	2.50401666666667	--	--
neg_10056	Artonol C	611.152091809596	558.541455204727	867.459534520376	528.808062729547	1075.17340976325	540.537050978494	729.221619747368	749.93185044332	844.079871989671	720.783775989375	852.122737107458	876.114045534642	863.594826406912	1029.42417710934	967.059378056988	1044.9007024281	724.570463017919	595.652462796353	0.128208012279726	0.488618292065337	0.518446813663745	unchanged	0.223980661838781	0.329018366773513	0.596390716339905	unchanged	-0.128208012279726	0.488618292065337	0.518446813663744	unchanged	0.095772649559055	0.595191009689479	0.328111679623766	unchanged	-0.223980661838781	0.329018366773513	0.596390716339906	unchanged	-0.0957726495590551	0.595191009689479	0.328111679623766	unchanged	-2.43263083349082	C30H28O7	499.175010041068	2.50401666666667	--	--
neg_1007	PE(22:4(7Z,10Z,13Z,16Z)/18:4(6Z,9Z,12Z,15Z))	2335.98540040208	2493.73404110534	3240.92583824967	2994.67335613584	2970.09616999173	4238.15170356391	3288.02970969488	3954.89572952822	3628.15665320303	4576.74870816386	3534.72165904956	3313.61442182677	3955.43821622496	4641.96365753088	3176.50185228432	4237.18556296612	3197.53229724349	4020.04335540699	0.157755278728109	0.191539502778923	0.850434502048836	unchanged	-0.0365974229766966	0.847728010462632	0.081321383034582	unchanged	-0.157755278728109	0.191539502778923	0.850434502048835	unchanged	-0.194352701704805	0.284859517195981	0.659966228356771	unchanged	0.0365974229766966	0.847728010462632	0.0813213830345817	unchanged	0.194352701704805	0.284859517195981	0.65996622835677	unchanged	-6.80759335746271	C45H74NO8P	808.464822875639	0.765316666666667	--	--
neg_10071	DG(18:0/22:3(10Z,13Z,16Z)/0:0)[iso2]	1147.08456072812	1237.7916941591	1400.64049009207	1397.03542696507	1519.92038132408	1495.59974911064	1786.63898683421	1786.71336563536	1417.90008602262	1426.77939034346	1606.01975667717	1466.68015886467	1540.76907098233	1482.00631996739	1356.99340572487	1498.28134885586	1588.52447729942	1419.79758281144	-0.108961019570134	0.152741389876417	1.04521449085261	unchanged	-0.237210225080081	0.019142731667706	1.19554123131131	down	0.108961019570134	0.152741389876417	1.04521449085261	unchanged	-0.128249205509948	0.0884777458922114	0.932388740326727	unchanged	0.237210225080081	0.019142731667706	1.19554123131131	up	0.128249205509948	0.0884777458922114	0.932388740326726	unchanged	-19.3218114534644	C43H78O5	709.541292696518	2.49636666666667	--	--
neg_10072	Microdiscusoside A	365.809544568772	351.962970701766	408.018882223397	466.149878731812	599.655799670273	567.810202260103	458.743363505077	615.891303468282	628.507558606337	722.773619310805	562.323214591958	501.034960704306	502.936993698623	746.298107601423	474.147067079894	494.542694924307	472.709159127913	499.885770735248	0.103463248370099	0.42493448688538	0.537647448451511	unchanged	-0.163175361098196	0.419101678498192	0.416471085522307	unchanged	-0.103463248370099	0.42493448688538	0.53764744845151	unchanged	-0.266638609468296	0.204684474601786	0.711587113764532	unchanged	0.163175361098196	0.419101678498192	0.416471085522306	unchanged	0.266638609468296	0.204684474601786	0.711587113764531	unchanged	-22.4614213053855	C38H62O13	747.377393458472	2.50401666666667	--	--
neg_10073	Phleixanthophyll/ Deoxymyxol 1'-glucoside	1768.12944705368	1854.11513969069	1471.96714847749	1333.42479263762	1025.30497771367	1105.2207025979	1673.83269076663	1125.91735039631	769.252397369355	866.653343165976	786.523532970716	893.906271996388	929.990337003439	1441.34066420491	1223.32889822093	955.872724045322	863.096297067644	1033.74962781207	-0.432695231238082	0.0441940136187783	1.39958246190608	down	0.290206151194221	0.170748260773832	0.788735266747731	unchanged	0.432695231238082	0.0441940136187783	1.39958246190608	up	0.722901382432303	0.00734762981588539	1.43068266838033	up	-0.290206151194221	0.170748260773832	0.788735266747731	unchanged	-0.722901382432303	0.00734762981588539	1.43068266838033	down	11.58316260218	C46H66O7	765.458717032055	2.49636666666667	--	--
neg_10076	PHDdiA-PI	281.403197833979	291.08116957228	273.467416268444	256.204555616956	293.411736700664	306.570870788162	267.312716925893	320.447944439363	293.720340100708	305.391803770243	373.968540924232	327.491735502334	416.74236369823	324.822800862278	310.29369764446	268.03091364479	357.415819398488	365.177654238119	0.209221807443725	0.0838318127382413	1.16312661541153	unchanged	-0.0424773391137051	0.632511024512858	0.228029784334053	unchanged	-0.209221807443725	0.0838318127382413	1.16312661541153	unchanged	-0.251699146557431	0.0329567275829467	1.12787022278675	down	0.0424773391137053	0.632511024512858	0.228029784334053	unchanged	0.251699146557431	0.0329567275829467	1.12787022278675	up	11.9500069558322	C37H67O16P	843.424416646442	2.50401666666667	--	--
neg_10080	LMGP06020040	11254.7971244846	11948.7624505744	12990.6342194878	11741.4332952118	13583.4563529244	12397.9646477247	13486.6427319225	15288.240347369	13440.5784637864	14161.8548539191	15498.2388251605	15795.4326359807	16229.5260405361	15350.0410912075	14170.4518016887	13001.6824086605	15772.9881476309	14614.1365877626	0.125368278463451	0.144077300805362	0.983679007435647	unchanged	-0.0637154904311135	0.517341167225786	0.30294126082806	unchanged	-0.125368278463451	0.144077300805362	0.983679007435647	unchanged	-0.189083768894565	0.0354599683799346	1.05996478313859	down	0.0637154904311135	0.517341167225786	0.30294126082806	unchanged	0.189083768894565	0.0354599683799346	1.05996478313859	up	31.5587673594761	C49H93O12P	903.66173795321	2.50401666666667	--	--
neg_10081	PI(19:1(9Z)/21:0)	3247.80146130997	3428.81050316472	3157.99956918045	3206.185350578	3932.07018838647	3776.8442300393	3674.18323322924	4286.93520604746	4118.04384453684	4683.64304263596	3767.73084621312	3450.46991812753	3831.42625179669	5017.12362055902	3490.53660874129	3512.63775544025	4063.12979579719	3869.25454987129	0.0483141970701726	0.580694558759557	0.381389511786439	unchanged	-0.0698669815637391	0.587301611880635	0.239492476061506	unchanged	-0.0483141970701725	0.580694558759557	0.381389511786439	unchanged	-0.118181178633912	0.370664444421792	0.518835199194362	unchanged	0.0698669815637391	0.587301611880635	0.239492476061505	unchanged	0.118181178633912	0.370664444421792	0.518835199194362	unchanged	-2.55679588616016	C49H93O13P	955.603207952893	2.50401666666667	--	--
neg_10083	PI(22:2(13Z,16Z)/22:1(11Z))	18335.6636698478	19321.9419923208	18334.7853724407	16128.8005409171	18435.407597964	17635.9756657169	20230.3271292684	21644.5586539173	17914.1426284836	20330.7820692899	20122.2915272676	19086.6406819623	19396.0556897885	23649.4477303193	19365.6416325873	18485.4960334335	19991.392091102	18037.3140889445	0.0103437396971188	0.885055803297417	0.0475733242656357	unchanged	0.0426998505816428	0.635253543986322	0.370074766083547	unchanged	-0.010343739697119	0.885055803297417	0.0475733242656352	unchanged	0.0323561108845238	0.655264251349502	0.313264452277681	unchanged	-0.0426998505816426	0.635253543986322	0.370074766083548	unchanged	-0.0323561108845238	0.655264251349502	0.313264452277681	unchanged	15.6964609825063	C53H97O13P	993.647315817662	2.50401666666667	--	--
neg_10093	PA(P-20:0/17:1(9Z))	374.880557543464	406.830974652478	453.834272060286	465.598001497214	577.346122816752	499.395820954135	479.442270873424	636.227751922236	512.752444959454	566.647251782564	610.688199707388	620.452293756505	640.27639050558	596.380793562523	484.502979324902	554.733505516367	621.78621878405	426.327377527926	0.0421975130786531	0.725865978767116	0.207135411430106	unchanged	-0.191970887397573	0.172088664053969	0.734883610215792	unchanged	-0.042197513078653	0.725865978767116	0.207135411430106	unchanged	-0.234168400476226	0.10923739238717	0.854121388352266	unchanged	0.191970887397573	0.172088664053969	0.734883610215792	unchanged	0.234168400476226	0.10923739238717	0.854121388352266	unchanged	0.427745405035136	C40H77O7P	1460.09583317874	2.51153333333333	--	--
neg_1010	16-dimethylarsinoyl-9Z-hexadecenoic acid	394.756323112512	321.877575374597	508.550812506971	639.190389826294	337.261953403503	1112.92147183079	350.098797948491	486.762531586594	604.495691807397	1060.86753171905	708.178610270926	274.589105162004	907.078224012585	754.205531746294	466.687845814185	1391.99842593327	467.58568348321	1236.26822942618	0.497560159741439	0.234224383422543	0.82831445730634	unchanged	0.177473070992149	0.720377043371223	0.184788167399668	unchanged	-0.497560159741439	0.234224383422543	0.82831445730634	unchanged	-0.32008708874929	0.476098656590439	0.508084463544093	unchanged	-0.177473070992149	0.720377043371223	0.184788167399668	unchanged	0.32008708874929	0.476098656590439	0.508084463544092	unchanged	-4.01089812462817	C18H35AsO3	807.371282364803	0.772516666666667	--	--
neg_10102	N6-myristoyl lysine	248.87176627424	262.56656205035	239.696558854809	271.725260368642	198.045368912971	175.715645593596	247.087571123819	200.13900181111	202.311944639989	199.280308754076	148.04248281162	127.465475640005	159.161027839363	204.950431095071	254.646351689991	186.21676073731	199.072104177878	149.46383783706	-0.390108684795932	0.0248121978349712	1.39658280312585	down	0.112912844192872	0.385629962038894	0.528104110662385	unchanged	0.390108684795932	0.0248121978349712	1.39658280312585	up	0.503021528988803	0.00284712748468706	1.3717353958308	up	-0.112912844192872	0.385629962038894	0.528104110662385	unchanged	-0.503021528988803	0.00284712748468706	1.3717353958308	down	-11.4641630850546	C20H40N2O3	377.274476245141	2.51153333333333	--	--
neg_10104	Sphing-6E-enine 4R-sufate	146.928455323244	237.180258519923	201.018484069725	233.232996415431	206.648925383051	211.194217992425	297.777958068329	223.629422453918	152.720170698429	132.468115657493	197.63264489582	192.621163641262	187.336080720676	149.442606114854	189.92793709098	186.771760104247	190.835158274673	182.312318040707	-0.383494964873209	0.019244912914178	1.50637398548986	down	-0.29491409798789	0.0692236856616353	1.03242989230257	unchanged	0.383494964873209	0.019244912914178	1.50637398548986	up	0.0885808668853194	0.540629921735283	0.370905042651617	unchanged	0.29491409798789	0.0692236856616353	1.03242989230257	unchanged	-0.0885808668853193	0.540629921735283	0.370905042651617	unchanged	-3.15731290243774	C18H37NO6S	394.225634598841	2.51153333333333	--	--
neg_10105	N-(2R-methyl-3-hydroxy-ethyl)-16,16-dimethyl-5Z,8Z,11Z,14Z-docosatetraenoyl amine	220.23744332554	282.983722165391	247.400116215823	279.320677661373	323.365164100451	340.7905957917	331.61377182126	391.738862306839	315.812400186686	452.943091095278	344.262092244944	349.725834179701	297.904300843749	344.359207395256	294.115193490745	308.601768224177	409.184278906024	307.542965027498	-0.00544651576639244	0.96647943068306	0.0924567081291809	unchanged	-0.290236344548053	0.0386288772928126	1.06737739562175	down	0.00544651576639241	0.96647943068306	0.0924567081291805	unchanged	-0.28478982878166	0.0635715609640991	1.00942293521251	unchanged	0.290236344548053	0.0386288772928126	1.06737739562175	up	0.28478982878166	0.0635715609640991	1.00942293521251	unchanged	-1.34551025272224	C27H47NO2	416.352841756136	2.51153333333333	--	--
neg_10108	19-carboxy-19-demethyltelocinobufagin	436.40973958411	437.596701977158	628.824717253385	442.696534313911	836.490115859139	427.25613971098	635.889863727341	660.101225437309	676.08256688	627.637789409971	689.025415364414	680.483752478116	630.639400997291	826.026837741337	614.625086028994	710.726124702507	654.743731763303	425.779161378207	0.0283088175685655	0.875262810096077	0.123819944215965	unchanged	-0.00117146073268645	0.99564904600142	0.0455761192555144	unchanged	-0.0283088175685656	0.875262810096077	0.123819944215965	unchanged	-0.029480278301252	0.869880551044769	0.06237457383143	unchanged	0.00117146073268634	0.99564904600142	0.0455761192555149	unchanged	0.029480278301252	0.869880551044769	0.0623745738314292	unchanged	-23.0677947453626	C24H32O7	453.17950094079	2.51153333333333	--	--
neg_10113	Dalbinol O-glucoside	139.99605143841	145.171448660279	117.131239083034	144.345785973312	180.266835870128	155.393104227862	107.147457772051	169.891854231103	132.155235990685	203.682702448157	156.325184137723	182.319514734367	213.154469082981	146.01275827977	181.482149132763	142.171171500579	204.649196132072	162.551269732278	0.126997958126497	0.443214293919997	0.520256905986969	unchanged	-0.141308342810871	0.376844593135055	0.50400233093018	unchanged	-0.126997958126497	0.443214293919997	0.520256905986969	unchanged	-0.268306300937368	0.0809655123360457	0.982924032810937	unchanged	0.141308342810871	0.376844593135055	0.50400233093018	unchanged	0.268306300937368	0.0809655123360457	0.982924032810936	unchanged	0.0685845352267961	C29H32O13	633.182534290866	2.51153333333333	--	--
neg_10115	Cladrin	147.39339444733	175.733497510003	166.775531892113	187.595831645421	237.98266478472	227.821183221103	223.795664197494	285.895952519751	203.128575870099	221.696072083646	204.640321980758	233.729068885713	249.954191777632	239.16671499223	147.63518637771	198.501808887556	219.056929067946	178.808935752487	-0.0973541030693548	0.389196348633899	0.687033256861224	unchanged	-0.362299068765977	0.0250169412907617	1.16153002091658	down	0.0973541030693546	0.389196348633899	0.687033256861224	unchanged	-0.264944965696623	0.0703650794680194	0.971913856514846	unchanged	0.362299068765977	0.0250169412907617	1.16153002091658	up	0.264944965696622	0.0703650794680194	0.971913856514846	unchanged	-8.4177909758736	C17H14O5	655.17707967387	2.51153333333333	--	--
neg_10116	1-(2-methoxy-tricosanyl)-sn-glycero-3-phosphoserine	4843.14923041639	5064.77510391833	3721.33720556154	3412.09756701609	3381.90740029996	3445.32567009455	3815.67378521025	3697.12927456913	3121.17358521242	3362.93550503695	3278.30434780437	3122.50294788449	3150.66490957044	7118.06802423932	3688.30125906364	3090.44335368533	3244.89114806601	3233.9063793381	-0.123866706318039	0.0198753618825076	1.57971787845161	down	0.390613943603088	0.12598192775127	0.998682834005526	unchanged	0.123866706318039	0.0198753618825076	1.57971787845161	up	0.514480649921126	0.0674920839700786	1.11857938832455	unchanged	-0.390613943603088	0.12598192775127	0.998682834005526	unchanged	-0.514480649921126	0.0674920839700786	1.11857938832455	unchanged	-17.6671753321523	C30H62NO9P	656.403620071635	2.51153333333333	--	--
neg_10119	Dehydroneotenone	211.260582670864	264.591770255552	296.221922884666	355.631311375222	476.538895777591	481.021294893241	521.683330274521	612.190799399439	477.172800983829	537.915973611189	533.149445408006	417.843595285391	485.518488304528	581.062472606611	339.562926874136	431.42741138757	423.13732542917	344.745959493881	-0.0376097397055075	0.797126407646927	0.243123243467684	unchanged	-0.434282670762405	0.0902486089026728	0.902736536665833	unchanged	0.0376097397055075	0.797126407646927	0.243123243467685	unchanged	-0.396672931056897	0.111178172998837	0.881388265473381	unchanged	0.434282670762405	0.0902486089026728	0.902736536665832	unchanged	0.396672931056897	0.111178172998837	0.881388265473381	unchanged	5.67675755703587	C19H12O6	731.144442705156	2.51153333333333	--	--
neg_1012	Spongipregnoloside D	23891.8233571861	31543.268040345	37241.5220999045	50508.0657396548	44058.1850210313	92268.2564711212	62413.3572517351	70684.8060832563	61019.7007252715	91843.1875389546	55971.3428842973	35099.5513148594	53486.9751840914	40636.6073553224	34930.8427184555	81305.1371902055	56494.6102874004	76428.999837927	-0.00991259127263132	0.968640852781246	0.0630036713254121	unchanged	-0.59304690516105	0.080554685303527	1.00553276819575	unchanged	0.00991259127263134	0.968640852781246	0.0630036713254125	unchanged	-0.583134313888418	0.102583532184954	0.984802617883237	unchanged	0.59304690516105	0.080554685303527	1.00553276819575	unchanged	0.583134313888418	0.102583532184954	0.984802617883238	unchanged	-2.74352958443165	C40H64O16	835.386641291037	0.772516666666667	--	--
neg_10124	FAHFA(18:1/32-O-32:1)	9167.64151390934	15736.1269576209	14477.5302981458	15218.7004858114	11078.1539054253	11031.9088435516	18395.0695537033	12945.446741651	8851.6796351189	7944.75904292544	11359.4695215088	10438.9223653521	11247.4438810365	8578.77587837739	11636.2708544426	10741.9448378425	10329.6214248304	11299.3293127087	-0.369678187479491	0.0713406053873337	1.24111040180335	unchanged	-0.167522313539598	0.423335562322793	0.50510465511394	unchanged	0.369678187479491	0.0713406053873337	1.24111040180336	unchanged	0.202155873939893	0.279060363560451	0.620496542161672	unchanged	0.167522313539598	0.423335562322793	0.50510465511394	unchanged	-0.202155873939893	0.279060363560451	0.620496542161672	unchanged	33.2534740415684	C50H94O4	793.70984270941	2.51153333333333	--	--
neg_10129	18:2-Glc-Stigmasterol	3066.96962482484	3439.59592585353	3903.81215188959	3570.89967660359	4622.72005409376	3982.78646577369	4158.4599207105	5322.26539983697	4730.57081830008	4687.7965215636	5367.99771081479	4986.61771082965	5306.0763007663	5607.24889254466	4498.97246979978	3991.43671343047	5255.95857518474	4110.10265156353	0.117124731501339	0.302482030760809	0.708730520615371	unchanged	-0.13505318448042	0.410063225893487	0.403242375668145	unchanged	-0.117124731501339	0.302482030760809	0.708730520615371	unchanged	-0.252177915981759	0.0964375503318448	0.875441561953298	unchanged	0.13505318448042	0.410063225893487	0.403242375668145	unchanged	0.252177915981759	0.0964375503318448	0.875441561953297	unchanged	48.9363554096797	C53H88O7	857.668615727895	2.51153333333333	--	--
neg_1013	TG(13:0/18:3(9Z,12Z,15Z)/20:3(8Z,11Z,14Z))[iso6]	164.201899174354	140.767987948098	137.701751926823	232.939747771983	91.5143661819212	665.17608268098	202.082640569165	123.685801235657	169.245479345597	646.839573959724	110.768799940498	18.4044526617245	105.790076194815	31.5929139827297	101.976975956227	602.995211663511	127.744727804526	465.377661425369	0.0714605104298775	0.928940332647822	0.0378314978122264	unchanged	-0.291361249371808	0.723865148210929	0.28599946236869	unchanged	-0.0714605104298774	0.928940332647822	0.037831497812226	unchanged	-0.362821759801686	0.676832795996054	0.359812853617197	unchanged	0.291361249371808	0.723865148210929	0.28599946236869	unchanged	0.362821759801686	0.676832795996054	0.359812853617197	unchanged	-0.00479957280099209	C54H92O6	835.682110220048	0.772516666666667	--	--
neg_10132	18-carboxy-19,20-dinor-leukotriene E4	100.286575316353	104.223136423212	117.055258194098	212.723368788163	312.731335655779	295.51176543696	274.542897738118	347.822709258699	300.386996875172	367.089619513542	347.78223469818	236.413481709535	296.68751562567	307.620470652499	156.666389961923	200.359367171113	299.273409417312	167.999524161743	-0.0218943333425643	0.904202531592964	0.121719560450943	unchanged	-0.821277451544195	0.00998840651142106	1.29691330217882	down	0.0218943333425644	0.904202531592964	0.121719560450944	unchanged	-0.799383118201631	0.0207493889557089	1.17526231179347	down	0.821277451544195	0.00998840651142106	1.29691330217882	up	0.799383118201631	0.0207493889557089	1.17526231179347	up	1.11007371474857	C21H31NO7S	941.379077161137	2.51153333333333	--	--
neg_10133	TG(20:4(5Z,8Z,11Z,14Z)/18:2(9Z,12Z)/20:4(5Z,8Z,11Z,14Z)) (d5)	3826.36302502168	4106.12632615278	5204.10313568417	4150.29534105948	5592.62437924806	5565.00695784371	5642.7269477419	7180.88201114786	6088.51440902115	7043.18624183077	6487.53990197552	5740.44452932615	6283.61898597459	6925.73097969476	5756.23810185982	5549.21156316485	6572.39596375421	5781.00999466625	0.108876759204562	0.363249703675254	0.613466711127898	unchanged	-0.145816002000135	0.396984440910916	0.435063013889792	unchanged	-0.108876759204562	0.363249703675254	0.613466711127898	unchanged	-0.254692761204697	0.0875913188362762	0.958063981990281	unchanged	0.145816002000135	0.396984440910916	0.435063013889791	unchanged	0.254692761204697	0.0875913188362762	0.958063981990279	unchanged	3.62063487163431	C61H93D5O6	966.740499479585	2.51153333333333	--	--
neg_10134	MIPC(t20:0/16:0(2OH))	622.837230600327	725.747465867593	568.723649820846	698.80478866496	726.541012958446	501.796749081277	581.664632551958	630.066353508152	676.328752517046	711.08883904538	524.103967971569	508.632108569453	593.619313201761	689.53613281886	414.580347872129	492.044868132529	540.55329683512	481.1985640266	-0.0742003367205617	0.573566869201817	0.372513979298698	unchanged	-0.0665845916467118	0.657285239779204	0.259568003008633	unchanged	0.0742003367205618	0.573566869201817	0.372513979298699	unchanged	0.00761574507385013	0.961264427234877	0.00688676434251721	unchanged	0.0665845916467118	0.657285239779204	0.259568003008633	unchanged	-0.00761574507385005	0.961264427234877	0.00688676434251743	unchanged	-4.0440175884431	C48H94NO18P	1002.60951670908	2.51903333333333	--	--
neg_10137	Fucoxanthinol 3-(4Z,7Z,10Z,13Z,16Z,19Z-docosahexaenoate) 3'-palmitate	983.312178496289	901.909616890624	789.228621549986	830.00601817454	996.475197022163	1098.58157992145	766.635686944094	979.537541219276	1261.53928548991	1149.63272272171	1020.31848437651	968.617931917431	1010.26492615332	1257.45245178674	857.479500974018	783.352332284447	948.945315686318	981.99415923662	0.185733673319092	0.0880294509722407	1.15246802059443	unchanged	-0.0122312072456279	0.929987788571527	0.00549310019147947	unchanged	-0.185733673319092	0.0880294509722407	1.15246802059443	unchanged	-0.19796488056472	0.150230020366163	0.77041271178668	unchanged	0.0122312072456278	0.929987788571527	0.0054931001914799	unchanged	0.19796488056472	0.150230020366163	0.770412711786679	unchanged	-12.2959008993044	C78H116O7	1209.85598577506	2.51903333333333	--	--
neg_10139	Iminoaspartic acid	304.857757869911	392.36916210411	435.506399364206	386.766187654437	399.418701913969	396.224946063473	491.940431333798	465.738829873089	404.010841114319	415.284315796471	447.469543267101	450.7908651354	459.772510276654	411.443280870123	419.395222538363	420.346150535988	447.431431591547	456.325991803721	0.0254955504044415	0.711997373641743	0.241095134799878	unchanged	-0.118235712587906	0.22469452762992	0.677353965986082	unchanged	-0.0254955504044417	0.711997373641743	0.241095134799878	unchanged	-0.143731262992347	0.0935026283747617	0.933574571807366	unchanged	0.118235712587906	0.22469452762992	0.677353965986081	unchanged	0.143731262992347	0.0935026283747617	0.933574571807366	unchanged	19.9673106285249	C4H5NO4	130.017197365521	2.51903333333333	C05840	Nicotinate and nicotinamide metabolism(ko00760);;Metabolic pathways(ko01100);;Biosynthesis of cofactors(ko01240)
neg_10141	BBT	116.613820174897	142.767045376003	139.405126257691	145.093814696256	142.534914284849	138.688170349302	175.137576498482	138.064412048853	105.641885302013	129.285102031496	134.610258116546	133.095809275633	112.937923473579	102.085696843081	121.502314474624	118.508245105322	131.716674556381	137.128898173786	-0.210988109234177	0.0375039635995784	1.37880203830129	down	-0.233818577048301	0.0336085437173749	1.17660125183389	down	0.210988109234177	0.0375039635995784	1.37880203830129	up	-0.0228304678141239	0.814440915658962	0.131666655132084	unchanged	0.233818577048301	0.0336085437173749	1.17660125183389	up	0.0228304678141239	0.814440915658962	0.131666655132085	unchanged	1.7071815197252	C8H6S	133.011973555216	2.51903333333333	--	--
neg_10150	4-dimethylarsenobutanoic acid	82.2121529619855	92.7095615517803	95.9192086637447	91.6707710617292	97.738589982946	88.1355189606147	123.592455834256	104.783630713335	65.6239954936524	71.148489129662	80.6886092552235	68.9145981457717	81.5433192185161	34.787457397725	82.5585164307403	77.8831093018764	70.7618446218072	71.8803680636349	-0.390932453420044	0.0234160184703206	1.55028608678778	down	-0.307231349546153	0.143009844787837	0.907597059617272	unchanged	0.390932453420044	0.0234160184703206	1.55028608678778	up	0.083701103873891	0.658176446916302	0.211697078727586	unchanged	0.307231349546153	0.143009844787837	0.907597059617271	unchanged	-0.0837011038738911	0.658176446916302	0.211697078727585	unchanged	-41.2905949246013	C6H13AsO3	252.997679868805	2.51903333333333	--	--
neg_10154	11beta-PGF2alpha-d4	173.932144761516	184.024032991943	155.415101535874	217.444354773235	194.386560046444	259.364852023902	216.380588389346	198.340729587486	242.424936619391	223.42766751472	188.997130311141	216.765882266443	218.280862519015	270.102817982326	245.564872088545	235.95047547375	262.202509601431	461.342806523833	0.202472759249802	0.460650246397241	0.5722880207524	unchanged	-0.0918231395833419	0.549674987197799	0.277113881580236	unchanged	-0.202472759249802	0.460650246397241	0.572288020752401	unchanged	-0.294295898833144	0.32647453646335	0.580024161655094	unchanged	0.0918231395833419	0.549674987197799	0.277113881580236	unchanged	0.294295898833144	0.32647453646335	0.580024161655094	unchanged	6.50459754141363	C20H30D4O5	403.266264415494	2.51903333333333	--	--
neg_10155	Ascorbyl palmitate	1949.600008023	2390.08170429351	2501.5983890932	2276.06095631484	2371.02164443182	2213.95225042092	2890.75224500705	2560.49650865606	2084.40472049579	2060.63430908065	2382.17893995906	2475.72436078504	2498.75587630394	2227.26819905541	2398.03201758313	2288.59450304307	2304.86934080764	2399.52366780569	-0.0724506409279389	0.381985398081916	0.644710955692824	unchanged	-0.087687862212921	0.295748157308081	0.610313582325825	unchanged	0.072450640927939	0.381985398081916	0.644710955692825	unchanged	-0.0152372212849821	0.832105781155718	0.0972269286502094	unchanged	0.0876878622129209	0.295748157308081	0.610313582325824	unchanged	0.0152372212849821	0.832105781155718	0.0972269286502096	unchanged	1.06576089845178	C22H38O7	413.254918627559	2.51903333333333	--	--
neg_10160	PI(22:2(13Z,16Z)/22:0)	7384.16483174657	7888.73006928733	5776.04671347809	4592.2964153315	5353.43001715576	4655.41298666638	4952.91074766427	4780.60295849511	4796.07787899257	5077.09068327412	5001.65033554277	4820.97443721937	5015.4769715965	9075.01092624018	5770.59975444618	4721.30576304555	4656.18403806063	4270.62056551111	-0.000445270407037569	0.993097652452514	0.0115766567344267	unchanged	0.486446128893581	0.0320707091277992	1.29273582795143	up	0.000445270407037573	0.993097652452514	0.011576656734428	unchanged	0.486891399300618	0.031949629110794	1.25972185099894	up	-0.486446128893581	0.0320707091277992	1.29273582795143	down	-0.486891399300618	0.031949629110794	1.25972185099894	down	-9.87444168866965	C53H99O13P	1019.67090828538	2.53405	--	--
neg_10163	PE(16:0/18:1(9Z))-15-isoLG pyrrole	472.843758603561	555.760897004508	455.220079706936	442.230449907665	385.75130109833	306.326221966832	468.477484709045	291.493196953467	209.448423664255	169.355179093026	350.745030455639	388.431512802873	330.876508852514	298.007806130542	318.424166500296	284.640320434271	243.061987866723	326.419325621252	-0.267773538192771	0.262801960886515	0.783476950599138	unchanged	0.158110118549697	0.498767816894512	0.35531521208495	unchanged	0.267773538192771	0.262801960886515	0.783476950599138	unchanged	0.425883656742468	0.11117365995882	0.920991553765427	unchanged	-0.158110118549697	0.498767816894512	0.35531521208495	unchanged	-0.425883656742468	0.11117365995882	0.920991553765426	unchanged	-2.66254587064584	C59H104NO11P	1068.70134871918	2.53405	--	--
neg_10165	Cucurbitacin F	294.321371326441	112.676950823912	100.009831656743	172.581137288409	340.192838459486	232.989397259244	264.236831849584	242.567171826807	317.272527655643	303.894032649636	331.658584923506	169.77120843026	256.427980300232	238.903210471074	161.799619662784	348.369986756571	241.576260928583	148.95080206033	0.0323022208446251	0.887979041746781	0.132165508694266	unchanged	-0.250389378840178	0.422273271199169	0.472574290119401	unchanged	-0.0323022208446252	0.887979041746781	0.132165508694266	unchanged	-0.282691599684803	0.406616760553752	0.512332575620286	unchanged	0.250389378840178	0.422273271199169	0.4725742901194	unchanged	0.282691599684803	0.406616760553752	0.512332575620286	unchanged	7.75048231233408	C30H46O7	1081.65494502175	2.53405	C08798	--
neg_10166	TG(22:1(13Z)/22:1(13Z)/22:3(10Z,13Z,16Z))[iso3]	176.128570852084	150.513486361944	156.198888430435	168.288301350343	243.342197785227	185.814752350317	173.176908662021	158.700765116418	173.733798244411	173.90821235245	180.226888212955	226.476067448406	217.136515107143	78.3815749738581	179.195108866937	120.230800098886	224.423153224505	130.586876132883	-0.0661120321679316	0.672353813250237	0.298281483439002	unchanged	-0.422829814612017	0.041736601898095	1.13714071985486	down	0.0661120321679317	0.672353813250237	0.298281483439002	unchanged	-0.356717782444086	0.0854424975439465	0.917498596208833	unchanged	0.422829814612017	0.041736601898095	1.13714071985486	up	0.356717782444086	0.0854424975439465	0.917498596208833	unchanged	-18.515867923559	C69H124O6	1093.9185725334	2.52653333333333	--	--
neg_10168	Mactraxanthin 3-stearate 3'-palmitate	227.114796106431	207.174174121906	178.834080172864	221.251617857236	250.920359723638	254.798669588525	240.388885353305	199.171341743208	208.787398366077	153.840835099175	237.7876532654	266.403345067159	297.27805653418	112.963811286712	200.063438072179	225.373558844839	278.10729901075	193.83399195762	-0.0892977257768013	0.563603720634894	0.401267358469955	unchanged	-0.327163895059375	0.044025888546149	1.16401200815265	down	0.0892977257768014	0.563603720634894	0.401267358469954	unchanged	-0.237866169282574	0.238170619225517	0.66858263026385	unchanged	0.327163895059375	0.044025888546149	1.16401200815265	up	0.237866169282574	0.238170619225517	0.66858263026385	unchanged	-1.49362735502097	C74H124O8	1161.90258462947	2.53405	--	--
neg_10171	Galalpha1-3Galalpha1-4Galbeta1-4Glcbeta-Cer(d18:1/20:0)	233.221985271438	200.140221282221	209.582634938517	320.874808133673	377.9279666886	386.200034941918	158.731542600707	420.891856119365	489.654919692807	478.700688747948	300.957463382485	269.657699737552	329.449559606452	349.802205081651	454.523685932727	398.957568105322	335.867724840153	254.133445454876	0.0854448525015229	0.728791655952356	0.246348395676801	unchanged	-0.115775289015507	0.668085465251337	0.242701727224137	unchanged	-0.0854448525015229	0.728791655952356	0.246348395676801	unchanged	-0.20122014151703	0.470048922245913	0.467699179281173	unchanged	0.115775289015507	0.668085465251337	0.242701727224136	unchanged	0.20122014151703	0.470048922245913	0.467699179281172	unchanged	-6.09051649516464	C62H115NO23	1262.75309364468	2.52653333333333	--	--
neg_10187	3-hydroxy-decanoic acid	300.83365509765	421.278160228605	351.414038919274	271.643208744512	325.753016638576	301.831883334373	362.009201404654	330.873035121767	317.867338538576	302.726419186988	316.661713199308	315.400212986135	314.707525864297	435.589914434073	326.998427354408	341.40554584277	313.575370477571	291.897462593818	-0.0355811572619639	0.57511380499716	0.421725208241524	unchanged	0.192375588010319	0.110177708117679	0.940865886191117	unchanged	0.0355811572619638	0.57511380499716	0.421725208241524	unchanged	0.227956745272283	0.0600438726369653	1.11036785905832	unchanged	-0.192375588010319	0.110177708117679	0.940865886191117	unchanged	-0.227956745272283	0.0600438726369653	1.11036785905832	unchanged	-0.521995773932193	C10H20O3	375.275016150291	2.53405	--	--
neg_10188	1-O-(2R-hydroxy-4Z-docosenyl)-sn-glycerol	1083.02906626296	411.208761498655	121.695641755332	404.979677569985	972.911362407662	583.021176070176	645.188080006645	610.836750377186	532.080979504771	696.245167220057	421.874396725641	300.080543413597	338.917761070469	1909.3175116792	228.599650306676	408.942986751377	370.190050551808	568.296019269455	-0.328077955934996	0.286438274916966	0.74560297697149	unchanged	0.21472317181922	0.754039744679997	0.27346550191466	unchanged	0.328077955934996	0.286438274916966	0.74560297697149	unchanged	0.542801127754216	0.47765439019879	0.461875059663201	unchanged	-0.21472317181922	0.754039744679997	0.27346550191466	unchanged	-0.542801127754216	0.47765439019879	0.461875059663202	unchanged	1.85561180685798	C25H50O4	435.346346813293	2.53405	--	--
neg_10190	PG(O-16:0/12:0)	8870.17229739007	9996.01993396576	5513.1011770681	4483.30231531404	4091.56416550242	3942.81215218838	4898.16427358794	4001.20808172854	4335.64016599103	4189.74304672043	4685.90289136812	5236.11003032133	4541.85234528464	10294.8108826995	6471.79883847836	4696.7678345375	4280.03275006868	5545.34394465807	0.151107313449057	0.104713316037158	1.12120174449402	unchanged	0.835086460424206	0.0180298185042408	1.39456357015786	up	-0.151107313449057	0.104713316037158	1.12120174449402	unchanged	0.683979146975149	0.0309964971101325	1.26432412117295	up	-0.835086460424206	0.0180298185042408	1.39456357015786	down	-0.683979146975149	0.0309964971101325	1.26432412117295	down	-4.1335250709257	C34H69O9P	673.439891246363	2.53405	--	--
neg_10191	PE(13:0/16:1(9Z))	17473.6083379205	17707.3639910555	9705.93053463224	5576.94950447183	4027.19660683215	5404.76799954381	6683.70349835437	5146.42174894196	4517.77490999417	4687.99860785046	4800.36533743405	4798.77274320521	4223.67600385456	22226.5299448307	8708.5773242071	6241.32711146346	4617.30010224953	5409.061992121	-0.145548566262065	0.252709963112251	0.841610292738717	unchanged	1.38338702936528	0.0217170938961335	1.368929669877	up	0.145548566262065	0.252709963112251	0.841610292738717	unchanged	1.52893559562735	0.0178351539647897	1.3720622636311	up	-1.38338702936528	0.0217170938961335	1.368929669877	down	-1.52893559562735	0.0178351539647897	1.3720622636311	down	1.75504395691313	C34H66NO8P	682.423142315681	2.53405	--	--
neg_10194	SM(d20:0/24:1)	444.645372429577	636.361118432701	600.198266415003	622.303924402846	556.079423390329	442.237433988259	790.725159308381	502.868701548865	358.418171186813	268.665905606436	411.958056988831	439.754297898713	479.859285823957	225.106125701369	450.854459223994	366.005955742409	339.493366019093	382.229130048609	-0.475030820413335	0.06626707427467	1.25601563374267	unchanged	-0.256797051475384	0.342189611705005	0.60893206792799	unchanged	0.475030820413335	0.06626707427467	1.25601563374267	unchanged	0.218233768937952	0.383817288868878	0.505376628330908	unchanged	0.256797051475384	0.342189611705005	0.60893206792799	unchanged	-0.218233768937952	0.383817288868878	0.505376628330907	unchanged	27.3757411904504	C49H99N2O6P	863.721813548077	2.53405	--	--
neg_10195	TG(17:1(9Z)/18:2(9Z,12Z)/18:4(6Z,9Z,12Z,15Z))[iso6]	1382.108759412	1417.90876462479	1079.73449600751	927.485046020932	1127.73758092799	913.432327583532	1095.97181442833	970.441041433764	956.20306304992	850.599461401344	977.347343915495	1232.29274571372	1178.2195017544	931.108151601387	1209.26526429122	1017.85786553344	1051.11140832306	920.781997264501	0.0069204560420665	0.947545790191703	0.0477010485603226	unchanged	0.20962527382884	0.11748304638821	0.86854019519465	unchanged	-0.00692045604206646	0.947545790191703	0.0477010485603225	unchanged	0.202704817786774	0.163927407441425	0.800396373781244	unchanged	-0.20962527382884	0.11748304638821	0.868540195194651	unchanged	-0.202704817786774	0.163927407441425	0.800396373781243	unchanged	6.17585491460676	C56H94O6	883.685036493105	2.53405	--	--
neg_10196	GlcCer(t20:1(11Z)/23:1(15E)(2OH[S],17OH))	364.587686488733	330.209904843711	282.413676008968	338.242020843906	556.225203228601	402.211120399706	515.238151896953	500.548813865111	391.54616896968	271.035728216166	387.293244418023	382.75204681755	396.251463974464	256.536656966968	412.587789062463	349.964124550761	298.85953302139	232.584674792304	-0.341113140664654	0.111038634126318	1.1047563378482	unchanged	-0.387453511826763	0.0685777830951314	1.05838595283128	unchanged	0.341113140664654	0.111038634126318	1.1047563378482	unchanged	-0.0463403711621096	0.778226266378758	0.142140705364953	unchanged	0.387453511826764	0.0685777830951314	1.05838595283128	unchanged	0.0463403711621096	0.778226266378758	0.142140705364953	unchanged	-0.745514395690357	C49H93NO11	892.648880776311	2.53405	--	--
neg_10199	PI(20:4(5Z,8Z,11Z,14Z)/22:0)	2088.27662046953	2372.31639885571	1978.00337229561	1861.40093603167	1648.07789334323	1924.76323549999	2376.08774223397	1898.53408820361	1536.56944336303	2000.57298801515	1731.95475948194	1775.05289824634	1598.76553824322	1732.79665639924	1879.35728555755	1786.91798149278	1805.30678509032	2066.10375061703	-0.104584124389064	0.334261593691109	0.719320214008129	unchanged	0.0399744356158943	0.704612484167527	0.197261619238166	unchanged	0.104584124389064	0.334261593691109	0.719320214008129	unchanged	0.144558560004958	0.175531874057768	0.732639115842345	unchanged	-0.0399744356158942	0.704612484167527	0.197261619238166	unchanged	-0.144558560004958	0.175531874057768	0.732639115842345	unchanged	-12.8181515917442	C51H91O13P	963.582314780062	2.52653333333333	--	--
neg_10201	asialo-GM2(d18:1/18:0)	597.46846743397	647.809060940654	447.770929477941	580.915450710451	429.619445739822	417.589806854317	434.187044290862	396.022528104303	420.629351405055	493.668755737553	410.64901620866	439.567525572139	473.222067605024	348.944022125123	515.254283241762	430.552623603502	373.324420081382	396.270673457213	0.00128699756153446	0.991026260414741	0.0129340151277737	unchanged	0.183110887210447	0.304706190502879	0.554013735815101	unchanged	-0.00128699756153459	0.991026260414741	0.0129340151277725	unchanged	0.181823889648912	0.264091550748767	0.615286952754798	unchanged	-0.183110887210447	0.304706190502879	0.5540137358151	unchanged	-0.181823889648912	0.264091550748767	0.615286952754798	unchanged	-7.18714558801948	C56H104N2O18	1113.69522871876	2.54151666666667	--	--
neg_10215	Mayolene-20	1263.87042329054	1595.01109871826	1400.68390746974	1299.37890623858	1056.64346730293	900.580729963978	1508.89207077747	1038.90064427579	902.765443234416	679.378662609364	1083.08311786463	1072.56022653978	1161.57792499238	1254.88470904813	1291.65328767205	1089.30456506018	845.27662803768	1059.93008387381	-0.158141499880939	0.38242224305144	0.604513963369587	unchanged	0.247730541297401	0.128940938492303	0.866477517478401	unchanged	0.15814149988094	0.38242224305144	0.604513963369588	unchanged	0.40587204117834	0.00886085557859442	1.32570412124119	up	-0.247730541297401	0.128940938492303	0.866477517478401	unchanged	-0.40587204117834	0.00886085557859442	1.32570412124119	down	-0.318714645739108	C38H68O4	609.486240911683	2.54151666666667	--	--
neg_10216	PE(13:0/14:0)	4519.26444846437	4234.91859817993	2624.59632457791	1962.39810741109	1712.12022511434	1946.70573211346	1682.8060272417	1742.63495918919	1666.65474492829	1592.86470289156	1765.76251578283	1739.33259436275	1498.25726976356	4560.62087754903	2578.5402049862	1761.47021082207	1771.20604211212	1652.95849394216	-0.125611121861414	0.0407297980200445	1.35769312088297	down	0.906599115702144	0.0235809377664678	1.34731364404257	up	0.125611121861414	0.0407297980200445	1.35769312088297	up	1.03221023756356	0.0169026627067043	1.38221598277001	up	-0.906599115702145	0.0235809377664678	1.34731364404257	down	-1.03221023756356	0.0169026627067043	1.38221598277001	down	-16.7645205942442	C32H64NO8P	620.419260119136	2.54151666666667	--	--
neg_10219	PA(16:1(9Z)/20:2(11Z,14Z))	18195.1913711821	17599.7746010686	11102.9587572233	8950.56548658496	6734.01365556072	6537.65142548662	9568.71281973863	6250.4941718159	5721.26653910365	5555.32488267046	7589.74567244156	7414.80938315851	6952.29960415376	14651.3999208223	10747.5593249079	8685.14272363002	5714.97999088299	8083.76838512819	-0.0827516322891407	0.610229938648384	0.356658773992008	unchanged	0.888107123282906	0.0097145907810503	1.40137760458528	up	0.0827516322891406	0.610229938648384	0.356658773992009	unchanged	0.970858755572047	0.00794347558275457	1.44553717982368	up	-0.888107123282906	0.0097145907810503	1.40137760458528	down	-0.970858755572047	0.00794347558275457	1.44553717982368	down	0.983251588473093	C39H71O8P	719.46401047353	2.54151666666667	--	--
neg_10222	TG(15:1(9Z)/20:4(5Z,8Z,11Z,14Z)/22:6(4Z,7Z,10Z,13Z,16Z,19Z))[iso6]	4822.59359608123	5306.13062023037	3467.33357833935	2484.24634613646	2725.74965462375	2388.24243103627	2947.94255329971	2407.41671734052	2359.91433566333	2237.75167558573	2551.8731737077	2852.57810366583	2806.22059031376	5044.55945737953	3355.83653816881	2528.36349589832	2595.64315167034	2623.2280239287	-0.010959681351381	0.885138985414018	0.0894459411403431	unchanged	0.657398241431878	0.0215192128205994	1.34492785247154	up	0.0109596813513809	0.885138985414018	0.0894459411403433	unchanged	0.668357922783259	0.0203269737386834	1.33384355952933	up	-0.657398241431878	0.0215192128205994	1.34492785247154	down	-0.668357922783259	0.0203269737386834	1.33384355952933	down	-0.264494294192933	C60H94O6	955.716141245266	2.54151666666667	--	--
neg_10224	PI(22:0/22:0)	2259.39458652653	2484.64572111887	2301.06620884645	2067.12320375804	2103.09161065986	1974.48216121248	2161.66709515342	2598.90018111941	2126.23119694873	2422.3323132499	2241.76982906836	2263.36508184943	2429.52583901715	2810.36317894689	2294.50145267924	2000.03252311325	2327.78098999493	2007.27485086645	0.0277986263419524	0.715592119131836	0.207265383245063	unchanged	0.0966573287243843	0.313692595085501	0.664357437846248	unchanged	-0.0277986263419524	0.715592119131836	0.207265383245062	unchanged	0.068858702382432	0.419478937081486	0.508532354895691	unchanged	-0.0966573287243843	0.313692595085501	0.664357437846248	unchanged	-0.0688587023824319	0.419478937081486	0.508532354895691	unchanged	-21.4512760525603	C53H103O13P	977.685358899237	2.54151666666667	--	--
neg_10233	Rubiadin	274.626704163997	321.728159242526	302.663885745123	300.209410070275	358.106402291234	328.972830262996	353.20170396098	314.27841782609	309.334098556747	387.587272221335	289.48232304081	318.06650578614	367.874570130404	387.692632774204	273.464115779927	328.645131305814	347.495601721959	338.768262661755	0.00636169806872725	0.936111499855664	0.0611801221478429	unchanged	-0.0841467675866112	0.367521372880569	0.488070406734929	unchanged	-0.00636169806872731	0.936111499855664	0.0611801221478423	unchanged	-0.0905084656553384	0.397136436369106	0.534660790410345	unchanged	0.0841467675866112	0.367521372880569	0.488070406734929	unchanged	0.0905084656553385	0.397136436369106	0.534660790410344	unchanged	-1.01388762634966	C15H10O4	253.05037478077	2.5489	C10402	--
neg_10236	PE-Cer(d14:2(4E,6E)/18:0)	42474.4261694081	43400.6421205536	19297.3770937938	7501.68354774755	6978.55376704459	6977.01905652938	8453.92660330333	7652.93709106074	6302.52792837518	6472.74275772849	7033.96232313955	6484.76204865081	7715.74535898881	56136.7837288635	17610.233770113	11586.9832537312	7225.75621960786	7622.63436074671	-0.105466826840925	0.152359948735365	0.974859468806006	unchanged	2.08859522836345	0.0210250803401307	1.38224726560645	up	0.105466826840925	0.152359948735365	0.974859468806006	unchanged	2.19406205520437	0.0194290694126909	1.35693871294354	up	-2.08859522836345	0.0210250803401307	1.38224726560645	down	-2.19406205520437	0.0194290694126909	1.35693871294354	down	17.0614810617303	C34H67N2O6P	665.431130467344	2.5489	--	--
neg_10240	4alpha-methyl-cholest-7-en-3beta-ol	1034.37807827043	1785.85329148187	1595.76859806226	1579.49476136799	1128.73371238827	969.238600519825	2219.34968555876	1051.28078191834	830.892877704254	529.06234275949	1078.49831410342	1224.94850183699	1311.53673812367	280.770591396172	1134.41555236937	966.252401054753	896.645087234031	1352.89383642447	-0.310014678946542	0.330344129560129	0.674449266462502	unchanged	-0.206734919732625	0.572917204830212	0.387051435637999	unchanged	0.310014678946542	0.330344129560129	0.674449266462503	unchanged	0.103279759213917	0.764441653281536	0.167860457883288	unchanged	0.206734919732625	0.572917204830212	0.387051435637999	unchanged	-0.103279759213917	0.764441653281536	0.167860457883287	unchanged	1.26342427897577	C28H48O	845.740246863502	2.5489	--	--
neg_10241	TG(14:0/19:1(9Z)/20:3(8Z,11Z,14Z))[iso6]	348.341006412037	521.72826201742	415.879961644725	438.614473687841	371.737288105301	322.694065541078	587.949934746949	290.884024838084	237.527336143339	221.167417213706	347.334339762316	370.738137315844	342.390423672849	153.141495376064	303.152274795727	281.384179623735	255.324523531301	353.232672393498	-0.276033189592847	0.276473096179492	0.768537464695431	unchanged	-0.16397088464446	0.581065085315912	0.384981728354281	unchanged	0.276033189592847	0.276473096179492	0.768537464695431	unchanged	0.112062304948387	0.674143110005533	0.253132727308398	unchanged	0.16397088464446	0.581065085315912	0.384981728354281	unchanged	-0.112062304948387	0.674143110005533	0.253132727308397	unchanged	12.9403163393736	C56H100O6	889.737900669943	2.5489	--	--
neg_10247	(-)-Petrosynoic acid D	485.131608239953	563.343236765188	371.020376526143	540.452028670407	341.684786868476	370.071753727043	646.416758532042	304.578596702608	206.82109341089	171.356123790117	495.899244874526	338.794477399222	360.110366591961	216.061474890038	254.877697538662	281.253804475031	273.493799837294	552.048486915435	-0.220934733462713	0.512542837233013	0.451512645184644	unchanged	-0.189600819364118	0.551375122774312	0.385288136815177	unchanged	0.220934733462713	0.512542837233013	0.451512645184644	unchanged	0.0313339140985953	0.92775053096167	0.0817352258604283	unchanged	0.189600819364118	0.551375122774312	0.385288136815178	unchanged	-0.0313339140985955	0.92775053096167	0.0817352258604276	unchanged	7.05114623391416	C33H52O4	1069.77854898689	2.56375	--	--
neg_10259	PIM2(16:0/16:0)	850.5718788772	759.770241966937	1104.16863593171	1200.77006300038	1089.46279573889	891.065214578334	1090.59096550617	948.786673445477	1066.68276137433	1188.87243064029	988.836258211286	921.712670226906	947.173928375116	842.628886181637	987.524983760883	1631.26509407594	906.434221045476	816.027840221088	-0.0473435101986538	0.66058310962838	0.292738951419217	unchanged	0.0114495989526641	0.955337656541633	0.00711153013397605	unchanged	0.0473435101986537	0.66058310962838	0.292738951419218	unchanged	0.0587931091513182	0.778720430633416	0.0768877895143946	unchanged	-0.0114495989526643	0.955337656541633	0.00711153013397613	unchanged	-0.058793109151318	0.778720430633416	0.0768877895143948	unchanged	20.7468248434607	C53H99O23P	1155.6296838753	2.55633333333333	--	--
neg_10260	PIM2(16:0/18:0)	394.653083880251	363.493678213758	403.820738699658	516.858618985589	433.255118065861	420.159854880405	569.111831768329	449.74224465345	363.872222972687	455.697256858337	515.270516232431	453.7736612043	369.578962575247	388.253082142726	289.390366596395	457.414112928122	426.648152278112	459.399956952807	-0.105291915602586	0.358240576260279	0.673577563748616	unchanged	-0.293765879867559	0.0270750455026356	1.16679014339483	down	0.105291915602586	0.358240576260279	0.673577563748616	unchanged	-0.188473964264973	0.135305320876146	0.809920026446457	unchanged	0.293765879867559	0.0270750455026356	1.16679014339483	up	0.188473964264974	0.135305320876146	0.809920026446457	unchanged	11.4359017358055	C55H103O23P	1161.66879584835	2.55633333333333	--	--
neg_10261	Mactraxanthin 3-heptadecanoate 3'-palmitate	1447.63453815292	1395.857077418	1375.39831324585	1356.57343727064	1583.11484344867	1539.26621669672	2014.78873262209	1537.07164104212	1270.86982869105	1511.11657776938	1681.24564070823	1565.80883860143	1468.21862673856	997.740912040496	1235.62940797508	1461.07659372907	1321.48899119133	1763.60329900049	-0.0141751926570842	0.90431040290649	0.115366092763662	unchanged	-0.241035635786017	0.085329597441107	1.01656105794445	unchanged	0.0141751926570844	0.90431040290649	0.115366092763663	unchanged	-0.226860443128933	0.050057896198256	1.05420712983557	unchanged	0.241035635786017	0.085329597441107	1.01656105794445	unchanged	0.226860443128933	0.050057896198256	1.05420712983557	unchanged	41.756583247618	C73H122O8	1171.95922981606	2.55633333333333	--	--
neg_10263	PIM2(18:1(9Z)/18:1(9Z))	460.218192885295	525.60771422831	459.758276467103	526.458757867186	452.74920537821	489.652541156367	535.066763550817	470.311863802383	406.150226347147	551.685596125212	531.268670107132	628.454036544363	511.966359355148	265.576729684109	474.374016876547	453.285596026773	446.145456902924	570.040668233193	0.131717654735187	0.209374145527392	0.82631853887099	unchanged	-0.14626513958296	0.275669647462451	0.733732624685538	unchanged	-0.131717654735187	0.209374145527392	0.82631853887099	unchanged	-0.277982794318147	0.0776940805633432	0.963279552486649	unchanged	0.14626513958296	0.275669647462451	0.733732624685538	unchanged	0.277982794318147	0.0776940805633432	0.963279552486649	unchanged	13.704597537368	C57H103O23P	1185.67176248685	2.55633333333333	--	--
neg_10266	PIM2(19:0/18:1(9Z))	552.430761150889	475.827428019295	649.48700598224	646.979981444617	924.354202625818	766.384731964245	879.300910813289	697.457052873846	704.370902387608	818.446908032166	787.320848982203	752.964654339255	728.681251916373	644.446212074686	735.410402432478	982.242807530464	733.963294627938	635.416517138703	-0.070351786297575	0.49024844714057	0.505005015876155	unchanged	-0.202446883925788	0.26061637859409	0.675216507441318	unchanged	0.070351786297575	0.49024844714057	0.505005015876155	unchanged	-0.132095097628213	0.428972261146286	0.514774565027509	unchanged	0.202446883925788	0.26061637859409	0.675216507441318	unchanged	0.132095097628213	0.428972261146286	0.514774565027509	unchanged	-29.9436567095888	C58H107O23P	1201.65078682082	2.56375	--	--
neg_10267	Fucoxanthinol 3-oleate 3'-gondoate	6704.30979582385	6620.94726159019	7138.92076267513	7249.15645847833	7389.91428251222	7013.67314339168	8109.78123325333	7427.26906056862	7040.78384977099	7098.9280215296	8668.89331683808	9233.17354870497	8633.4496285741	5587.73124006868	6999.74003463906	7304.96387673104	7769.75700912482	8493.645476829	0.129117678428989	0.126801026741261	1.05821449133161	unchanged	-0.155822536022121	0.0310697542196148	1.2090338503255	down	-0.129117678428989	0.126801026741261	1.05821449133161	unchanged	-0.28494021445111	0.00979735563091352	1.27639767004454	down	0.155822536022121	0.0310697542196148	1.2090338503255	up	0.284940214451111	0.00979735563091352	1.27639767004454	up	-5.67054325182969	C78H124O7	1217.92625800661	2.56375	--	--
neg_10279	Squamocin-P	117.799249430945	124.31864249755	57.7516570129189	94.8256842039554	73.7672557645126	110.081143106292	100.654252337533	92.0888107770488	82.357239832999	55.6530416585579	62.1975414418826	103.577881692775	69.1915146924604	73.4553001488268	73.8142260717223	118.349899626231	80.6327528113935	84.813116744023	-0.270111668063094	0.11183325369637	1.11959725608139	unchanged	0.0347002205489785	0.868390727586449	0.0417820851204735	unchanged	0.270111668063094	0.11183325369637	1.11959725608139	unchanged	0.304811888612073	0.230100113840106	0.67777609177926	unchanged	-0.0347002205489784	0.868390727586449	0.0417820851204736	unchanged	-0.304811888612073	0.230100113840106	0.677776091779259	unchanged	-8.60297417552582	C37H66O8	1321.93875543509	2.55633333333333	--	--
neg_10285	Globoside I/Cytolipin K(d18:1/26:1(17Z))	1073.79032781764	1063.78770803497	863.865346284087	1167.02271780833	1033.09755794362	969.184138297296	1097.60077162196	821.423975349607	982.911375246217	963.977560030587	1099.03267662227	1086.51743840675	1157.13936696469	812.95521080458	782.963279040067	794.835351367106	934.667077847875	790.806482094437	0.0136812937525774	0.898969119697814	0.112706596044999	unchanged	-0.159608092957957	0.188403175339319	0.770520881938187	unchanged	-0.0136812937525776	0.898969119697814	0.112706596044998	unchanged	-0.173289386710535	0.166169155642405	0.741716902543867	unchanged	0.159608092957957	0.188403175339319	0.770520881938187	unchanged	0.173289386710535	0.166169155642405	0.741716902543867	unchanged	8.75945469472727	C70H128N2O23	1385.87741188346	2.55633333333333	--	--
neg_10298	CL(1'-[22:1(13Z)/22:1(13Z)],3'-[22:1(13Z)/14:1(9Z)])[rac]	1827.48894456798	1755.45138535231	1409.84164114474	1343.53031837864	1416.29523153671	1520.88867411035	1801.04501447921	1334.6196639428	1343.85973563417	1243.4484702675	1588.50507926536	1719.26969095469	1537.45990495714	742.577973877464	930.352575239757	1149.90923544279	1427.91138848576	1913.18358058627	0.0795604331857487	0.511841421900923	0.472177029035476	unchanged	-0.178385730250617	0.406163587347893	0.569862308012926	unchanged	-0.0795604331857486	0.511841421900923	0.472177029035476	unchanged	-0.257946163436366	0.250403001965015	0.646784253313172	unchanged	0.178385730250617	0.406163587347893	0.569862308012926	unchanged	0.257946163436366	0.250403001965015	0.646784253313172	unchanged	1.96931009664855	C89H166O17P2	1590.13778509882	2.55633333333333	--	--
neg_10302	(3R)-3-isopropenyl-6-oxoheptanoic acid	678.984721125572	852.081209987687	1024.71792235502	1317.66640550894	1110.27499236991	1258.50668023212	1130.58080298223	1219.92701267973	1304.62832293345	1481.88321868888	1217.43192684552	1047.69861298652	1276.60009803337	926.406330956915	1019.32646679263	1399.90886462087	1236.29842503962	1559.23851149621	0.116963545404017	0.25260654502055	0.846917844395791	unchanged	-0.301537536855662	0.0685621966977516	1.08179601705056	unchanged	-0.116963545404017	0.25260654502055	0.846917844395791	unchanged	-0.418501082259679	0.0246167031958022	1.2400829371044	down	0.301537536855662	0.0685621966977516	1.08179601705056	unchanged	0.418501082259679	0.0246167031958022	1.2400829371044	up	28.8516352065643	C10H16O3	205.089924064753	2.56375	C11405	--
neg_10303	methyl 10-acetoxy-8,9-epoxy-2Z-decen-4,6-diynoate	129.524852327476	145.902543639792	144.844723760429	135.369406537746	168.000941630792	171.965713648288	185.307527734131	117.330067806446	149.029814087938	177.794669510078	135.889264149454	113.123315548039	154.161909072592	195.889394568826	144.988575313025	133.219747854312	106.562310590856	176.538698705168	0.0354461637305396	0.829520403683226	0.179561865138975	unchanged	0.0159507257326169	0.922445352133715	0.0964199637876859	unchanged	-0.0354461637305396	0.829520403683226	0.179561865138973	unchanged	-0.0194954379979229	0.888053084990585	0.112425225605666	unchanged	-0.0159507257326167	0.922445352133715	0.0964199637876862	unchanged	0.0194954379979228	0.888053084990585	0.112425225605666	unchanged	7.22632847310529	C13H12O5	269.044933926913	2.56375	--	--
neg_10304	14-methyl-8-hexadecen-1-ol	1818.94611208076	1541.52675039686	1337.322443571	2160.49400459843	1843.77442239091	2054.83600918372	1454.99472779873	1789.82596208375	2562.3128967674	2104.81273201966	2500.13739769266	1694.17563751649	2113.87934785464	1183.29810775338	1543.49392712817	1428.25526769066	2546.97066330569	1925.17217801491	0.12242977173844	0.410684137680597	0.646484030151599	unchanged	-0.420783436450782	0.0214421081630618	1.24108557433364	down	-0.12242977173844	0.410684137680597	0.6464840301516	unchanged	-0.543213208189222	0.00270621866376669	1.44038583327843	down	0.420783436450782	0.0214421081630618	1.24108557433364	up	0.543213208189222	0.00270621866376669	1.44038583327843	up	-0.756437308083156	C17H34O	299.25897624746	2.56375	--	--
neg_10306	Nonadecandioic acid	6174.0488483111	7357.29083244855	6828.89285804598	7488.25313742149	7524.37631708682	7244.01143234414	10449.5994149479	7449.64385146805	6941.09478226748	7254.63746977755	8294.59527254199	8475.19589373596	8209.10754756089	5875.32667707634	6300.0061093958	7164.13590314838	7230.60136249835	9222.50958891718	0.0304461458925952	0.790975517272405	0.191610047879323	unchanged	-0.255347515474607	0.0577118801370836	1.08964247318616	unchanged	-0.030446145892595	0.790975517272405	0.191610047879322	unchanged	-0.285793661367202	0.00708687038972613	1.33006435301518	down	0.255347515474607	0.0577118801370836	1.08964247318616	unchanged	0.285793661367202	0.00708687038972613	1.33006435301518	up	-0.27387326853304	C19H36O4	349.235937550749	2.56375	--	--
neg_10309	PGF2alpha methyl ester	428.034899971425	397.175079900509	277.993228946241	424.470531482882	390.422785745959	384.630801074844	323.732074102304	318.457107173826	392.566587376196	365.092344330088	419.79474331505	315.370329202841	333.912457422061	246.491168205778	283.822859912624	293.94393012844	397.748447893982	384.174328543902	-0.0185112096785437	0.843733130337905	0.0700843110670522	unchanged	-0.216450229374092	0.170848830870534	0.836047025602781	unchanged	0.0185112096785437	0.843733130337905	0.070084311067051	unchanged	-0.197939019695549	0.201615467971568	0.732372879152619	unchanged	0.216450229374092	0.170848830870534	0.836047025602781	unchanged	0.197939019695548	0.201615467971568	0.732372879152619	unchanged	-4.74829774154129	C21H36O5	367.247249229885	2.55633333333333	--	--
neg_1031	3,12-dihydroxy palmitic acid	4218.90732140372	2338.72241506598	2296.70320615943	2060.4812844057	2053.157938317	2867.95409778956	1987.57084626446	3089.31694921797	1704.52026640162	2483.04488487822	1867.8621993614	1926.01356787617	1824.96865134546	2371.73675790339	2818.36485190556	3425.19320640361	1805.45621674553	2589.83099061014	-0.161434381273037	0.37952216463895	0.709008403360286	unchanged	0.333511829365779	0.150955924574186	0.788287774856976	unchanged	0.161434381273037	0.37952216463895	0.709008403360286	unchanged	0.494946210638816	0.0453539335913696	1.05358156668467	up	-0.333511829365779	0.150955924574186	0.788287774856977	unchanged	-0.494946210638816	0.0453539335913696	1.05358156668467	down	4.82261063143738	C16H32O4	309.206117345829	0.779733333333333	--	--
neg_10310	Alchornoic acid	112.595005708499	124.395809709759	111.118901753785	112.7602854986	111.707887442722	126.830026393508	148.851434857092	92.6270509930451	91.3270096753333	79.8193061823466	127.814240874352	136.440057970304	105.298930562288	66.1784040302337	96.4422116794857	108.854881383668	79.3219237655484	132.112910847717	0.00153149733656519	0.993330897973999	0.0112945196067826	unchanged	-0.117370201662874	0.516606159287406	0.466120930545588	unchanged	-0.00153149733656521	0.993330897973999	0.0112945196067831	unchanged	-0.118901698999439	0.49978988026716	0.354626939446745	unchanged	0.117370201662874	0.516606159287406	0.466120930545588	unchanged	0.118901698999439	0.49978988026716	0.354626939446746	unchanged	-10.5273239129381	C20H36O3	369.261234225299	2.55633333333333	--	--
neg_10313	Ophiobolin A	504.238241202195	846.543811772722	612.380816963475	816.212120538216	553.524378011146	549.772642233471	1025.23510476336	542.478687631197	418.580192652315	359.578429092132	635.114062391893	577.510276878803	590.784622092145	205.204679467519	394.208602806409	492.553799218622	497.807745631856	782.884165526745	-0.244219400016625	0.354989173798702	0.639020683308345	unchanged	-0.383357083783703	0.235229155397069	0.734979323209839	unchanged	0.244219400016625	0.354989173798702	0.639020683308346	unchanged	-0.139137683767078	0.643139801376433	0.277273512839499	unchanged	0.383357083783703	0.235229155397069	0.734979323209839	unchanged	0.139137683767078	0.643139801376433	0.277273512839499	unchanged	5.18026973419145	C25H36O4	421.238100914567	2.55633333333333	C09145	--
neg_10319	PC(O-10:1(9E)/2:0)	69.7137575386349	87.7880011106795	84.711396034558	94.5185740130779	79.5533366722206	96.7358800182144	83.126896184177	91.4054841715749	96.9802003102229	95.8481389645277	98.546049676834	94.2364268729921	91.8270537504125	57.7075770429732	70.1964592730372	93.3582509353062	100.091855991395	91.4872526008195	0.0608393720083482	0.30065217418722	0.738156833445374	unchanged	-0.234906518762757	0.0654423032157145	1.11079997351698	unchanged	-0.060839372008348	0.30065217418722	0.738156833445376	unchanged	-0.295745890771105	0.0235894380813644	1.31141880731463	down	0.234906518762757	0.0654423032157145	1.11079997351698	unchanged	0.295745890771105	0.0235894380813644	1.31141880731463	up	6.38328948592693	C20H40NO7P	436.249753942908	2.55633333333333	--	--
neg_10324	lithocholic acid sulfate	528.04328732382	522.417406380559	542.339410938371	514.771887669093	564.372573326213	509.638484730814	626.472079801768	522.377705978474	510.097488664914	569.874803535663	652.975624942772	660.304393975673	663.015541877685	457.575987567339	547.025893469341	546.001872865716	599.108710977661	635.003471258269	0.145677886489954	0.0980975975048929	1.11740877140077	unchanged	-0.0861122604990484	0.217016865608477	0.73138161321393	unchanged	-0.145677886489954	0.0980975975048929	1.11740877140077	unchanged	-0.231790146989002	0.0139026395829449	1.2619776105405	down	0.0861122604990482	0.217016865608477	0.73138161321393	unchanged	0.231790146989002	0.0139026395829449	1.2619776105405	up	4.98294738066008	C24H40O6S	477.231501312625	2.55633333333333	--	--
neg_10325	3-methyl-5-carboxypropyl-2-furanpropanoic acid	354.336821227966	336.43970287394	497.504816124092	359.925957545772	647.830801007049	402.650107638608	579.285396777608	451.595214681238	567.844446263302	424.605017933345	508.095920079688	497.137280934708	485.515261597005	564.173548715511	612.772983167089	657.666610608012	483.391822452015	427.408813047971	-0.00695851140814896	0.963453297478412	0.015339700405367	unchanged	0.0476521835595855	0.820910515989231	0.160217075742468	unchanged	0.00695851140814888	0.963453297478412	0.0153397004053665	unchanged	0.0546106949677345	0.760549426060199	0.178198303704441	unchanged	-0.0476521835595856	0.820910515989231	0.160217075742469	unchanged	-0.0546106949677346	0.760549426060199	0.178198303704442	unchanged	4.73539346147675	C12H16O5	479.194544723636	2.56375	--	--
neg_10327	4beta-Hydroxywithanolide E	437.141289690249	394.589681698992	398.535524355004	307.788467630512	340.424850106432	277.477259831099	270.321750225738	336.340725288331	279.135028759634	312.039179347845	348.826312853104	425.754065734334	394.833897969635	306.958730974252	369.764535642338	339.130606180628	345.484557367408	345.01241772835	0.165159703868623	0.175204645958137	0.914073135782253	unchanged	0.258362934553541	0.0267634905665299	1.1409621080977	up	-0.165159703868623	0.175204645958137	0.914073135782253	unchanged	0.0932032306849174	0.436204158216899	0.480542955969846	unchanged	-0.258362934553541	0.0267634905665299	1.1409621080977	down	-0.0932032306849174	0.436204158216899	0.480542955969846	unchanged	-2.43565522136597	C28H38O8	523.230112671064	2.55633333333333	--	--
neg_10328	Kurzichalcolactone	456.537448478968	346.869668436132	569.490535041243	369.539852841004	747.803162811042	354.605995787601	428.797620008623	485.347633378924	544.834937482721	479.313494172528	589.485263131738	584.670447083113	608.331008610111	682.524000235033	662.550575828266	701.361571943915	498.332360778552	452.445861552715	0.176180649646022	0.362436469391694	0.684069843353864	unchanged	0.245430703061682	0.304771318168524	0.62349223219953	unchanged	-0.176180649646022	0.362436469391694	0.684069843353863	unchanged	0.0692500534156604	0.687482330970972	0.254238956900198	unchanged	-0.245430703061682	0.304771318168524	0.623492232199531	unchanged	-0.0692500534156603	0.687482330970972	0.254238956900199	unchanged	-1.44267311114167	C32H30O7	547.182528724803	2.56375	--	--
neg_1033	Lupinisoflavone A	0.100811431729822	8.13521587737607e-09	8.13521587737607e-09	8.13521587737607e-09	10.1449014847865	41.4084602181585	8.13521587737607e-09	8.13521587737607e-09	17282.3448178615	45191.0750168616	30748.9387760417	25941.2307585256	29853.2105020775	8.13521587737607e-09	9.04481190501332	13.8810411539682	8.13521587737607e-09	33381.3315114217	11.7887368219788	0.000459102585448339	2.06870554961775	up	-1.1627610598027	0.533025036009205	0.436490325585984	unchanged	-11.7887368219788	0.000459102585448339	2.06870554961775	down	-12.9514978817815	0.000458774577534293	1.69383889997876	down	1.1627610598027	0.533025036009205	0.436490325585984	unchanged	12.9514978817815	0.000458774577534293	1.69383889997876	up	-0.743852332439929	C20H16O6	351.087149892025	0.779733333333333	--	--
neg_10330	DG(14:0/20:3(8Z,11Z,14Z)/0:0)[iso2]	14835.974523778	16404.5130410146	7456.12062122027	4561.52788651316	3674.38011255266	4012.2517357886	4824.23519767538	3848.61026704418	3584.64757897302	3824.13195187397	4102.01967447234	3322.90205760214	4013.67160401081	19445.8838302325	5999.6617740782	4437.8219224106	3712.20622540833	4861.67864898279	-0.0551667751053622	0.608280833621242	0.339095915657425	unchanged	1.47718266949729	0.03468176137192	1.28369462273555	up	0.0551667751053623	0.608280833621242	0.339095915657425	unchanged	1.53234944460265	0.0322838937397067	1.26285812302162	up	-1.47718266949729	0.03468176137192	1.28369462273555	down	-1.53234944460265	0.0322838937397067	1.26285812302162	down	18.0292565852196	C37H66O5	635.44557193565	2.56375	--	--
neg_10331	Loganin pentaacetate	2832.41055395348	3161.12543177262	3241.81494501197	3233.72637749552	3700.66619632199	3483.38279726307	3997.01179600068	3763.95413636483	3386.70819983032	3771.23899634007	4069.1362149791	4275.127307653	4151.28353137429	3278.90006818075	3573.74359856162	3622.79478103073	3730.17290751713	4079.43894862984	0.115372429766298	0.105819941379822	1.05905152401183	unchanged	-0.152532432587407	0.0447095932477184	1.07430111667093	down	-0.115372429766298	0.105819941379822	1.05905152401183	unchanged	-0.267904862353705	0.0037111937781344	1.37009414869951	down	0.152532432587407	0.0447095932477184	1.07430111667093	up	0.267904862353705	0.0037111937781344	1.37009414869951	up	-12.8740483696065	C27H36O15	599.190416942305	2.55633333333333	C11663	--
neg_10333	4,2'-Dihydroxy-4',6'-dimethoxychalcone 4-apiosyl-(1->2)-glucoside	443.89962705988	398.449213454949	735.227187763007	459.544907365902	801.091450789011	487.160628435504	730.858282048806	609.194725101979	714.303693754035	603.02871318848	687.216459194551	741.435413499255	744.149540043693	764.966676939976	738.563921260501	872.176312526616	610.255802292385	558.517663735766	0.130654959887459	0.379259237752655	0.653384956742782	unchanged	0.0962647152702819	0.665529534833058	0.282364158002721	unchanged	-0.130654959887459	0.379259237752655	0.653384956742781	unchanged	-0.0343902446171767	0.855933017739907	0.108168097121105	unchanged	-0.0962647152702818	0.665529534833058	0.282364158002722	unchanged	0.0343902446171768	0.855933017739907	0.108168097121104	unchanged	2.4487311053237	C28H34O14	615.170978607646	2.56375	--	--
neg_10336	Neoeriocitrin	90.1932750485551	119.694656259289	72.0395057493973	120.843693189771	134.905514486342	111.181946469396	143.731906541867	106.009596596582	132.220734114837	113.589536106295	129.603286351018	110.227370529733	135.639057824043	85.6950347704536	80.8261716007812	100.129418716582	100.556055955041	92.9668075913369	-0.00601059318572474	0.95987470551555	0.00833687034220966	unchanged	-0.386736316230535	0.0160522135271647	1.27123751586933	down	0.00601059318572467	0.95987470551555	0.00833687034220816	unchanged	-0.380725723044811	0.0162143439277617	1.2319793039917	down	0.386736316230535	0.0160522135271647	1.27123751586933	up	0.380725723044811	0.0162143439277617	1.2319793039917	up	-2.46587828349125	C27H32O15	631.142051526823	2.55633333333333	C09805	--
neg_10342	PE-Cer(d14:2(4E,6E)/18:1(9Z))	11464.1242013734	9668.96683461449	4742.1348467266	3055.78847032194	2565.46519392544	2435.5923702985	2772.96715665396	2633.36438038252	2326.76911876061	2232.58190808296	2489.9156176386	2421.30541859641	2598.92060570349	13857.7946575662	4812.83019071549	3299.20337876224	2530.95309165993	2663.07030499566	-0.118534146132275	0.0932623950822658	1.11066482450109	unchanged	1.58082721752037	0.0289537068225608	1.3313796836971	up	0.118534146132275	0.0932623950822658	1.11066482450109	unchanged	1.69936136365265	0.0252858549523084	1.31563245314952	up	-1.58082721752037	0.0289537068225608	1.3313796836971	down	-1.69936136365265	0.0252858549523084	1.31563245314952	down	-5.76717698514525	C34H65N2O6P	663.423801312855	2.56375	--	--
neg_10344	PE(13:0/18:2(9Z,12Z))	3557.50438995871	3793.03531209856	3474.0795640499	3515.65800144723	3381.60920265637	3210.38790687326	3750.50922858182	3569.90391244327	3199.49360757637	3186.78175854204	3578.1169214514	3486.29316763034	3556.97642499512	4253.93611039964	3275.25465089746	3108.28899913702	3269.02564671508	3457.60348524473	-0.0162508377885484	0.730311371326372	0.264894117774245	unchanged	0.0523629692274803	0.512674995295364	0.474571812996089	unchanged	0.0162508377885484	0.730311371326372	0.264894117774245	unchanged	0.0686138070160285	0.389220270734515	0.587961099222945	unchanged	-0.0523629692274802	0.512674995295364	0.474571812996089	unchanged	-0.0686138070160284	0.389220270734515	0.587961099222945	unchanged	-2.31592528716623	C36H68NO8P	708.436096369879	2.56375	--	--
neg_10347	cimicifoetiside A	10233.1111754538	12313.1008271752	13465.2561602028	16565.2366039981	14556.07684836	16901.5276890324	16120.7125390838	16369.5106999318	17201.8167670363	19421.151861259	16372.8823178356	14300.7576600288	16782.412550392	14378.0349755441	14033.6782571823	17706.2952863471	15664.5107012013	19555.3475795376	0.107730072664662	0.202163029038731	0.921432523369197	unchanged	-0.227800446659963	0.0695790295368216	1.05546501621133	unchanged	-0.107730072664662	0.202163029038731	0.921432523369196	unchanged	-0.335530519324625	0.0207113693614916	1.25476227018107	down	0.227800446659963	0.0695790295368216	1.05546501621133	unchanged	0.335530519324625	0.0207113693614916	1.25476227018107	up	-19.381407483105	C37H58O10	697.359561053236	2.56375	--	--
neg_1035	(22E)-12alpha-Hydroxy-3-oxochola-1,4,22-trien-24-oic Acid	171.895098329213	202.795671423451	150.04747833835	178.25790195131	63.9585882400604	210.744133371198	118.687933630697	197.15338138171	32.4625295366197	249.204675445338	45.0069903379511	14.1421696674426	23.559481675038	26.0125362711605	88.6110970364876	134.075936063949	18.8164227153097	40.2365904297141	-0.960956077796654	0.217778247195478	0.924881890256089	unchanged	-0.0262114372139707	0.95510755844855	0.129004583370162	unchanged	0.960956077796654	0.217778247195478	0.92488189025609	unchanged	0.934744640582683	0.203493250674688	0.633584102312574	unchanged	0.0262114372139707	0.95510755844855	0.129004583370162	unchanged	-0.934744640582683	0.203493250674688	0.633584102312574	unchanged	-35.9624311575524	C24H32O4	429.214444527417	0.779733333333333	--	--
neg_10352	TG(12:0/19:0/19:1(9Z))[iso6]	2349.60850249373	2651.65425930656	2245.21695896541	2768.75442164079	2353.37126316448	2255.4544665171	3493.83920425251	2201.39577890038	1965.90257218098	1966.99100176005	2736.73430170548	2766.72938375611	2470.19741704201	1241.64169881661	1881.58968883054	2130.8867887073	2135.84752840671	3212.31650076941	-0.00854287132534189	0.96014096064784	0.0286686757924064	unchanged	-0.282896198832378	0.151149836074269	0.862128479086487	unchanged	0.00854287132534196	0.96014096064784	0.0286686757924067	unchanged	-0.274353327507036	0.151889583505149	0.784616235841745	unchanged	0.282896198832378	0.151149836074269	0.862128479086486	unchanged	0.274353327507036	0.151889583505149	0.784616235841746	unchanged	8.40135573179544	C53H100O6	867.728388470072	2.55633333333333	--	--
neg_10353	TG(12:0/19:0/22:2(13Z,16Z))[iso6]	4996.98739071925	7229.5575691859	5089.48450647456	8272.75182968925	4129.56060438287	4389.44304026113	9568.97019227627	3716.77678192801	2883.24131031446	2511.08126072811	5405.26300377566	4726.41333024836	4659.05613647432	1219.33352717063	2571.72441633611	3532.4464850207	3331.17141791461	7910.33307655124	-0.249889386795432	0.525863941402109	0.433852326266703	unchanged	-0.439247752170231	0.318091055034374	0.619995576624107	unchanged	0.249889386795432	0.525863941402109	0.433852326266704	unchanged	-0.189358365374799	0.634698659357732	0.274010613021424	unchanged	0.439247752170231	0.318091055034374	0.619995576624108	unchanged	0.189358365374799	0.634698659357732	0.274010613021425	unchanged	-22.8836266105706	C56H104O6	871.756042173695	2.56375	--	--
neg_10354	Trillfurostanoside F	620.591348256308	677.34164322684	712.117467886193	744.081903785425	898.149375652821	806.983945568006	909.112716272728	895.285593913307	831.360163210123	818.760733408139	885.094160703768	932.796807895338	956.51136445333	668.433046040785	742.009605163982	764.01790683427	920.175078937472	922.357396839816	0.0474763568205555	0.452967958424805	0.532006122683348	unchanged	-0.306162064967777	0.00122733734002545	1.52325411831802	down	-0.0474763568205554	0.452967958424805	0.532006122683348	unchanged	-0.353638421788332	0.000108296895254025	1.60267458826108	down	0.306162064967777	0.00122733734002545	1.52325411831802	up	0.353638421788332	0.000108296895254025	1.60267458826108	up	-8.05789417396026	C45H70O17	903.428857817645	2.55633333333333	--	--
neg_10357	TG(15:0/20:4(5Z,8Z,11Z,14Z)/22:5(7Z,10Z,13Z,16Z,19Z))[iso6]	4921.50584976257	4966.48717602118	4695.14834731405	5112.0209205987	4980.6396147468	4697.41865245533	6244.37377811066	4567.6545358181	4288.22209812328	4533.65884244786	5752.76495586894	5619.19600646121	5382.74106944054	3529.32377768009	4240.38552735496	4970.43708451536	4812.42703078889	6082.17241304334	0.0578436140728922	0.599483499127767	0.383237488871341	unchanged	-0.154629834207581	0.162118162509765	0.844934945958766	unchanged	-0.0578436140728923	0.599483499127767	0.383237488871341	unchanged	-0.212473448280473	0.0829576582400689	0.935693565996831	unchanged	0.154629834207581	0.162118162509765	0.844934945958766	unchanged	0.212473448280473	0.0829576582400689	0.935693565996831	unchanged	1.89528144287923	C60H98O6	935.712742363031	2.55633333333333	--	--
neg_10359	22:0-Glc-Cholesterol	860.042140305793	1255.68300173766	909.612977716486	1522.44673842025	813.225486553657	854.994405760381	1741.97659162442	751.207342713582	586.844497490932	481.840695624726	995.995643626486	909.858778340864	875.95094286014	194.652747737696	470.755859030915	605.930084109227	626.850736297736	1379.75720901709	-0.270921047899637	0.452028934969057	0.519435552207249	unchanged	-0.554579075336548	0.196986360802022	0.778775019418935	unchanged	0.270921047899637	0.452028934969057	0.51943555220725	unchanged	-0.283658027436911	0.455330672863584	0.425060880329725	unchanged	0.554579075336548	0.196986360802022	0.778775019418936	unchanged	0.283658027436911	0.455330672863584	0.425060880329725	unchanged	33.7902229862161	C55H98O7	915.758880553064	2.55633333333333	--	--
neg_10363	TG(15:1(9Z)/19:0/22:2(13Z,16Z))[iso6]	82.8115033419646	74.7293790278083	169.564301870298	194.217594408553	70.2634146706671	138.599594935019	282.91471020541	111.172022683145	17.841326175685	38.2939360372566	92.4305991541546	39.3396799074287	73.8655251349464	8.13521587737607e-09	10.5232334878999	217.017258835007	18.1818817838479	123.909985515902	-1.08000983643457	0.129764758678683	1.07571356488417	unchanged	-0.555851675056606	0.422500504821736	0.525431119519306	unchanged	1.08000983643457	0.129764758678683	1.07571356488417	unchanged	0.524158161377967	0.490754231726957	0.336003412725685	unchanged	0.555851675056606	0.422500504821736	0.525431119519306	unchanged	-0.524158161377967	0.490754231726957	0.336003412725685	unchanged	-3.79803463383993	C59H108O6	947.780525579488	2.55633333333333	--	--
neg_10364	TG(18:4(6Z,9Z,12Z,15Z)/20:2(11Z,14Z)/22:5(7Z,10Z,13Z,16Z,19Z))[iso6]	2767.69976248284	2724.46233529242	1420.66929581849	1727.25604479504	1600.42007121964	1628.33830313599	1874.18826579061	1054.07386120531	1273.48486599051	844.610506288162	1446.37140407738	1798.70363083894	1470.38923298126	2104.09871623971	1602.12768083835	1432.06002027456	1136.68364705919	1623.59889004093	-0.0931079801315516	0.632520139966687	0.32858028011725	unchanged	0.417814063400452	0.119585041553479	0.897860544213704	unchanged	0.0931079801315516	0.632520139966687	0.32858028011725	unchanged	0.510922043532004	0.0727118907646792	1.04505356491705	unchanged	-0.417814063400452	0.119585041553479	0.897860544213704	unchanged	-0.510922043532004	0.0727118907646792	1.04505356491705	unchanged	48.4777694651409	C63H100O6	997.75486527001	2.56375	--	--
neg_10368	Pumilaisoflavone B	296.701727296507	274.053248477959	254.853448972057	420.344873289827	732.123615923815	571.665300927446	633.765135486273	678.043519531561	621.128604700086	758.080177123708	547.962898534716	606.614664965392	643.066865562295	706.384349644919	519.997747424082	619.65842747022	660.613207457733	405.04214047291	-0.0454584454870504	0.775761450424998	0.233382004561273	unchanged	-0.468451181379705	0.0999205323575891	0.881348415488257	unchanged	0.0454584454870506	0.775761450424998	0.233382004561274	unchanged	-0.422992735892654	0.141021226204638	0.839566137422671	unchanged	0.468451181379705	0.0999205323575891	0.881348415488256	unchanged	0.422992735892654	0.141021226204638	0.83956613742267	unchanged	0.583593669018323	C27H28O7	987.381399258868	2.55633333333333	--	--
neg_10370	TG(20:1(11Z)/20:3(8Z,11Z,14Z)/22:1(13Z))[iso6]	5737.90243785419	6797.22632970792	6904.44835653508	6874.73097766209	7682.25776379576	7123.4473884185	9899.88890980892	8303.55290191195	7782.22832439869	7684.15930286292	8929.03041629241	8927.18630351085	8931.3640453342	7232.34760454989	7566.36803927226	7382.51044827901	7604.32320390417	9010.90622834876	0.110401558728805	0.25575620175923	0.794259330295108	unchanged	-0.190264300806832	0.0956144997374404	0.912832271655605	unchanged	-0.110401558728805	0.25575620175923	0.794259330295107	unchanged	-0.300665859535637	0.00148123191254824	1.43103517512173	down	0.190264300806832	0.0956144997374404	0.912832271655605	unchanged	0.300665859535637	0.00148123191254824	1.43103517512173	up	-15.5991140844984	C65H116O6	1027.8311047329	2.5713	--	--
neg_10371	MIPC(d18:0/22:0)	881.880548235999	1026.35236443419	1440.67285774976	1408.73393660166	1569.94348109403	1747.85172486501	1508.45839194843	1848.01500821353	1882.78026427737	1993.79125608383	1795.26885142803	1634.21269233516	1921.502287368	1408.60256141647	1642.01515117001	1897.67718820603	1801.37752522528	1810.89746499816	0.159315583264733	0.0572967240255101	1.25218623056295	unchanged	-0.252525806578898	0.163873272843475	0.816895630453749	unchanged	-0.159315583264733	0.0572967240255101	1.25218623056295	unchanged	-0.411841389843631	0.0302725131422111	1.24905543389971	down	0.252525806578898	0.163873272843475	0.816895630453748	unchanged	0.411841389843631	0.0302725131422111	1.24905543389971	up	-9.53496884198127	C52H102NO16P	1062.65322509223	2.5713	--	--
neg_10377	CL(1'-[16:0/16:0],3'-[20:4(5Z,8Z,11Z,14Z)/16:0])	766.238664818112	746.258605435151	348.906796950771	574.305164483398	658.224175001378	654.356409231317	722.291648341718	589.754168922939	599.305017527543	647.721148190936	638.221043741077	607.357021597592	606.12602628348	663.285969821036	552.083050128712	541.131759557449	450.816918458479	618.287738564769	0.0263486262106267	0.784769875702193	0.175703184879746	unchanged	-0.0126425821745664	0.944782278377435	0.0323736864042237	unchanged	-0.0263486262106268	0.784769875702193	0.175703184879744	unchanged	-0.0389912083851932	0.806918010965655	0.124858977319819	unchanged	0.0126425821745664	0.944782278377435	0.0323736864042233	unchanged	0.0389912083851933	0.806918010965655	0.124858977319819	unchanged	35.8355930238057	C77H142O17P2	1400.015154585	2.5713	--	--
neg_10383	PC(O-20:0/19:1(9Z))	764.143493505763	920.287995962721	1109.55858048625	1254.93804434672	1058.0666785132	942.349904893634	1224.18299261683	1083.74392631434	1005.85197590476	771.241017015065	1179.84590503566	1357.11030416661	1357.22555319512	659.276272569331	988.863926789555	1026.22406659312	1142.50111636571	1157.55382435498	0.0262323935847368	0.847052595025705	0.153925800014289	unchanged	-0.294298996536167	0.0364380913560938	1.16695233463093	down	-0.0262323935847368	0.847052595025705	0.153925800014289	unchanged	-0.320531390120903	0.0781328179902755	0.93930752542192	unchanged	0.294298996536167	0.0364380913560938	1.16695233463093	up	0.320531390120903	0.0781328179902755	0.939307525421921	unchanged	9.26710033642435	C47H94NO7P	1676.36690275993	2.5713	--	--
neg_10384	TG(14:1(9Z)/18:3(6Z,9Z,12Z)/18:4(6Z,9Z,12Z,15Z))[iso6]	1268.41968261005	1219.06954462012	1077.77474770498	1244.10232522638	1472.87675601362	1079.61307004368	1351.20391533856	1263.28414285033	1307.05051881668	1255.80600299728	1485.6337884042	1617.72694237513	1566.90116769169	943.516623436519	1403.27019502418	1283.52746404519	1273.43239749471	1316.68845330199	0.153938072846213	0.107971223624253	1.09557384187675	unchanged	-0.0948431285925324	0.362892475469278	0.563643851773061	unchanged	-0.153938072846213	0.107971223624253	1.09557384187675	unchanged	-0.248781201438746	0.0328910138610643	1.09591321581327	down	0.0948431285925325	0.362892475469278	0.563643851773061	unchanged	0.248781201438746	0.0328910138610643	1.09591321581327	up	2.02765097709772	C53H86O6	1682.28640366305	2.5713	--	--
neg_10385	PG(19:0/22:1(11Z))	823.354793231338	768.603068637795	1269.43592242047	896.63540897134	1401.13346654338	1253.61535803026	1395.62310762352	1569.45914897125	1388.66866628818	1434.10470470566	1469.46914556867	1427.12030774778	1483.03280082109	1652.665084335	1545.45787425204	1229.76598570489	1402.68053155338	1186.28553773306	0.0830989686459011	0.475820278908318	0.476757776407911	unchanged	-0.119568185561206	0.564882525013993	0.273278728690108	unchanged	-0.083098968645901	0.475820278908318	0.47675777640791	unchanged	-0.202667154207107	0.28117095068342	0.59889852844406	unchanged	0.119568185561206	0.564882525013993	0.273278728690108	unchanged	0.202667154207107	0.28117095068342	0.598898528444059	unchanged	-1.66864038818641	C47H91O10P	1738.26534889928	2.5713	--	--
neg_10386	PC(P-20:0/22:6(4Z,7Z,10Z,13Z,16Z,19Z))	191.439975318053	225.393121653656	202.307815591934	153.694410337982	210.179488615678	202.337069013718	189.087609860315	203.848523817268	209.000351508132	247.337014171186	247.613540740723	245.227196471687	234.91051953494	272.324881118071	248.917978003043	205.008466780518	241.199807771106	205.532745322427	0.211240427205398	0.0528623628537895	1.25907911005264	unchanged	0.164575424462161	0.191730707006493	0.812339600663914	unchanged	-0.211240427205398	0.0528623628537895	1.25907911005264	unchanged	-0.0466650027432368	0.63548263851723	0.215703308354181	unchanged	-0.164575424462161	0.191730707006493	0.812339600663914	unchanged	0.0466650027432368	0.63548263851723	0.21570330835418	unchanged	3.40210952213547	C50H88NO7P	1750.27928643843	2.5713	--	--
neg_10387	(R)-3-hydroxybutanoyl-CoA	173.241244600353	209.733412699506	219.425489661413	157.394090831991	235.575764721293	219.378796469242	193.596277082863	276.893261603975	242.859777700958	299.926439299286	355.52989820294	372.476104789375	302.185856256652	229.767165441569	243.865428577196	202.545728867613	290.835945107398	261.71505409354	0.417498971591601	0.0249405279808943	1.38014657390045	up	-0.103499101933744	0.508872075539931	0.376063915992635	unchanged	-0.417498971591601	0.0249405279808943	1.38014657390045	down	-0.520998073525345	0.00470262791950377	1.36009777676505	down	0.103499101933744	0.508872075539931	0.376063915992635	unchanged	0.520998073525346	0.00470262791950377	1.36009777676505	up	-7.1968402298994	C25H42N7O18P3S	1751.28989971814	2.5713	C03561	Fatty acid degradation(ko00071);;Glyoxylate and dicarboxylate metabolism(ko00630);;Butanoate metabolism(ko00650);;Metabolic pathways(ko01100);;Carbon metabolism(ko01200)
neg_10390	3,5,7,9,11-dodecapentaenoic acid	283.785679887627	253.27697364002	266.666070168453	231.251498567284	242.731135203071	255.629246041565	269.215145991162	245.585558049178	210.515048134753	244.439149791551	256.169284486374	251.055869950287	225.177616812851	243.582117210003	217.292638176228	258.700794258648	271.631745033001	254.742762864068	-0.07214099705107	0.24360850074921	0.855960926808487	unchanged	0.00689220432030685	0.91648483990996	0.0349224591361372	unchanged	0.07214099705107	0.24360850074921	0.855960926808486	unchanged	0.0790332013713768	0.282181061993965	0.625536187101856	unchanged	-0.00689220432030688	0.91648483990996	0.034922459136137	unchanged	-0.0790332013713768	0.282181061993965	0.625536187101856	unchanged	1.15755465718304	C12H14O2	235.097802608522	2.5713	--	--
neg_10393	7-HpOME(5E)	142.238476803101	174.711028643156	104.690832530447	102.558506422415	95.9216870941324	71.2573839934062	104.062061349163	67.572207539774	62.1755341462416	42.6467449072055	81.7550897086287	79.863131408805	54.5342467256178	110.693069895798	102.547007578125	57.7994835709591	60.670266230275	66.4192222629174	-0.374006891708856	0.0862282219950863	1.13955936992612	unchanged	0.464380422310716	0.119477860471993	0.894224502005669	unchanged	0.374006891708856	0.0862282219950863	1.13955936992612	unchanged	0.838387314019571	0.0240384662701809	1.27987299795003	up	-0.464380422310715	0.119477860471993	0.894224502005669	unchanged	-0.838387314019571	0.0240384662701809	1.27987299795003	down	-1.31809255500019	C18H34O4	313.23801893169	2.5713	--	--
neg_10396	FAHFA(18:1(9Z)/3-O-18:0)	1474.29713151488	1802.84874788015	1290.55715299486	2081.47683974491	1744.0507611136	1993.73018364682	2873.02054304339	1388.85663896501	1346.97994489198	1175.52797592177	1874.68447026324	1966.64300940724	1722.14252230283	777.817032302543	1212.52265004476	1510.93684416327	1281.05017085382	2225.25073032283	-0.140024065913769	0.553976168822616	0.421806220567497	unchanged	-0.493782175648624	0.0793560977844143	1.0271376700905	unchanged	0.140024065913769	0.553976168822616	0.421806220567498	unchanged	-0.353758109734855	0.111616464828731	0.859342512812824	unchanged	0.493782175648624	0.0793560977844143	1.0271376700905	unchanged	0.353758109734855	0.111616464828731	0.859342512812825	unchanged	-7.04149486909412	C36H68O4	585.48553105459	2.5713	--	--
neg_10397	3-Hexaprenyl-4-hydroxybenzoic acid	1938.41023064685	3021.18077582795	2319.79332655844	2355.3155790324	2006.09856209502	2338.26116117698	1990.07007950928	2096.92649246448	1852.16599825114	1946.32406743308	2576.66053329118	2296.5153619372	2378.50400906665	1826.52880491654	2359.45014935039	2887.49474247088	2067.88309338176	2360.41632594579	0.0610926475690113	0.501217280001823	0.458187361041677	unchanged	0.159058379781838	0.275705436111802	0.555277366590581	unchanged	-0.0610926475690112	0.501217280001823	0.458187361041677	unchanged	0.0979657322128269	0.510542629703345	0.347921903229321	unchanged	-0.159058379781838	0.275705436111802	0.555277366590581	unchanged	-0.0979657322128267	0.510542629703345	0.347921903229321	unchanged	-5.19452019028826	C37H54O3	581.373858566731	2.5713	C13425	--
neg_10398	DG(18:1(9Z)/22:3(10Z,13Z,16Z)/0:0)[iso2]	20244.3161359462	22993.7518744062	29241.0599009186	23232.9146805121	29374.0709504053	25668.6154421511	29516.6086763461	31428.9468790004	28263.7492547604	25264.8121720235	31432.7867677306	33523.5782103351	34085.4889665354	22372.2893730749	30030.4872862028	28525.0803814217	30294.9008010543	28655.1628659722	0.0963646529044342	0.32625730380691	0.67410579237694	unchanged	-0.144057765937119	0.238644991414982	0.703311578577818	unchanged	-0.0963646529044342	0.32625730380691	0.67410579237694	unchanged	-0.240422418841553	0.0626122024358158	0.988026222820392	unchanged	0.144057765937119	0.238644991414982	0.703311578577817	unchanged	0.240422418841553	0.0626122024358158	0.988026222820392	unchanged	5.95640166234873	C43H76O5	693.547949447871	2.5713	--	--
neg_10399	DG(22:0/22:4(7Z,10Z,13Z,16Z)/0:0)[iso2]	1946.37746519912	272.679182492265	2964.16626721987	1999.73253154815	434.074195422303	450.840719601914	391.86447456741	188.458850304786	491.372361913812	518.824300718801	861.937854717999	844.399954717075	440.61552063582	683.291552273597	1375.03945289812	6009.65983297706	755.030753402346	510.256593945551	-0.202483301081391	0.754186825273896	0.205679039205436	unchanged	1.6508090849205	0.143754118963844	0.822077205383753	unchanged	0.202483301081391	0.754186825273896	0.205679039205435	unchanged	1.85329238600189	0.120450644249946	0.855392719119385	unchanged	-1.6508090849205	0.143754118963844	0.822077205383753	unchanged	-1.85329238600189	0.120450644249946	0.855392719119385	unchanged	1.60301536363267	C47H84O5	749.607711619771	2.5713	--	--
neg_10401	TG(17:1(9Z)/18:2(9Z,12Z)/19:0)[iso6]	6936.25381048259	8271.97924574833	9681.21756089779	8435.84404069349	10116.6261053848	8899.01716805515	11453.2605062843	10009.5481303519	9240.44912155318	8134.54245846587	11238.6186246487	12080.3044405672	11859.1406939813	5583.21877851719	9119.6315806023	8897.77281553	9795.76038951821	10651.6721325967	0.106424829359144	0.354683095683392	0.649012873391612	unchanged	-0.275918191931893	0.0529044834176072	1.11701380172017	unchanged	-0.106424829359144	0.354683095683392	0.649012873391611	unchanged	-0.382343021291037	0.0207258396518602	1.16812160716653	down	0.275918191931892	0.0529044834176072	1.11701380172017	unchanged	0.382343021291037	0.0207258396518602	1.16812160716653	up	18.409097166957	C57H104O6	929.797781984217	2.5713	--	--
neg_10402	LMGP06030055	5863.97540624647	6353.68356977419	5933.17454067144	6189.50004903052	7892.92165632122	7416.5837088596	8521.16317639905	7901.57846158559	7843.0171531144	7571.65881469091	7432.96065282031	6834.99400534622	7503.70647833036	7522.82331956089	6828.06762333231	6461.19056631787	6854.52515923414	8156.00643594742	0.0181245358275207	0.813405475754114	0.181645312296149	unchanged	-0.200632806288359	0.0475502037354529	1.0407366205113	down	-0.0181245358275209	0.813405475754114	0.181645312296147	unchanged	-0.218757342115879	0.00742031286506889	1.32295224260862	down	0.200632806288358	0.0475502037354529	1.0407366205113	up	0.218757342115879	0.00742031286506889	1.32295224260862	up	-2.39300184363472	C49H91O12P	937.592056300243	2.5713	--	--
neg_10405	Mactraxanthin 3-linoleate 3'-palmitate	160.134605138317	148.732598749805	202.937589966043	202.188190416815	193.613751388384	264.245093680102	508.300776463447	231.955549207902	144.433461972176	94.7791786511233	157.976939542085	142.801005263535	179.441536628979	198.952785709383	72.0790772019971	112.050269070954	141.897818728121	162.824306643694	-0.80572103427247	0.0932973445075639	1.21082693645913	unchanged	-0.785213670751808	0.102771632507459	0.930419548243746	unchanged	0.80572103427247	0.0932973445075639	1.21082693645913	unchanged	0.0205073635206626	0.931692380102385	0.102706866391538	unchanged	0.785213670751808	0.102771632507459	0.930419548243746	unchanged	-0.0205073635206626	0.931692380102385	0.102706866391538	unchanged	-20.9547903531187	C74H120O8	1171.84389863891	2.57865	--	--
neg_10409	PA(O-16:0/22:0)	2880.10829467191	680.558992487394	5403.83734526069	3242.57291653325	1023.73123022723	927.305426932634	1044.30646607135	682.726666042213	1232.10446934146	1148.03201255567	1791.04104822652	2170.97704914684	1257.48486220175	1562.17224905808	3180.30499424102	11070.2047678585	1805.28729370566	1022.33024843583	-0.0172914094781682	0.968954363203475	0.00879827939803178	unchanged	1.50563157878245	0.145403195107431	0.827503005831477	unchanged	0.0172914094781681	0.968954363203475	0.00879827939803102	unchanged	1.52292298826062	0.140525845858764	0.811101486554687	unchanged	-1.50563157878245	0.145403195107431	0.827503005831477	unchanged	-1.52292298826061	0.140525845858764	0.811101486554687	unchanged	-0.852328825642842	C41H83O7P	1496.18790931154	2.57865	--	--
neg_1041	PG(12:0/20:5(5Z,8Z,11Z,14Z,17Z))	485.38289376428	444.617355991509	277.301616464837	332.430189647535	170.300657788014	365.455849425146	190.676766283021	169.020515539117	208.687686007985	345.815761824217	180.530792719769	46.6947473503398	60.0346638277656	150.756003268698	209.924061567273	368.195296990097	80.6956372832758	218.323834989456	-0.303818370615664	0.529022118877055	0.461219206560699	unchanged	0.565209312987168	0.166925569066738	0.706213688699181	unchanged	0.303818370615664	0.529022118877055	0.4612192065607	unchanged	0.869027683602832	0.0663813624548204	0.919515984297746	unchanged	-0.565209312987168	0.166925569066738	0.706213688699181	unchanged	-0.869027683602832	0.0663813624548204	0.919515984297745	unchanged	-6.96561032236145	C38H65O10P	733.401240209696	0.779733333333333	--	--
neg_10410	PS(P-18:0/17:2(9Z,12Z))	761.118037961419	772.03251507747	836.135872646441	878.57277404658	990.841008457983	1033.51126826764	992.671432723996	1195.42141808428	962.932234597073	1157.69209613987	1118.44529815712	1088.07708286412	1141.12976854354	904.684780357947	996.168965177484	1026.71323854689	1196.8944488235	967.067141680426	0.0334360772678689	0.702777306698013	0.212580757160856	unchanged	-0.247445524810005	0.0377863644204587	1.09615974409486	down	-0.0334360772678687	0.702777306698013	0.212580757160857	unchanged	-0.280881602077873	0.00909651245838619	1.31655248703089	down	0.247445524810005	0.0377863644204587	1.09615974409486	up	0.280881602077873	0.00909651245838619	1.31655248703088	up	-3.14860567827672	C41H76NO9P	1514.03949256444	2.57865	--	--
neg_10411	16:3-Glc-Campesterol	440.923855080932	511.653530441017	609.603650411867	558.07807774639	556.426216687775	597.88353562459	524.282515797079	572.254552534046	658.59621785477	643.486589336817	704.877564668414	533.083020726158	716.6970277534	512.748409015887	522.088617652493	660.29785526457	502.999356575315	716.472418679195	0.262636400292429	0.0101495692087565	1.67145035921914	up	-0.0239860287658098	0.802382392043012	0.22944212417383	unchanged	-0.262636400292429	0.0101495692087565	1.67145035921914	down	-0.286622429058239	0.0200512833906734	1.24706102702145	down	0.0239860287658099	0.802382392043012	0.22944212417383	unchanged	0.286622429058239	0.0200512833906734	1.24706102702145	up	4.17980495951544	C50H82O7	1648.23260352998	2.57865	--	--
neg_10412	16:0-Glc-Campesterol	3590.57020609302	3253.87492396444	3705.30225685656	3579.94924570977	3706.15386165487	2910.88549680503	3490.34926755827	3178.6595549973	3284.47487586022	3109.08935083873	4343.09361569188	5589.62913241365	5005.69367412772	2288.05060827339	4325.22822018197	3557.09932115685	4010.45653626487	4174.65176113071	0.28899575623034	0.113534067151588	1.110803642265	unchanged	-0.0108439352540279	0.93644084681292	0.0765779934156691	unchanged	-0.28899575623034	0.113534067151588	1.110803642265	unchanged	-0.299839691484368	0.129951169275916	0.806760994264072	unchanged	0.010843935254028	0.93644084681292	0.0765779934156696	unchanged	0.299839691484368	0.129951169275916	0.806760994264072	unchanged	-12.6044274234112	C50H88O7	1660.29967777277	2.57865	--	--
neg_10414	20:3-Glc-Sitosterol	682.278620817557	818.225278706655	712.130573391967	799.314828908619	1030.90078324834	837.968658228028	1089.80050293109	1000.56530506729	858.104756806583	1054.90009657517	980.672515770924	937.82661977376	1030.57468930657	984.405690420444	882.300136233901	880.235103908732	855.345467595876	902.587228304267	0.0382347775125781	0.674619615723729	0.272341757884521	unchanged	-0.178785606171558	0.137100022964519	0.793417228836226	unchanged	-0.038234777512578	0.674619615723729	0.272341757884519	unchanged	-0.217020383684136	0.0405694372132596	1.09921926909301	down	0.178785606171558	0.137100022964519	0.793417228836225	unchanged	0.217020383684136	0.0405694372132596	1.09921926909301	up	24.7460703571662	C55H92O7	1774.40960852203	2.57865	--	--
neg_10418	TG(17:2(9Z,12Z)/22:6(4Z,7Z,10Z,13Z,16Z,19Z)/22:6(4Z,7Z,10Z,13Z,16Z,19Z))[iso3]	230.07631210603	192.249909256603	125.635372906388	206.692841551372	409.780166295831	275.543553862845	203.63721501439	290.451815705835	340.563073913853	328.575618882557	291.093254545004	211.169072793607	242.273648082762	314.303095322119	224.66551983628	263.445407730705	218.156464102091	168.041716858438	-0.0204188898088143	0.931388080434425	0.0538883870849152	unchanged	-0.248549065970343	0.332057974468214	0.555301402622747	unchanged	0.0204188898088144	0.931388080434425	0.0538883870849161	unchanged	-0.228130176161529	0.336094292808575	0.556253191846208	unchanged	0.248549065970343	0.332057974468214	0.555301402622747	unchanged	0.228130176161529	0.336094292808575	0.556253191846207	unchanged	4.25270267606403	C64H96O6	1920.44227647906	2.57865	--	--
neg_10419	FAHFA(3:0/2-O-23:0)	2173.98185042015	1512.85808765458	1148.27736810584	7543.54052411666	5305.86805846373	7229.98268685448	5806.33003012688	5722.75521391234	9599.97960581028	8462.79339394978	9844.1974035841	8565.40850026274	8179.71121861772	1716.08257463888	1316.68157302057	1534.60324733965	6330.16864483629	14323.9394436045	0.636460540306021	0.0116082026653617	1.67946494422356	up	-2.01255420006119	9.85554336957425e-06	1.77860381963447	down	-0.636460540306021	0.0116082026653617	1.67946494422356	down	-2.64901474036721	0.000262144937316624	1.68315049457059	down	2.01255420006119	9.85554336957425e-06	1.77860381963447	up	2.64901474036721	0.000262144937316624	1.68315049457059	up	-2.08703070677742	C26H50O4	447.344688052558	2.57865	--	--
neg_1042	PS(12:0/22:4(7Z,10Z,13Z,16Z))	1478.68926567138	1579.93482896468	1915.99991821863	1785.14586468006	1996.33329101961	2666.25827146348	2212.71369187822	2576.0573441098	2447.88486461739	2959.39127060464	2503.75884280975	2001.69145558791	2414.48485851978	2946.54594874656	1992.75026970932	2762.17530391213	2443.74659958536	2613.5542648167	0.127158944023943	0.293375477009882	0.706921154899848	unchanged	-0.109984690977963	0.574425331322027	0.294092830172842	unchanged	-0.127158944023943	0.293375477009882	0.706921154899847	unchanged	-0.237143635001906	0.216036517087523	0.746099187893467	unchanged	0.109984690977963	0.574425331322027	0.294092830172842	unchanged	0.237143635001906	0.216036517087523	0.746099187893466	unchanged	-16.8244440431858	C40H70NO10P	754.453747217735	0.779733333333333	--	--
neg_10420	(24R)-25-fluoro-24-hydroxyvitamin D3 / (24R)-25-fluoro-24-hydroxycholecalciferol	297.05089362959	459.129525655613	356.568493274967	305.660874284662	98.2330426575267	2476.42005313667	152.06202030066	20.8171865036631	33.3874094231242	73.2107593991537	129.992475065352	176.175769827324	96.1510745094655	8.13521587737607e-09	97.9822161175613	205.567601330332	36.7374660645644	1130.31846023711	-0.914550927415113	0.592362613832205	0.418556863818954	unchanged	-1.12544886041808	0.515496885813005	0.458666667054758	unchanged	0.914550927415113	0.592362613832205	0.418556863818954	unchanged	-0.210897933002967	0.847654740418098	0.128618454385953	unchanged	1.12544886041808	0.515496885813005	0.458666667054758	unchanged	0.210897933002967	0.847654740418098	0.128618454385953	unchanged	4.18684483369382	C27H43FO2	463.324663168776	2.57865	--	--
neg_10422	N-stearoyl phenylalanine	933.549322483685	983.313238220589	651.473220893264	543.536386189724	430.936686509416	604.388299164223	479.227158334324	446.873911957348	603.038376661263	667.216036825158	621.079712154567	511.0153359642	542.666214694537	499.098591600327	627.997920925824	627.282955928494	375.63957271743	703.261764948436	0.340845095637173	0.0174247297134882	1.49455362924604	up	0.585567453863327	0.0270506641120936	1.16540044329082	up	-0.340845095637173	0.0174247297134882	1.49455362924604	down	0.244722358226155	0.226695168446619	0.669275768779317	unchanged	-0.585567453863328	0.0270506641120936	1.16540044329082	down	-0.244722358226155	0.226695168446619	0.669275768779317	unchanged	-6.81639120287117	C27H45NO3	476.335206994828	2.57865	--	--
neg_10426	PE(O-18:0/15:1(9Z))	21716.4063168718	18564.5165974467	19537.4712833065	19486.687908567	12733.6873935426	16097.1155963713	12291.0272847748	16643.2816162159	10555.9552196064	9975.57238753259	15319.9563322488	17986.7298983023	15467.0176247546	11295.6134405807	14793.8081212081	16895.4996982559	25926.3268884908	13852.3697850926	-0.311217109999435	0.202828393866634	0.900877901290925	unchanged	-0.00525036522115399	0.980995638724864	0.0416589449392031	unchanged	0.311217109999435	0.202828393866634	0.900877901290923	unchanged	0.305966744778281	0.128103171128357	0.859592296374372	unchanged	0.00525036522115412	0.980995638724864	0.0416589449392039	unchanged	-0.305966744778281	0.128103171128357	0.859592296374371	unchanged	-10.05863056208	C38H76NO7P	734.498996161456	2.57865	--	--
neg_1043	PG(20:1(11Z)/14:1(9Z))	987.374986759601	1168.72531767469	1515.50081903113	1307.63189641535	1467.59795853134	1868.87889452693	1762.02494912454	1926.70330803767	1796.16374137276	2023.05114630382	1755.45754572496	1681.8159005144	1869.8757628298	2025.70220423677	1446.40486489787	1828.68964979756	1741.66079928975	1890.40386578274	0.128993111208487	0.194051308859058	0.8722889146789	unchanged	-0.167142427947933	0.353973612616375	0.50518258041453	unchanged	-0.128993111208487	0.194051308859058	0.8722889146789	unchanged	-0.296135539156421	0.0871425691269116	1.00117611006298	unchanged	0.167142427947934	0.353973612616375	0.50518258041453	unchanged	0.296135539156421	0.0871425691269116	1.00117611006297	unchanged	0.919299341311858	C40H75O10P	781.479872796804	0.779733333333333	--	--
neg_10430	TG(20:1(11Z)/20:5(5Z,8Z,11Z,14Z,17Z)/22:6(4Z,7Z,10Z,13Z,16Z,19Z))[iso6]	5112.53302348806	5073.24503821969	3715.76094096556	3512.13800300938	3480.54950208848	3392.91921661806	3799.83222999838	3337.02675131727	2919.58314757301	3026.03754022603	3327.80925200892	3172.31698805156	3086.50697308112	6076.14445021097	3644.3036865352	3073.31786701313	2615.27690842509	2535.72926298516	-0.156466495489211	0.113103651411605	1.12008764905446	unchanged	0.406684062518397	0.0678960254795287	1.10954256611637	unchanged	0.156466495489211	0.113103651411605	1.12008764905446	unchanged	0.563150558007607	0.0265942935769958	1.29285584850245	up	-0.406684062518396	0.0678960254795287	1.10954256611637	unchanged	-0.563150558007607	0.0265942935769958	1.29285584850245	down	-41.0798841862283	C65H102O6	1013.64159435677	2.57865	--	--
neg_10432	PIM3(17:0/16:1(9Z))	742.919375803149	777.761559542827	975.70304204897	1282.54679291898	1923.21885087627	1572.29117817182	1332.27447151564	1960.04175816003	2506.85536648205	2805.47220417374	1282.52720817829	1094.91365580227	1539.97258437341	2276.33469435409	1414.34635258503	1600.49398361739	1579.63632089945	1024.09196043365	0.0875610548534285	0.771307645570744	0.21806728531342	unchanged	-0.309359153816647	0.283403468759861	0.572226442011196	unchanged	-0.0875610548534286	0.771307645570744	0.218067285313419	unchanged	-0.396920208670076	0.322029738207425	0.606110540491906	unchanged	0.309359153816647	0.283403468759861	0.572226442011196	unchanged	0.396920208670076	0.322029738207425	0.606110540491905	unchanged	15.7884910127205	C60H109O28P	1307.69768519161	2.58595	--	--
neg_10437	PT(18:0/18:1(9Z))	573.60062962321	560.971906011014	402.165503304854	407.667194473457	530.427048596349	429.007977596077	495.774869302102	368.912038620553	425.002196194907	418.990697110818	441.020795985803	557.383054760172	694.337021725449	167.609032611088	548.125505912329	290.940923384686	479.741085829304	850.742718297893	0.321103684978755	0.18713454390048	0.982270681722344	unchanged	-0.09234121600261	0.712778649803474	0.273411684765217	unchanged	-0.321103684978755	0.18713454390048	0.982270681722343	unchanged	-0.413444900981365	0.186607128029951	0.749968995498736	unchanged	0.0923412160026101	0.712778649803474	0.273411684765217	unchanged	0.413444900981365	0.186607128029951	0.749968995498737	unchanged	-9.79681413929029	C43H82NO10P	1652.11772698475	2.58595	--	--
neg_10438	Cortenuamide C	1499.90542049134	1672.83514682546	2145.21670450405	1917.90871669753	2481.05783539883	2340.06041209412	2807.25195791366	2951.30247350226	2501.26458035235	2635.99623471097	2903.40743895705	2655.93003925903	2702.07703525997	2550.9347382239	2414.14774224116	2522.16063700599	2659.48489998945	2586.76772941298	0.0767681891537051	0.422070015544522	0.544103116339314	unchanged	-0.243260711816277	0.132031626567271	0.809157661193898	unchanged	-0.076768189153705	0.422070015544522	0.544103116339314	unchanged	-0.320028900969982	0.0336403270223136	1.17211175860711	down	0.243260711816277	0.132031626567271	0.809157661193897	unchanged	0.320028900969982	0.0336403270223136	1.17211175860711	up	-5.44326489942227	C47H89NO9	1668.29683364758	2.58595	--	--
neg_10442	2-methyl-16-heptadecenoic acid	275734.408888716	346155.421112761	380679.847628769	374935.465007253	352771.453431501	345040.417296936	507801.29231717	395210.64000025	336222.227799857	317994.561132183	419290.977752675	437422.102688148	428810.81152879	253606.717287466	330808.120228772	350998.693618327	362149.509670292	462697.795215683	0.0392808467818559	0.761424935315646	0.21227347306105	unchanged	-0.270662567922713	0.0628222963613193	1.05061429460258	unchanged	-0.039280846781856	0.761424935315646	0.21227347306105	unchanged	-0.309943414704569	0.0329982448727996	1.10512417618991	down	0.270662567922713	0.0628222963613193	1.05061429460258	unchanged	0.309943414704569	0.0329982448727996	1.10512417618991	up	0.631901528100379	C18H34O2	281.248782255422	2.59328333333333	--	--
neg_10463	FAHFA(3:0/2-O-22:0)	608.736428453607	230.889569388012	314.143328014335	385.568946842573	284.758453853378	278.517253649384	263.749573992051	758.585424117364	227.874436442137	236.429191527682	168.870259358274	353.315439123772	197.865817999688	114.049606161648	218.250415795523	178.702239690362	157.279285848624	297.121833180367	-0.522773051494507	0.277553400645817	0.860950889383599	unchanged	-0.354485010218233	0.505803694259452	0.421728897241052	unchanged	0.522773051494507	0.277553400645817	0.860950889383599	unchanged	0.168288041276275	0.702892546663412	0.243886883030872	unchanged	0.354485010218232	0.505803694259452	0.421728897241052	unchanged	-0.168288041276275	0.702892546663412	0.243886883030872	unchanged	3.85509328706227	C25H48O4	433.331517505595	2.58595	--	--
neg_10469	PIM1(17:0/16:2(9Z,12Z))	342.780767574797	149.290093033181	408.333835815746	955.792183245411	715.454418472702	1298.17629551567	310.907154259339	585.192971186424	358.655681496331	573.779765330128	435.697511864665	423.172152375365	132.302924200504	111.790825599217	336.413618641188	598.817015529579	579.026376715872	298.970111830087	-0.999803016174432	0.0471685956949176	1.39088170487976	down	-1.19046853784043	0.0319266717052532	1.23407430908395	down	0.999803016174432	0.0471685956949176	1.39088170487976	up	-0.190665521665998	0.638966606752653	0.316004681763768	unchanged	1.19046853784043	0.0319266717052532	1.23407430908395	up	0.190665521665998	0.638966606752653	0.316004681763768	unchanged	-9.13008809124238	C48H87O18P	1027.5522345554	2.60055	--	--
neg_10473	20:1-Glc-Campesterol	373.450456019561	268.901546307211	492.57636853055	167.513820401475	570.011551890441	245.977830399727	348.673851167104	239.222428777044	523.523171901881	365.049173203175	455.353107265873	349.848403188806	419.331003840928	521.749040890009	561.23595609487	621.457513002267	296.87229342488	191.395202199006	0.302749468184542	0.348367258202152	0.710388876087239	unchanged	0.603866969271594	0.0651009368204812	1.01656714565584	unchanged	-0.302749468184542	0.348367258202152	0.710388876087238	unchanged	0.301117501087053	0.234456056435994	0.658094719701069	unchanged	-0.603866969271594	0.0651009368204812	1.01656714565584	unchanged	-0.301117501087053	0.234456056435994	0.65809471970107	unchanged	-23.753459239252	C54H94O7	1768.3731575419	2.60055	--	--
neg_10474	TG(15:0/18:3(9Z,12Z,15Z)/22:2(13Z,16Z))[iso6]	128.754368672117	49.4278075996813	129.16560510037	138.034750817437	359.802435490404	266.007326847776	204.518534562759	414.131228565621	339.081871455898	371.254642721106	340.46277039289	308.070367113492	329.364401113896	133.622944626269	196.528283175368	321.217054558214	325.355704392239	227.903882636487	0.166020166217974	0.477648122968218	0.478530579705203	unchanged	-0.833005742027173	0.0506059687377653	1.08219561857644	unchanged	-0.166020166217975	0.477648122968218	0.478530579705202	unchanged	-0.999025908245147	0.00608394700362274	1.41196997370011	down	0.833005742027173	0.0506059687377653	1.08219561857644	unchanged	0.999025908245147	0.00608394700362274	1.41196997370011	up	26.4890782980255	C58H102O6	1834.5808879872	2.60055	--	--
neg_10478	Dormatinone	437.445289774862	416.503671067271	338.703603035364	547.146635078855	337.308285956967	390.880971591974	507.808755789088	370.306813192028	305.051005957008	369.834106260789	389.348465138689	400.436199789452	326.371113710836	192.532417007957	283.830770354801	368.92924664542	333.379014102869	555.262749382951	-0.083918436353959	0.660704916388985	0.315953289930641	unchanged	-0.287193048973681	0.184001057231466	0.805239478577169	unchanged	0.083918436353959	0.660704916388985	0.315953289930641	unchanged	-0.203274612619722	0.343614063549505	0.560637002569075	unchanged	0.287193048973681	0.184001057231466	0.80523947857717	unchanged	0.203274612619722	0.343614063549505	0.560637002569076	unchanged	-1.99212070840265	C27H44O3	415.320939460047	2.60055	--	--
neg_10479	10S-methyl-6R-dodecanolide	458.023338277028	322.722505873983	100.969270526365	2059.7989841442	1610.63180438209	2204.34757631006	1770.79416512344	1478.57626705474	2806.32537435537	2656.66414391295	2800.82683869569	2498.88857910055	2247.26850182548	286.210997083315	85.289094111508	45.5554025130916	1613.91017143058	4221.88394482623	0.682344982115872	0.010409719863962	1.68678091561074	up	-3.04751468609985	2.57775274139318e-06	1.77919904369247	down	-0.682344982115872	0.010409719863962	1.68678091561074	down	-3.72985966821572	0.000150245018381098	1.69211557507903	down	3.04751468609985	2.57775274139318e-06	1.77919904369247	up	3.72985966821572	0.000150245018381098	1.69211557507903	up	-2.53882209301605	C13H24O2	423.346906223091	2.60055	--	--
neg_10483	10Z-pentadecenoic acid	5.90024464808574	0.670045700089991	0.737227051656104	2771.72905850874	1823.7835428729	3055.68266367527	1543.90794513118	2148.25306402558	1947.85885122814	1074.10960570507	3594.94903540885	2234.31510852449	1583.24841509649	0.865168042919004	0.285168189118228	0.523065959561612	2232.51127157441	3582.13821076941	0.0460940226217148	0.883597696024319	0.109752381567552	unchanged	-10.5618935981138	0.000192322741767764	1.76031581229938	down	-0.0460940226217149	0.883597696024319	0.109752381567553	unchanged	-10.6079876207356	0.00277317271380527	1.51693557567387	down	10.5618935981138	0.000192322741767764	1.76031581229938	up	10.6079876207356	0.00277317271380527	1.51693557567387	up	-2.57544873835101	C15H28O2	539.430473982588	2.60055	--	--
neg_10487	PG(14:1(9Z)/22:6(4Z,7Z,10Z,13Z,16Z,19Z))	8210.03478006688	11422.6988010296	8538.58691683063	8264.49328977676	6306.92469416439	6312.88648343391	9366.61960844301	7336.94149225308	4181.58756960783	4423.98798577698	5154.25688805117	6032.65545392988	6373.67358580972	4091.38023181761	6842.83411570495	5831.4435227513	5742.37654526666	6576.42403877115	-0.404206048991279	0.0324783555071053	1.40243056076276	down	0.0525288208597846	0.825485312520712	0.0667890549372346	unchanged	0.404206048991279	0.0324783555071053	1.40243056076276	up	0.456734869851064	0.112588892846961	0.889205780814411	unchanged	-0.0525288208597848	0.825485312520712	0.0667890549372344	unchanged	-0.456734869851064	0.112588892846961	0.88920578081441	unchanged	-0.474095219909616	C42H69O10P	763.455196178254	2.60055	--	--
neg_10488	PC(21:0/22:4(7Z,10Z,13Z,16Z))	90.5387806658488	73.0691919012541	204.596165683394	213.039303550894	241.80548431745	248.99307991739	0.692203671827361	93.9430700492836	242.296865747903	226.404412769252	183.086138954407	88.758350446492	217.160669281115	80.6087923900695	211.704716909973	213.255695471191	154.915499112761	2.00878023722358	0.00954193284744383	0.985199856751509	0.0360843601627376	unchanged	-0.125805343293261	0.792706408138367	0.216013568085746	unchanged	-0.00954193284744398	0.985199856751509	0.0360843601627377	unchanged	-0.135347276140705	0.773327339564417	0.233928742506824	unchanged	0.125805343293261	0.792706408138367	0.216013568085746	unchanged	0.135347276140705	0.773327339564417	0.233928742506824	unchanged	17.4214434639422	C51H94NO8P	900.661698576746	2.60055	--	--
neg_10499	9R,10S-Epoxy-3Z,6Z-eicosadiene	60.0065625273524	59.076634899047	85.8807201353494	76.366158402328	23.5602762020766	31.6956079326183	8.13521587737607e-09	6.57263623285389	110.007668098427	137.287593643342	102.689522745007	139.10588487999	35.786257880904	33.1444536731319	109.20617207275	75.0774970453988	57.9208706728579	59.2374429277298	1.57454695058861	0.0129598956117541	1.55327591558404	up	1.10687872119399	0.0415007155463425	1.08419282505255	up	-1.57454695058861	0.0129598956117541	1.55327591558404	down	-0.467668229394616	0.21591199000253	0.683305504132816	unchanged	-1.10687872119399	0.0415007155463425	1.08419282505255	down	0.467668229394616	0.21591199000253	0.683305504132815	unchanged	1.39784096214777	C20H36O	337.275227200306	2.60785	--	--
neg_1050	TG(18:3(9Z,12Z,15Z)/22:1(13Z)/22:3(10Z,13Z,16Z))[iso6]	719.555111690958	1013.9893503955	1046.45366755021	814.452145330249	1232.61092044917	1456.38358649902	1397.77120086491	1696.28738074202	1221.23985773984	1433.22981365634	1192.93031230256	1108.55123321219	1049.48883015298	1981.64358290124	1236.06201471863	1275.4018296025	1326.58381360154	1051.39344991276	-0.167224122092742	0.31315451707607	0.789160220863412	unchanged	-0.123673577964963	0.619664047178278	0.231530304118469	unchanged	0.167224122092742	0.31315451707607	0.789160220863413	unchanged	0.0435505441277796	0.850648464520091	0.131586526886479	unchanged	0.123673577964963	0.619664047178278	0.231530304118469	unchanged	-0.0435505441277797	0.850648464520091	0.131586526886479	unchanged	1.00186748148258	C65H112O6	1009.82154982174	0.78705	--	--
neg_10504	ergosta-3beta,5alpha,6beta,25-tetrol	727.870417506832	681.698523256887	578.52590453674	738.759237088422	810.900949142496	807.748441431193	684.145491399813	587.931428867206	625.302630362705	664.238984093182	614.529049550951	694.548385445327	700.500969756648	547.601137389028	668.568863326056	629.902453417943	689.491265160696	823.8542265318	-0.0670041218717146	0.497456657249362	0.460022064572892	unchanged	-0.171776282595322	0.0991445777190007	0.973932575601596	unchanged	0.0670041218717147	0.497456657249362	0.460022064572892	unchanged	-0.104772160723608	0.27149076985889	0.649963760623566	unchanged	0.171776282595322	0.0991445777190007	0.973932575601597	unchanged	0.104772160723608	0.27149076985889	0.649963760623566	unchanged	0.947692824839088	C28H50O4	485.34073819502	2.60785	--	--
neg_10510	GlcCer(d18:2(4E,8Z)/25:0(2OH[R]))	2703.31354702749	2952.48654626135	3027.82654857514	3430.38425708277	4020.7475604097	3712.03104537088	4844.69249499747	3914.73262357426	3450.25585934912	3542.41212358444	4178.26839459598	3565.51392893466	3845.70832121171	2430.52678655718	2573.05732446968	3189.43926480862	3049.0702313948	3921.51934414755	-0.0296941887354914	0.783822213430119	0.212559858734054	unchanged	-0.444826441351875	0.00748989597328551	1.43493903364671	down	0.0296941887354914	0.783822213430119	0.212559858734055	unchanged	-0.415132252616383	0.000199672952329961	1.58753730625826	down	0.444826441351875	0.00748989597328551	1.43493903364671	up	0.415132252616383	0.000199672952329961	1.58753730625826	up	-1.63716736269199	C49H93NO9	838.676382426418	2.60785	--	--
neg_10513	CL(1'-[18:2(9Z,12Z)/0:0],3'-[18:2(9Z,12Z)/0:0])	48737.6877866359	143152.047715167	131813.525822246	113792.418660845	50197.109825552	35645.7978650923	57117.5500858735	24697.8465207859	21535.2625955053	15242.79845839	36280.1119413778	37538.1028896627	29745.4528205761	16508.7750063609	61414.9220423823	36475.3406561155	21755.8520856554	43960.1248635348	-0.718230458153807	0.221810527122883	0.856239663416039	unchanged	0.53096674677569	0.400607428569021	0.433512395647716	unchanged	0.718230458153807	0.221810527122883	0.856239663416039	unchanged	1.2491972049295	0.105031769552674	0.939653509750654	unchanged	-0.530966746775691	0.400607428569021	0.433512395647715	unchanged	-1.2491972049295	0.105031769552674	0.939653509750654	unchanged	-2.50678551169658	C45H82O15P2	923.503301195609	2.60785	--	--
neg_10514	PI(17:0/22:4(7Z,10Z,13Z,16Z))	2601.70794632273	2742.65083247939	1389.64951039601	1125.81054506316	733.439580467116	1432.59818990193	4316.57752482361	975.510614252661	1103.02850783656	1182.91702499328	1243.30045918476	1058.26174401957	1428.28352041903	816.402830687627	1148.27804585982	786.798382511596	1039.39746484245	6304.6600097212	0.356446404471656	0.668604308114302	0.334440663933349	unchanged	-0.020814860408653	0.972872105061506	0.023136255165633	unchanged	-0.356446404471656	0.668604308114302	0.334440663933348	unchanged	-0.377261264880309	0.625425119961661	0.298573591128196	unchanged	0.0208148604086531	0.972872105061506	0.0231362551656329	unchanged	0.377261264880309	0.625425119961661	0.298573591128196	unchanged	11.1074856869396	C48H85O13P	935.552183809487	2.60785	--	--
neg_10517	TG(17:1(9Z)/22:4(7Z,10Z,13Z,16Z)/22:6(4Z,7Z,10Z,13Z,16Z,19Z))[iso6]	1665.24183477315	1610.09816059859	497.70319495258	173.755319407078	97.2616216806333	81.5759435428068	197.769033775878	70.546266446597	99.8737182332932	10.6279021401197	92.9937779666409	92.9010274562628	95.4731673783737	2256.21746062915	647.711111442802	171.708283705205	44.984143793886	102.701900939151	-0.429109831085878	0.349423695728747	0.629608863155043	unchanged	3.36246513768346	0.0270131730906884	1.3421952933539	up	0.429109831085878	0.349423695728747	0.629608863155043	unchanged	3.79157496876933	0.0245991864628614	1.32291956444859	up	-3.36246513768346	0.0270131730906884	1.3421952933539	down	-3.79157496876933	0.0245991864628614	1.32291956444859	down	-20.1867681193263	C64H102O6	1001.71752637431	2.62258333333333	--	--
neg_10520	(22E)-26,26,26,27,27,27-hexafluoro-25-hydroxy-22,23-didehydrovitamin D3 / (22E)-26,26,26,27,27,27-hexafluoro-25-hydroxy-22,23-didehydrocholecalciferol	245.618822907052	289.934067153969	374.476632243042	323.728207119324	428.236192530572	304.838200850596	299.44416016359	427.543909086965	451.910924336502	433.477542495005	446.297802640669	442.025469340884	370.644994412734	443.888562049687	551.378993769256	570.620652052198	322.517188126814	356.894651098755	0.247933744566433	0.0558290007470089	1.25483962853416	unchanged	0.233247061431639	0.338474810469406	0.578914167104867	unchanged	-0.247933744566433	0.0558290007470089	1.25483962853416	unchanged	-0.014686683134794	0.943619093972381	0.0545714607124921	unchanged	-0.233247061431639	0.338474810469406	0.578914167104868	unchanged	0.0146866831347941	0.943619093972381	0.0545714607124916	unchanged	1.84149571394449	C27H36F6O2	1057.5239668557	2.62258333333333	--	--
neg_10524	DG(14:0/18:3(9Z,12Z,15Z)/0:0)[iso2]	301.086579280697	147.104679651422	103.783471429597	130.18573278373	337.468441736817	291.49508859343	373.517097831465	204.589659827996	279.459667810458	740.862063465161	456.844326044401	267.002186336855	524.40902758853	183.680918443809	238.981055028765	306.030878028546	384.73209611711	268.112471450935	0.558871890121842	0.163399413674839	0.970156851476396	unchanged	-0.427179137739982	0.198737536014643	0.725621114306731	unchanged	-0.558871890121842	0.163399413674839	0.970156851476395	unchanged	-0.986051027861824	0.0437524376766804	1.1708743352468	down	0.427179137739982	0.198737536014643	0.725621114306731	unchanged	0.986051027861824	0.0437524376766804	1.1708743352468	up	-7.16455406098124	C35H62O5	1123.90411419406	2.61521666666667	--	--
neg_10525	Isoglobotriglycosylceramide(d18:1/24:0)	313.448514916212	332.049307958951	199.424925788358	255.605462904089	161.614853635372	170.279050211851	321.057076099452	111.814390684098	146.979429775609	163.807912597173	90.2534600440056	224.203087574286	184.68095925181	44.521507728955	121.777383355984	107.328499664065	36.4743751719358	382.391124257459	0.174002525236265	0.705954688553116	0.283113207876856	unchanged	0.0818658399340589	0.873759249654751	0.0431469982437878	unchanged	-0.174002525236265	0.705954688553116	0.283113207876855	unchanged	-0.092136685302206	0.848805551072141	0.12746301593499	unchanged	-0.0818658399340589	0.873759249654751	0.0431469982437877	unchanged	0.092136685302206	0.848805551072141	0.127463015934991	unchanged	25.0699043776176	C60H113NO18	1180.82244294203	2.62258333333333	--	--
neg_10540	CL(1'-[18:0/18:0],3'-[20:0/20:4(5Z,8Z,11Z,14Z)])	1034.97829436085	964.663739976905	1050.94734911553	857.471956193391	1224.61070923435	1044.34591470637	1000.47925812289	1189.03562416272	971.038789802601	1002.35652109807	1030.07163785524	1067.15093736016	987.89839344793	1178.29611331424	1217.50348261248	1098.40088293541	1089.48237954915	774.138008024603	-0.135141920775045	0.197090447820702	0.942843433370567	unchanged	0.0310523851900844	0.735670209995515	0.228815904832588	unchanged	0.135141920775045	0.197090447820702	0.942843433370567	unchanged	0.166194305965129	0.0637708238230293	1.03046245154259	unchanged	-0.0310523851900843	0.735670209995515	0.228815904832589	unchanged	-0.166194305965129	0.0637708238230293	1.03046245154259	unchanged	25.6948704141977	C85H158O17P2	1548.10570700188	2.62258333333333	--	--
neg_10542	3,6-nonadienal	493.266878763911	568.147472942431	573.380562852405	554.267107832827	665.598358170601	736.635262842871	800.686045577954	682.370939904572	605.316330271398	711.976397852279	673.231810672921	673.334135973796	633.895846335492	577.930205682714	499.410373886836	641.40942620114	655.789422728277	808.017059665083	0.00366762191040546	0.969650006746086	0.00670855343249431	unchanged	-0.288298818409958	0.0145584407788523	1.2983911240456	down	-0.0036676219104053	0.969650006746086	0.00670855343249475	unchanged	-0.291966440320364	0.00715204578905241	1.34453380820325	down	0.288298818409958	0.0145584407788523	1.29839112404559	up	0.291966440320364	0.00715204578905241	1.34453380820325	up	40.0520310374991	C9H14O	159.084664252861	2.61521666666667	C16323	alpha-Linolenic acid metabolism(ko00592)
neg_10547	Renieroside B1	2902.51663928887	3026.98534100995	4741.39991072072	3791.84942509527	4879.77728576099	5080.24037342371	6206.67489262713	6475.47619465994	5144.46099142327	5734.73012948382	4999.28493867796	5431.86660244456	4867.77623755706	4743.54239135591	4664.30052704282	4519.44746244337	5170.98109269456	4749.88554270808	-0.0312390314106113	0.798563872558152	0.255673137230231	unchanged	-0.361600485899849	0.0545914581537682	1.0182906141914	unchanged	0.0312390314106115	0.798563872558152	0.255673137230232	unchanged	-0.330361454489238	0.0320700806007217	1.16523116791653	down	0.361600485899849	0.0545914581537682	1.0182906141914	unchanged	0.330361454489238	0.0320700806007217	1.16523116791653	up	23.7259567115767	C53H97NO9	1828.47318389952	2.61521666666667	--	--
neg_10550	3-mercaptohexyl acetate	91.9017111342509	107.057717487518	54.11578977778	205.744889309363	132.875126123146	148.907539718635	217.332468909602	200.974017792888	108.546483053894	120.297477905683	38.9908684776685	132.752145626964	73.1783512210243	17.1589325540177	24.0588843152609	37.4305182234041	96.0220248019842	159.418617596448	-0.661978678644443	0.0431653593425015	1.34811193042661	down	-1.59462189910601	0.00136155552748649	1.52901513663815	down	0.661978678644443	0.0431653593425015	1.34811193042661	up	-0.932643220461571	0.0560570781595905	1.03373687843297	unchanged	1.59462189910601	0.00136155552748649	1.52901513663815	up	0.932643220461572	0.0560570781595905	1.03373687843297	unchanged	-0.954845210483229	C8H16O2S	221.085135486315	2.62258333333333	--	--
neg_10555	32-methyl-11Z,25Z-tritriacontadien-33-olide	19.5638779243421	13.7847672264124	6.3163669919508	1715.83932751425	993.238981541999	1831.90917102003	1043.61175058225	813.957804525011	1130.0794617164	731.924027574681	1697.37861897346	1159.02276001737	906.878815126128	0.0534513881301478	0.911497731373592	2.90365676532633	1290.55755508092	2141.26901609492	0.01445689907059	0.96332298346844	0.0583114400727072	unchanged	-7.46454374386727	0.000636415197897982	1.70417123731035	down	-0.0144568990705901	0.96332298346844	0.0583114400727084	unchanged	-7.47900064293786	0.00187663435019121	1.56211546965516	down	7.46454374386727	0.000636415197897982	1.70417123731035	up	7.47900064293786	0.00187663435019121	1.56211546965516	up	-34.7094432580821	C34H62O2	523.432208420611	2.61521666666667	--	--
neg_10561	PS(20:3(8Z,11Z,14Z)/0:0)	37.3297897510102	105.591378270533	175.079640926665	92.3552592188674	8.70072767259949	56.7783799438334	33.5818098347395	20.221420083822	12.9069533445565	8.13521587737607e-09	45.8674477519109	70.467025990642	23.1429878334931	12.3338564928103	61.2823347647525	20.5352229828277	8.13521587737607e-09	59.1626424874838	-0.000617322324233612	0.999348136784209	0.0245821085225578	unchanged	0.961581336406313	0.282204407023496	0.573603884803897	unchanged	0.00061732232423372	0.999348136784209	0.0245821085225576	unchanged	0.962198658730546	0.267197715239058	0.672085357897663	unchanged	-0.961581336406313	0.282204407023496	0.573603884803897	unchanged	-0.962198658730546	0.267197715239058	0.672085357897662	unchanged	2.19047588803878	C26H46NO9P	568.26688533384	2.61521666666667	--	--
neg_10567	PHOHA-PC	339.40739726126	292.065631986316	290.412195130238	296.7760281396	449.382072680765	486.570353144127	311.811713156794	351.614259143	320.163991202066	487.148496636725	384.868880354003	288.285231818733	338.866044646198	348.574927660441	308.714182412023	388.561229649172	353.502314220722	304.470942798137	-0.0830545376991455	0.637594294853467	0.372912543707978	unchanged	-0.193168531565037	0.217386347705819	0.766659612754312	unchanged	0.0830545376991453	0.637594294853467	0.372912543707978	unchanged	-0.110113993865892	0.464063277770497	0.495454065425507	unchanged	0.193168531565037	0.217386347705819	0.766659612754312	unchanged	0.110113993865892	0.464063277770497	0.495454065425507	unchanged	-9.4113813045592	C31H58NO10P	656.348521708572	2.62258333333333	--	--
neg_10587	LMGP06030092	2338.09914577701	2708.09719884698	2432.36417224517	2280.3701098579	2602.98981816064	2632.93242563312	3227.37172560308	2895.35787765558	2612.43509053697	2775.94498397699	2521.42384880011	2631.79444284913	2879.67389193938	2440.59255061844	2479.98517940745	2431.79649637382	2662.47840917802	3070.13581234218	0.0167098302190128	0.841963918942643	0.131530855153704	unchanged	-0.136395225284973	0.125619085816103	0.896582027257609	unchanged	-0.016709830219013	0.841963918942643	0.131530855153703	unchanged	-0.153105055503986	0.0206651463742827	1.25012052315462	down	0.136395225284973	0.125619085816103	0.896582027257608	unchanged	0.153105055503986	0.0206651463742827	1.25012052315462	up	-35.6968591668993	C45H85O12P	869.522241046138	2.61521666666667	--	--
neg_10590	Renieroside A1	40965.5007387584	44571.4577574323	52136.1569710225	48809.9355045014	59328.3548432184	60560.1674982012	66328.1527236252	69015.4675160324	59841.1609034527	65283.6577632222	67644.2704435227	60370.5445140708	63229.0040386039	57793.2130990983	55742.9381918673	61555.0123904546	61994.4781571088	64572.7711143246	0.0575813807300163	0.451407378414703	0.500779700889077	unchanged	-0.226911986680924	0.0675779011791396	0.983450670871192	unchanged	-0.0575813807300162	0.451407378414703	0.500779700889076	unchanged	-0.28449336741094	0.015404026261125	1.30915402349641	down	0.226911986680924	0.0675779011791396	0.98345067087119	unchanged	0.28449336741094	0.015404026261125	1.30915402349641	up	18.9027881191277	C52H95NO9	922.715477487545	2.62258333333333	--	--
neg_10591	LMGP06020066	9629.0125186371	10694.4607449615	10187.1587749131	9500.62805419742	12245.4605986011	11837.6260693088	11769.0532764448	12420.0480235045	11710.0871178991	13132.4671228075	12302.9883618772	11008.5810883635	11427.5361222293	13409.8103725173	11094.9446402085	11449.9297498687	11085.2141099551	11499.4058982574	0.0458404023630932	0.507200170574363	0.436303715473473	unchanged	-0.0510232053097934	0.577726468457123	0.285988939132002	unchanged	-0.0458404023630933	0.507200170574363	0.436303715473472	unchanged	-0.0968636076728867	0.249112455692074	0.658349002436007	unchanged	0.0510232053097934	0.577726468457123	0.285988939132001	unchanged	0.0968636076728866	0.249112455692074	0.658349002436006	unchanged	40.8827909564852	C50H99O12P	921.717860844366	2.62258333333333	--	--
neg_10594	PI(18:3(9Z,12Z,15Z)/20:1(11Z))	1904.09559996494	3261.02632157305	3039.83719581449	2379.34374231494	2401.97277090882	2738.36359783155	3025.84139803337	2474.36521246419	2175.34782613002	1866.15404561488	2292.21388286039	2422.53313458808	2410.91812004457	1563.38431846939	2124.76912357898	1867.15880084832	2274.63711556592	2962.93641118253	-0.114243167295369	0.324778878175945	0.697801849221846	unchanged	-0.152506271240986	0.430444128611008	0.553951252541589	unchanged	0.114243167295369	0.324778878175945	0.697801849221845	unchanged	-0.0382631039456169	0.851589143535689	0.111045419411781	unchanged	0.152506271240986	0.430444128611008	0.553951252541589	unchanged	0.0382631039456171	0.851589143535689	0.111045419411781	unchanged	-39.1154017231879	C47H83O13P	931.520654177825	2.62258333333333	--	--
neg_10601	3-hydroxy-3-methylbutyl-CoA	1298.81126970189	1247.1233111186	1457.2394946526	1256.7858803814	1635.3173220381	1469.3115166204	1551.79789101021	1613.32117188886	1632.4487350206	1594.94186382591	1780.34083109076	1946.39769235195	1840.56236306538	1709.30673175904	1872.19807424694	1640.88142775178	1772.18335287823	1593.35474449938	0.159820740903624	0.0811548952193731	1.15135060102123	unchanged	-0.011395158435188	0.923132587118688	0.00561644481809013	unchanged	-0.159820740903624	0.0811548952193731	1.15135060102123	unchanged	-0.171215899338812	0.134335569663897	0.792900113828342	unchanged	0.0113951584351882	0.923132587118688	0.00561644481809059	unchanged	0.171215899338812	0.134335569663897	0.792900113828342	unchanged	21.9014909898543	C26H46N7O17P3S	1751.41232292765	2.6298	--	--
neg_10602	TG(16:0/16:1(9Z)/22:6(4Z,7Z,10Z,13Z,16Z,19Z))[iso6]	11341.8579455389	10845.2848590153	14189.5419153786	11245.5928094678	15183.1644978681	13546.1918397923	13612.7962514953	16556.7728677289	15457.7229089999	16531.8959573657	16024.5729775963	18573.5384308237	17378.9999039755	15349.4739273709	17687.262487127	15426.8538134066	17206.2865704294	14663.5864858318	0.175210169688127	0.113501120949556	1.0498068931741	unchanged	-0.0420716996526698	0.77110358119649	0.129035881195714	unchanged	-0.175210169688127	0.113501120949556	1.0498068931741	unchanged	-0.217281869340796	0.0965045415408458	0.907312943966039	unchanged	0.0420716996526697	0.77110358119649	0.129035881195713	unchanged	0.217281869340796	0.0965045415408458	0.907312943966038	unchanged	-10.5525591951008	C57H96O6	1752.41560186618	2.6298	--	--
neg_10603	(Z)-2,3-dehydroadipoyl-CoA	117.030278473937	56.3202106098825	61.4098997064384	135.485365322141	198.023743660088	103.656971726787	132.757788669404	138.213549446811	122.226578134316	138.479027915589	128.307918838297	130.799791916074	116.972432284977	76.3594847714782	83.1440821038346	86.7176919764828	85.0522375679385	29.1836938303597	-0.252209881431166	0.376184016534367	0.644101803440601	unchanged	-0.721684016686693	0.0207144158918946	1.2490479838684	down	0.252209881431166	0.376184016534367	0.644101803440603	unchanged	-0.469474135255527	0.142269349901126	0.81369775107565	unchanged	0.721684016686693	0.0207144158918946	1.2490479838684	up	0.469474135255527	0.142269349901126	0.81369775107565	unchanged	45.0364943082123	C27H42N7O19P3S	1785.36697806319	2.6298	--	--
neg_10604	Lesquerolic acid	1094.02983945493	1083.62211248146	911.149833876745	4765.87600890249	1621.43206664609	1846.28151401045	1149.82767604974	1394.36594513889	1883.93085475863	1175.83160560459	2921.4623257091	1795.34030854713	1564.83970700869	468.006869664415	597.435724356127	499.174386543772	2350.02542045808	1791.64451745624	-0.237777315451945	0.592190352059844	0.355003320343503	unchanged	-1.49626318563655	0.0474685533502483	1.15036509602232	down	0.237777315451945	0.592190352059844	0.355003320343502	unchanged	-1.2584858701846	0.00429418524621891	1.3680622801332	down	1.49626318563655	0.0474685533502483	1.15036509602232	up	1.2584858701846	0.00429418524621891	1.3680622801332	up	-0.632624030396636	C20H38O3	325.274612231446	2.6298	--	--
neg_10606	Episceptrumgenin	25322.8974724983	27123.1960733265	34553.4407652494	26474.8788370764	36934.6889526388	34983.1063903553	32284.7314685958	42331.3798538698	36627.342243801	37569.4216610916	35193.1350395836	37090.2175975187	39215.4371770226	40414.3289415389	38724.2302668931	38432.4359459362	40400.7444519507	32773.7476862674	0.0338059689840352	0.74767819529263	0.196945480630883	unchanged	-0.0610262775043272	0.684128272020436	0.205481201408393	unchanged	-0.0338059689840353	0.74767819529263	0.196945480630883	unchanged	-0.0948322464883625	0.434365943086849	0.467694254800721	unchanged	0.061026277504327	0.684128272020436	0.205481201408392	unchanged	0.0948322464883625	0.434365943086849	0.467694254800721	unchanged	4.89277595204254	C27H40O3	457.297965291973	2.6298	--	--
neg_10611	N-(13-methyl-tetradecanoyl)-capnine	7918.40418049484	6743.34352707734	4037.95514107845	1977.98138847894	1306.27279250353	1782.79161707935	1140.92695772337	1096.71124078754	1471.72905273836	963.895267009521	1597.33788513863	1442.76609352928	1321.63598370036	3425.87587131521	3592.18539873817	2284.85804917411	1177.52637625478	2075.21473994571	0.0649132538546239	0.766016116235597	0.24610875079404	unchanged	1.72304975786919	0.0139117536187153	1.36825638190931	up	-0.0649132538546239	0.766016116235597	0.246108750794041	unchanged	1.65813650401457	0.015093468234659	1.35880898596523	up	-1.72304975786919	0.0139117536187153	1.36825638190931	down	-1.65813650401457	0.015093468234659	1.35880898596523	down	-10.1473354868762	C32H65NO5S	620.450708688263	2.6298	--	--
neg_10615	DG(22:0/22:6(4Z,7Z,10Z,13Z,16Z,19Z)/0:0)[iso2]	754929.194763737	876730.736146509	1186994.06379869	928552.43547715	1094472.87767907	1137029.95731958	1280194.07156046	1465498.4007006	1239204.7625412	1262245.39726266	1324126.4894306	1360034.55226043	1330942.17886394	1330239.84483094	1310745.96490146	1300387.32501372	1363014.49574582	1304867.50919923	0.105721004922919	0.307667903163339	0.701014086619739	unchanged	-0.104680679299795	0.527481214325284	0.326971070657046	unchanged	-0.105721004922919	0.307667903163339	0.701014086619739	unchanged	-0.210401684222714	0.143797274282265	0.845974148635784	unchanged	0.104680679299795	0.527481214325284	0.326971070657046	unchanged	0.210401684222714	0.143797274282265	0.845974148635784	unchanged	2.19760945286702	C47H80O5	723.594891620475	2.6298	--	--
neg_10617	TG(14:0/18:3(6Z,9Z,12Z)/22:6(4Z,7Z,10Z,13Z,16Z,19Z))[iso6]	2112.26617528972	2140.69375364342	1294.96107230581	2506.91300641195	2087.52675071472	1685.96744801609	1613.44416709943	1836.7076719095	1598.98267443687	2102.58855056839	2751.75990258471	1720.18932364266	3965.43819938722	1897.38267240997	1427.98202688136	1791.9467484222	2178.75665074292	4392.9316411951	0.473161176076881	0.177112158715627	1.01203979861691	unchanged	-0.159175109244048	0.32112125439398	0.562668550109609	unchanged	-0.473161176076881	0.177112158715627	1.01203979861691	unchanged	-0.632336285320929	0.101024938393173	0.970189512888685	unchanged	0.159175109244048	0.32112125439398	0.562668550109609	unchanged	0.632336285320929	0.101024938393173	0.970189512888686	unchanged	-6.14285291980302	C57H92O6	907.653431165228	2.6298	--	--
neg_10622	zymosteryl palmitoleate	332.524095197474	319.431768402437	250.321626827537	291.852919340424	600.563542085686	676.408697997322	435.560866604059	527.706866920029	764.766907697669	685.917636426936	521.19689126124	350.737827827814	579.167584574787	389.031443149609	657.406847394618	502.385442495443	358.07101265827	445.416475397385	0.211804876557828	0.398918293119811	0.60616672756614	unchanged	-0.237721247871343	0.410224061456481	0.50335733500171	unchanged	-0.211804876557828	0.398918293119811	0.606166727566139	unchanged	-0.449526124429171	0.116364348437681	0.915825698672277	unchanged	0.237721247871343	0.410224061456481	0.50335733500171	unchanged	0.449526124429171	0.116364348437681	0.915825698672276	unchanged	1.91096596899835	C43H72O2	665.552620274267	2.63715	--	--
neg_10627	Pantheric Acid B	230.625758646402	243.611027093971	280.162972231704	252.843208731561	307.252164833844	251.828709723062	281.906905893944	268.632816456232	257.340626334956	199.32115982849	274.619789086962	358.428743704668	231.075107080204	221.566307440688	298.194421869711	273.911560432431	254.725955345526	233.510103779617	-0.0572281343168952	0.678335292756106	0.331289672080711	unchanged	-0.0630163580410446	0.470871540007723	0.474767700605255	unchanged	0.0572281343168953	0.678335292756106	0.331289672080711	unchanged	-0.00578822372414951	0.968782352625706	0.0538059792992042	unchanged	0.0630163580410448	0.470871540007723	0.474767700605254	unchanged	0.00578822372414931	0.968782352625706	0.053805979299204	unchanged	4.74405599786311	C24H42O3	399.289857765552	2.65148333333333	--	--
neg_10633	all-trans-retinyl linolate	2841.13009129792	3180.56648723711	4255.45321416934	3094.68487604797	4331.33389061585	3930.80258371495	3989.4651440019	4930.45879709617	4485.08560357357	4781.04314608938	4336.86343387722	4461.95876253781	4548.63117319283	5632.60390730923	5143.22063139965	4382.11965622686	4908.75279458695	3719.50625989521	0.0642834694480693	0.565394841573672	0.384110961602973	unchanged	0.0142271622237325	0.938595362494554	0.118500449267226	unchanged	-0.0642834694480695	0.565394841573672	0.384110961602974	unchanged	-0.0500563072243368	0.758550493659629	0.163977996101041	unchanged	-0.0142271622237326	0.938595362494554	0.118500449267226	unchanged	0.0500563072243368	0.758550493659629	0.16397799610104	unchanged	2.14844072819052	C38H58O2	1151.90356120208	2.65861666666667	--	--
neg_10635	PC(4:0/18:0)	5396.64597527757	4708.0523730771	4669.28091261933	5587.10452881916	4830.53426567581	5990.19958937312	4438.9957909093	6507.62806546773	5652.49804742629	6722.28474004989	5786.37385067386	4899.8408306458	4584.08559802137	7634.65796906155	5250.99434509205	5273.34787934737	6717.36571904283	6196.16711279919	-0.00979648417053871	0.939436333427221	0.0795744171525512	unchanged	-0.0490463115408433	0.750839499263439	0.0984529897500544	unchanged	0.00979648417053862	0.939436333427221	0.0795744171525501	unchanged	-0.0392498273703045	0.790245566230288	0.13301216706822	unchanged	0.0490463115408431	0.750839499263439	0.0984529897500542	unchanged	0.0392498273703046	0.790245566230288	0.13301216706822	unchanged	-0.656634249435366	C30H60NO8P	592.397988433003	2.65861666666667	--	--
neg_10643	31-hydroxy-32,35-anhydrobacteriohopanetetrol	250.709510446163	272.380789554795	275.308276362484	182.149545888612	388.701259655443	323.191476189719	309.174490378751	365.6990325807	428.336501334446	429.591826604115	399.0422816207	365.781797373553	338.787984663903	562.198004008808	430.472687305029	283.550193038946	375.078334149501	223.96629800512	0.168943924851688	0.384613703721992	0.601282513930662	unchanged	0.0938228636386552	0.723544491524119	0.30107579977923	unchanged	-0.168943924851688	0.384613703721992	0.601282513930662	unchanged	-0.0751210612130331	0.764744770273054	0.122483983766994	unchanged	-0.0938228636386552	0.723544491524119	0.30107579977923	unchanged	0.0751210612130331	0.764744770273054	0.122483983766994	unchanged	-2.0349923479938	C35H60O4	1133.89430777513	2.67293333333333	--	--
neg_10645	1-(O-alpha-D-glucopyranosyl)-27-keto-(1,3R,29R)-triacontanetriol	289.488684572262	162.268541188512	8.13521587737607e-09	47.1256272501261	79.9378909454352	21.5911297026143	8.13521587737607e-09	8.13521587737607e-09	8.32808221766547	8.13521587737607e-09	181.127270596528	22.0148369040831	258.421974979958	55.3429077581328	6.27545302230285	8.13521587737607e-09	31.626249052188	438.081858063523	2.3324044893081	0.153607387007815	1.07754565171274	unchanged	1.50976815741192	0.308687614119522	0.603765377655911	unchanged	-2.3324044893081	0.153607387007815	1.07754565171274	unchanged	-0.822636331896175	0.466621869074248	0.419306805799907	unchanged	-1.50976815741192	0.308687614119522	0.603765377655911	unchanged	0.822636331896174	0.466621869074248	0.419306805799907	unchanged	-14.9422433935725	C36H70O9	1291.97737082989	2.67293333333333	--	--
neg_10649	3beta-formyloxyresibufogenin	144.062471838316	99.9100518430495	54.3943398945034	29.6367576261358	110.110317773625	195.832777583347	53.3958516948187	151.029606220342	170.750485071947	239.297577308117	133.880349273342	70.5681201415177	8.13521587737607e-09	240.213708213866	149.398438566058	55.7281050641019	114.049109893091	59.4061094394572	0.0431294996321403	0.940579290480894	0.014932659352982	unchanged	0.185323894615823	0.702704654994564	0.285948644981356	unchanged	-0.0431294996321403	0.940579290480894	0.014932659352982	unchanged	0.142194394983683	0.803103422217462	0.175130402555699	unchanged	-0.185323894615823	0.702704654994564	0.285948644981356	unchanged	-0.142194394983682	0.803103422217462	0.175130402555699	unchanged	5.07854601238404	C25H32O5	457.225270497539	2.66576666666667	--	--
neg_10651	Dracontioside A	83.8496692894837	70.300912043354	102.296636834237	60.0324238142606	122.094688445426	106.254669703716	77.1988761648511	74.1769689616955	128.164680729608	117.706920178116	97.9501472262472	90.1925944953422	98.510222743653	167.987604820834	103.515573459385	83.257246103826	86.9314009283401	78.8426353727655	0.215087749525508	0.263010302866641	0.81172703148049	unchanged	0.214711177377522	0.428611863422172	0.533828879366159	unchanged	-0.215087749525508	0.263010302866641	0.811727031480489	unchanged	-0.000376572147986149	0.998716899946589	0.0365674247572731	unchanged	-0.214711177377522	0.428611863422172	0.53382887936616	unchanged	0.000376572147986151	0.998716899946589	0.0365674247572738	unchanged	22.3831543337096	C42H79NO9	786.590284782858	2.67293333333333	--	--
neg_10652	Termitomycesphin F	10625.7721957219	11516.0393136015	15069.0023581197	11230.4618560247	16058.3329225308	15969.0105244277	15911.6953676903	19094.6768370247	17904.715081944	19279.4698423649	17700.6511126636	17726.7945884	17683.4823859838	23225.6189060632	17927.3866435729	17263.9089908952	18295.4158338144	16667.6184872947	0.147616707659608	0.189449569643149	0.908592408643132	unchanged	-0.0139905946135051	0.945373041012757	0.0356733028576371	unchanged	-0.147616707659608	0.189449569643149	0.908592408643131	unchanged	-0.161607302273113	0.368239160352705	0.512730404223341	unchanged	0.0139905946135051	0.945373041012757	0.0356733028576377	unchanged	0.161607302273113	0.368239160352705	0.51273040422334	unchanged	1.53065128693632	C43H83NO10	808.572283276644	2.67293333333333	--	--
neg_10654	Ophidiacerebroside B	2697.14497353151	2929.80534058137	3604.24170101656	2554.55190545381	3336.41639667396	3651.10530531566	3489.68565392056	4252.26270912346	4065.67244885939	4222.26037095473	3853.34891349442	3643.76963217001	3727.70208219578	5378.01050327675	4150.77984150464	3904.26469584987	3964.67405692882	3883.36294214203	0.138894761416886	0.207014997374661	0.874561548780715	unchanged	0.0930439234364262	0.621470514486647	0.373724036185116	unchanged	-0.138894761416886	0.207014997374661	0.874561548780715	unchanged	-0.0458508379804594	0.773034315954137	0.151499447824924	unchanged	-0.0930439234364262	0.621470514486647	0.373724036185116	unchanged	0.0458508379804595	0.773034315954137	0.151499447824923	unchanged	-0.278503023690652	C46H85NO9	830.591613023536	2.67293333333333	--	--
neg_10655	N-oleoyl glutamic acid	2378.22401538004	2655.19945050665	3055.12015356379	2366.81339354905	3067.11025163171	2732.0469404234	2614.46105957615	3076.84671082759	2804.69766707909	2681.85333431796	2753.39740104896	3181.70078067934	3171.50430596677	3192.91081699421	3351.98691632723	3029.0887337044	3013.7298200242	2596.35581934308	0.0269821736166449	0.741752743882444	0.206093815622212	unchanged	0.0661458294294711	0.501703125207391	0.423650866474701	unchanged	-0.0269821736166448	0.741752743882444	0.206093815622213	unchanged	0.0391636558128263	0.671103778968926	0.272212506840664	unchanged	-0.066145829429471	0.501703125207391	0.423650866474701	unchanged	-0.0391636558128263	0.671103778968926	0.272212506840665	unchanged	2.1837702840301	C23H41NO5	867.596946067708	2.67293333333333	--	--
neg_1066	5E-Dodecen-1-ol	34.7441299636763	30.6369086308939	40.0272744277227	31.7730310044738	20.6981252144615	47.3443320305813	29.1661530625998	38.8854410112821	33.6662735563081	51.8152341970356	25.5989443696881	13.4960803977875	8.13521587737607e-09	23.156178542937	27.9048045179573	20.5998747599087	25.9067675574691	37.1921812873544	-0.260441273171963	0.545692830367174	0.469017668218835	unchanged	-0.130060840451606	0.582458428073619	0.376423454846633	unchanged	0.260441273171963	0.545692830367174	0.469017668218835	unchanged	0.130380432720357	0.761009027592812	0.15011676065867	unchanged	0.130060840451606	0.582458428073619	0.376423454846633	unchanged	-0.130380432720357	0.761009027592812	0.15011676065867	unchanged	9.97402194974354	C12H24O	205.159220251686	0.78705	--	--
neg_10662	16:2-Glc-Stigmasterol	795.702834846207	807.086501223258	922.571378805885	804.115035299693	990.945647003818	828.876037646408	803.877548628223	892.264683439184	896.220280162387	831.579717134624	855.157742196834	1032.81410609578	1081.92003100194	1139.1732606295	978.114062334778	977.198574835945	928.150984036937	743.771726434051	0.0521638198250044	0.609573573019065	0.362920135843177	unchanged	0.0986998254006209	0.335803922665265	0.631935203512324	unchanged	-0.0521638198250042	0.609573573019065	0.362920135843177	unchanged	0.0465360055756166	0.695005105283201	0.259887403479696	unchanged	-0.0986998254006208	0.335803922665265	0.631935203512324	unchanged	-0.0465360055756165	0.695005105283201	0.259887403479697	unchanged	-1.39299904720479	C51H84O7	853.64594196291	2.68006666666667	--	--
neg_10664	TG(12:0/22:4(7Z,10Z,13Z,16Z)/22:6(4Z,7Z,10Z,13Z,16Z,19Z))[iso6]	506.54162645609	270.064775158507	34.5059710631718	206.632103686748	143.20174807803	50.6804470424034	13.6437871231371	4.13201186084612	4.51669646704586	35.2330150051662	257.465557626351	49.1598007088457	542.075651133599	120.29666189829	29.1552260824548	49.4653167301132	15.8917926939372	609.248961197588	1.7863769062197	0.174173782994271	1.01616877037411	unchanged	1.21802608280967	0.293075440216515	0.614785951743038	unchanged	-1.7863769062197	0.174173782994271	1.01616877037411	unchanged	-0.568350823410028	0.559508090867247	0.349412272520266	unchanged	-1.21802608280967	0.293075440216515	0.614785951743038	unchanged	0.568350823410028	0.559508090867247	0.349412272520267	unchanged	-4.38045680883824	C59H94O6	933.670505293324	2.68006666666667	--	--
neg_10665	LMGP06020069	2529.63123241685	2745.61418921315	2405.76872955315	2502.61230386214	2314.9466593471	2659.47178425858	3193.48505773687	2484.53165937799	2314.26748242879	2711.36007977751	2688.58390898256	2674.65702352933	2480.2007305628	1957.539846405	2485.60841986511	2250.93878435188	2504.99998107882	3282.03148007499	0.0445439050302041	0.664279146934358	0.297508781384259	unchanged	-0.123516470831527	0.227314992910107	0.727137247394846	unchanged	-0.0445439050302043	0.664279146934358	0.297508781384259	unchanged	-0.168060375861732	0.119023875824353	0.865413947699495	unchanged	0.123516470831527	0.227314992910107	0.727137247394846	unchanged	0.168060375861732	0.119023875824353	0.865413947699496	unchanged	-23.9493732243636	C51H93O12P	963.587625990141	2.68006666666667	--	--
neg_10666	LacCer(d16:0/24:0)	2067.50872764725	2352.82781902924	2891.97827936746	2459.44670438484	2425.69919749024	2527.3465451255	2337.29921990858	2414.2478872735	2381.30355412153	2429.57084413253	3001.91523137281	3119.96632076135	3063.31234709315	2407.20948281239	2699.97306228176	2762.8795067064	2700.89764962956	3038.27846065354	0.196533254620781	0.047342750242282	1.35592479111418	up	0.0304843009713095	0.709145067032259	0.198056707770143	unchanged	-0.196533254620781	0.047342750242282	1.35592479111418	down	-0.166048953649472	0.129787736177246	0.813499507223791	unchanged	-0.0304843009713094	0.709145067032259	0.198056707770143	unchanged	0.166048953649472	0.129787736177246	0.813499507223791	unchanged	-9.41269069106831	C52H101NO13	992.716574504288	2.68006666666667	--	--
neg_10668	PI-Cer(t20:0/26:0)	761.372304542158	806.31935246756	816.198259896976	800.894361865811	650.667424588846	662.69487594312	655.632565979353	550.811380012267	589.28061852049	600.079378160813	718.431791111402	776.121222740686	787.283736879819	525.211478752808	609.470391480426	676.422291006499	668.397541623593	779.43004302253	0.0916129736334031	0.400170108133568	0.618343431011022	unchanged	0.0726061533480165	0.566561025272866	0.263453136695914	unchanged	-0.0916129736334031	0.400170108133568	0.618343431011022	unchanged	-0.0190068202853865	0.881379582932891	0.0886397174638788	unchanged	-0.0726061533480166	0.566561025272866	0.263453136695914	unchanged	0.0190068202853864	0.881379582932891	0.0886397174638795	unchanged	0.236386396452157	C52H104NO12P	1010.72804556014	2.68723333333333	--	--
neg_10669	FMC-6(d18:1/24:0(2-OH))	237.924187458355	262.666476143259	238.291900240283	217.397480441387	140.652835728931	97.7030289410532	102.863023362126	97.6090812246056	119.317934631268	90.2857836821046	99.6366165417859	160.687762643988	179.629563517738	174.910385825795	188.811192388	143.580145930717	122.106614017158	116.877458294575	-0.0222221215372215	0.934996816734524	0.0241267588791095	unchanged	0.679059736604265	0.01470529802439	1.24030350069482	up	0.0222221215372215	0.934996816734524	0.0241267588791094	unchanged	0.701281858141487	0.00739296653030266	1.33215074941594	up	-0.679059736604265	0.01470529802439	1.24030350069482	down	-0.701281858141487	0.00739296653030266	1.33215074941594	down	-8.9486864595624	C58H103NO14	1036.72129415914	2.68723333333333	--	--
neg_10670	3-Hydroxyechinenone/ 3-OH-Echinenone	57.44234116384	96.6091935959847	114.147954576299	78.473728369922	24.9786983233536	61.8378715895306	23.3855939228866	44.4360600104771	89.0008433122836	70.5202848425032	105.324931510234	140.764412308313	91.5816477080356	48.7100613860284	68.8366663275254	43.2019912565661	53.2135732960627	103.750049338321	1.06956987123825	0.00241268858696621	1.74186729310256	up	0.583147175326847	0.133328892428282	0.80705593951508	unchanged	-1.06956987123825	0.00241268858696621	1.74186729310256	down	-0.486422695911403	0.0857845055838617	0.86685233614406	unchanged	-0.583147175326847	0.133328892428282	0.807055939515079	unchanged	0.486422695911403	0.0857845055838617	0.866852336144061	unchanged	0.882196159520456	C40H54O2	1191.83961231545	2.68723333333333	--	--
neg_10672	9Z,12Z,15Z,18Z,21Z-tetracosapentaenoic acid	13046.0021187723	6287.96070050793	15173.2991642953	12414.9450794833	9439.91810001706	10298.58259711	26574.5041533596	9693.20990547875	5109.27925318705	5454.26821956507	8607.54990847526	14575.1087061243	12682.4062483165	5025.6270361416	5395.46112872369	7404.60404992906	6856.12386685291	10214.415338041	-0.410316188769718	0.37405476089096	0.653764329719731	unchanged	-0.524494869475384	0.291055618761691	0.622933568270838	unchanged	0.410316188769718	0.37405476089096	0.653764329719731	unchanged	-0.114178680705666	0.766102044030434	0.142821838075278	unchanged	0.524494869475384	0.291055618761691	0.622933568270837	unchanged	0.114178680705666	0.766102044030434	0.142821838075278	unchanged	-0.01258913008442	C24H38O2	357.279899515256	2.69438333333333	--	--
neg_10675	trans-beta-damascenone	636.471797374062	371.189792752493	591.496815105398	472.354534165405	352.991827881348	331.145850372541	1098.78635208043	243.983031357648	212.94599377137	153.106072326112	336.040859238324	480.169031734	413.659594008724	120.629396733847	241.864739263216	297.155119261873	160.837178004768	465.373380016829	-0.367928875207351	0.524772902406016	0.45821801673323	unchanged	-0.23591838719404	0.687946205082928	0.255424415745245	unchanged	0.367928875207351	0.524772902406016	0.458218016733231	unchanged	0.132010488013311	0.747950618453318	0.208324327301499	unchanged	0.235918387194041	0.687946205082928	0.255424415745245	unchanged	-0.132010488013311	0.747950618453318	0.208324327301498	unchanged	-1.18411800161132	C13H18O	425.269282977275	2.69438333333333	--	--
neg_10677	(22E,24E)-1alpha,25-dihydroxy-22,23,24,24a-tetradehydro-24a-homovitamin D3 / (22E,24E)-1alpha,25-dihydroxy-22,23,24,24a-tetradehydro-24a-homocholecalciferol	3717.63332870227	4159.82095145449	4318.15968350373	4535.663278657	4546.57150925406	3730.28481745954	3698.45883285685	3788.07231223814	3015.73884743645	3024.21292764554	3138.90991469565	3946.29422573404	4068.38101932394	3166.6526446366	3485.86652075308	4095.73529041059	3921.81798907664	3483.32637414809	-0.228233267021004	0.0409722653896829	1.32653836473325	down	-0.0781419561974533	0.403091936879828	0.585108325442977	unchanged	0.228233267021004	0.0409722653896829	1.32653836473325	up	0.150091310823551	0.182387733709967	0.712279691278659	unchanged	0.0781419561974534	0.403091936879828	0.585108325442977	unchanged	-0.150091310823551	0.182387733709967	0.712279691278659	unchanged	0.895709059873542	C28H42O3	471.311979928391	2.68723333333333	--	--
neg_10684	PE-Cer(d14:1(4E)/16:0)	3593.38244298651	3239.69157027719	1624.82091758364	1446.45372035424	852.500740519513	1098.78632537066	986.294651780575	741.715761386982	769.320980134265	811.702778461315	1008.64889167868	844.091135910602	908.620594442444	2641.05835306351	1166.68174605864	820.354667167435	792.327300914215	1419.36681397906	-0.0386214702591318	0.860662242157366	0.101056639752768	unchanged	1.14482230155666	0.0500349585838894	1.15734031681932	unchanged	0.0386214702591319	0.860662242157366	0.101056639752767	unchanged	1.18344377181579	0.0466683034225078	1.16655870996864	up	-1.14482230155666	0.0500349585838894	1.15734031681932	unchanged	-1.18344377181579	0.0466683034225078	1.16655870996864	down	-8.75933801859341	C32H65N2O6P	625.427397609356	2.68723333333333	--	--
neg_10686	PI(22:6(4Z,7Z,10Z,13Z,16Z,19Z)/22:1(11Z))	937.612709320156	954.562735434093	850.025135935331	890.695125015399	810.277730684024	1016.84801605867	1111.69611611199	961.181536170424	834.027460490652	1092.85138332166	909.587285967991	902.884330018327	827.130634679852	372.298938614778	752.818130064405	870.51859180143	904.691670443292	1117.13503409181	-0.00298556694396389	0.977384470003534	0.0641152580308611	unchanged	-0.265566351142947	0.147479212269283	0.927417509856149	unchanged	0.00298556694396375	0.977384470003534	0.0641152580308616	unchanged	-0.262580784198984	0.1624891066609	0.848419913744512	unchanged	0.265566351142948	0.147479212269283	0.927417509856148	unchanged	0.262580784198984	0.1624891066609	0.848419913744513	unchanged	-4.70986796291655	C53H89O13P	999.568937680658	2.68723333333333	--	--
neg_10695	Cerotoyl-CoA	163.993393801313	155.461639677755	98.4311288781014	204.574149520462	158.664355582607	258.315428664988	50.8873648818589	314.270006669322	61.4951741741853	129.21639756508	66.8357746891328	78.0734420141961	69.6514711195765	238.186054933076	158.179523176246	284.085561183833	356.688532585904	14.7732401462583	-1.67727124444832	0.0176736209897137	1.62826247349055	down	-0.290567582937765	0.461107397483128	0.425189926960635	unchanged	1.67727124444832	0.0176736209897137	1.62826247349055	up	1.38670366151055	0.00687126645329062	1.32778511908696	up	0.290567582937765	0.461107397483128	0.425189926960635	unchanged	-1.38670366151055	0.00687126645329062	1.32778511908696	down	-49.1841605022673	C47H86N7O17P3S	1144.43775825865	2.71583333333333	C21932	Biosynthesis of unsaturated fatty acids(ko01040);;Fatty acid metabolism(ko01212)
neg_10699	CL(1'-[18:0/18:1(9Z)],3'-[18:0/18:1(9Z)])	1818.46618447814	828.255389159579	835.919257162444	2410.93680991503	340.30522203546	1233.55907347945	77.7695487785263	1486.66600546811	0.519324396002041	184.329922731159	31.547861298304	146.493355338791	90.2857225528397	300.523087283749	512.183520330164	1764.48829530127	3027.02149369653	22.646616910106	-4.17185201498445	0.0343024568474046	1.50164542591121	down	-0.50106964637415	0.456673177864491	0.450282251188473	unchanged	4.17185201498445	0.0343024568474046	1.50164542591121	up	3.6707823686103	0.0157170792101731	1.29755333578189	up	0.50106964637415	0.456673177864491	0.450282251188474	unchanged	-3.6707823686103	0.0157170792101731	1.29755333578189	down	-10.4878714925598	C81H154O17P2	1496.02020455752	2.74371666666667	--	--
neg_1070	(-)-Drimenol	1791.56684637508	3232.84581887046	1295.27659018994	1113.47552301615	664.691285085895	848.208197324528	764.480401873559	891.139701784592	643.325922019263	846.53859586703	797.58933568568	615.492780108647	599.451449621917	845.955327655385	1521.27617649442	1545.88271221823	438.579933078189	1060.03405237514	-0.0491595142750165	0.82789728850654	0.179407697697437	unchanged	1.11616693415167	0.0386687366648865	1.12510462384323	up	0.0491595142750164	0.82789728850654	0.179407697697437	unchanged	1.16532644842668	0.0352084562970139	1.15961847635279	up	-1.11616693415167	0.0386687366648865	1.12510462384323	down	-1.16532644842668	0.0352084562970139	1.15961847635279	down	-0.911306272838655	C15H26O	267.196365832616	0.78705	C19743	--
neg_10702	25-azavitamin D3 / 25-azacholecalciferol	394.654435562745	262.322787696024	201.413701043837	152.45771232393	16.5778126875049	39.0361593443931	39.6464136424055	30.2653930947015	14.9035881997858	7.4457195721683	33.8121718119994	13.4615139668227	8.13521587737607e-09	14.813481906438	208.056911887152	236.161852561019	8.13521587737607e-09	121.077833643734	-0.543688105000023	0.624553992692101	0.330250884698542	unchanged	2.24464771762878	0.0161552437313345	1.25529100708216	up	0.543688105000023	0.624553992692101	0.330250884698542	unchanged	2.7883358226288	0.0114447355280223	1.31213296567646	up	-2.24464771762878	0.0161552437313345	1.25529100708216	down	-2.7883358226288	0.0114447355280223	1.31213296567645	down	0.881164714109476	C26H43NO	430.333007416504	2.74371666666667	--	--
neg_10709	PS(O-16:0/20:4(5Z,8Z,11Z,14Z))	8972.01952459805	7374.47943634657	8621.33941220511	9841.15300133143	5542.46711740862	7428.26902999844	4782.5852281231	9417.0289951807	3442.29655895445	4414.9847194944	4179.32872727502	6110.84300391494	5635.74142043033	6198.38895635688	7709.17351132507	9575.43645605252	11912.6701729712	4222.66671480159	-0.80481869021382	0.0245394782805076	1.53970800272077	down	-0.0140258826284079	0.950339587722621	0.0488748464668115	unchanged	0.80481869021382	0.0245394782805076	1.53970800272077	up	0.790792807585412	0.000409697393396702	1.51890133014332	up	0.014025882628408	0.950339587722621	0.0488748464668121	unchanged	-0.790792807585412	0.000409697393396702	1.51890133014332	down	13.4514057274874	C42H76NO9P	804.505522151505	2.74371666666667	--	--
neg_1071	N-(2E,4E,10E,12Z-tetradecatetraen-8-yn-oyl) isobutylamine	446.574885499382	314.369491707652	72.4479095649699	543.552112051774	497.088466231621	354.596962437249	270.374222088858	70.1900261038492	231.744835045687	621.203620496403	247.414931393202	90.2127640026103	98.1712290960753	102.481612530701	190.830593236348	66.9555349423308	93.8334256152699	118.865997116765	-0.378304908505766	0.555866549311137	0.412321513150914	unchanged	-0.616164044686386	0.326559956843327	0.597360615699065	unchanged	0.378304908505766	0.555866549311137	0.412321513150915	unchanged	-0.23785913618062	0.73751466410401	0.232979801305333	unchanged	0.616164044686386	0.326559956843327	0.597360615699065	unchanged	0.23785913618062	0.73751466410401	0.232979801305333	unchanged	-26.4958902060847	C18H25NO	270.179152477878	0.794233333333333	--	--
neg_10712	PE(P-20:0/15:1(9Z))	261151.464423176	223819.781551145	293871.406012502	327126.704655133	147974.109349037	191001.21723993	120340.239312126	244718.652932344	79124.2604017396	92241.265394143	98382.6888108352	209344.011921724	173046.433139011	109980.621741859	232562.592979352	242225.598167715	343807.537982963	92490.9381351271	-0.884803659802287	0.0427814325614006	1.36708307960268	down	-0.0119658925700881	0.96784279704038	0.0540562693327889	unchanged	0.884803659802287	0.0427814325614006	1.36708307960268	up	0.872837767232199	0.0122410860527306	1.24128693206547	up	0.0119658925700883	0.96784279704038	0.0540562693327896	unchanged	-0.872837767232199	0.0122410860527306	1.24128693206547	down	-11.4612424603882	C40H78NO7P	736.518057182909	2.75085	--	--
neg_10716	polypodine B	283.7703093668	294.234033307075	206.302242947796	229.726179231345	171.019380011748	224.885057510048	411.086972672247	190.533314008201	205.592820543388	238.162199967042	240.166890469496	219.344369019846	251.636156107928	62.3098661915237	195.572670348808	178.019112996363	178.751062274443	426.141152647433	0.169278531364333	0.56867142407806	0.425774234325401	unchanged	-0.20447123888194	0.551434885455404	0.393546250070526	unchanged	-0.169278531364333	0.56867142407806	0.425774234325401	unchanged	-0.373749770246273	0.23653109332534	0.698868397346587	unchanged	0.20447123888194	0.551434885455404	0.393546250070526	unchanged	0.373749770246273	0.23653109332534	0.698868397346588	unchanged	-9.93019348839062	C27H44O8	991.590103521202	2.75085	C08834	--
neg_10720	Squalamine	1533.3840612371	1489.67696031141	956.957973713801	662.059259221253	417.33351198566	418.094838318624	728.711036759948	367.53669345311	402.736091390013	346.568217152635	550.481786174543	553.58410315161	475.527687559641	1188.92230897063	647.804158121102	524.464788351435	344.377749477609	769.497314359164	0.0766312444687601	0.772857709350276	0.232029019783519	unchanged	1.10986828507772	0.0200510802290071	1.29623869121253	up	-0.07663124446876	0.772857709350276	0.232029019783518	unchanged	1.03323704060896	0.0243681666410294	1.26832064936285	up	-1.10986828507772	0.0200510802290071	1.29623869121253	down	-1.03323704060896	0.0243681666410294	1.26832064936285	down	-38.7886764748365	C34H65N3O5S	672.438357549524	2.75801666666667	C16841	--
neg_10721	DG(19:0/22:6(4Z,7Z,10Z,13Z,16Z,19Z)/0:0)[iso2]	322.436063326033	334.635665666665	289.441518310621	465.286935355714	125.474353249884	145.453211630363	400.610439566146	87.4540655159285	97.3285977250568	25.7099083944989	121.23651007459	250.569317185875	169.191143060589	19.3517064814866	111.737872462443	149.499464902419	136.545731671383	276.696884305978	-0.532625033247734	0.388204715671555	0.594537122225507	unchanged	-0.149225754617291	0.798176386573249	0.182502456029775	unchanged	0.532625033247734	0.388204715671555	0.594537122225507	unchanged	0.383399278630443	0.485311906981576	0.415081668041035	unchanged	0.149225754617291	0.798176386573249	0.182502456029776	unchanged	-0.383399278630443	0.485311906981576	0.415081668041034	unchanged	-0.0992224284287941	C44H74O5	703.528225566352	2.75801666666667	--	--
neg_10724	Galalpha1-6Glcbeta-Cer(t19:1/22:0(2OH[R])	402.332240976076	173.767892136459	241.640411101915	280.4369204724	20.3934702615122	70.7356877699174	331.981329083068	4.02682654732958	8.13521587737607e-09	15.2691094726075	43.9059686567561	73.6422883109753	32.742631021658	8.13521587737607e-09	21.3563364740523	66.9135126755586	7.45880562221044	196.206126608945	-0.982952586736769	0.407559613003387	0.579331517130792	unchanged	0.341517693865886	0.722481558558129	0.196623270315816	unchanged	0.982952586736769	0.407559613003387	0.579331517130792	unchanged	1.32447028060265	0.231425850817139	0.692373648434231	unchanged	-0.341517693865886	0.722481558558129	0.196623270315815	unchanged	-1.32447028060265	0.231425850817139	0.69237364843423	unchanged	23.5740670901477	C52H99NO15	1022.72272274321	2.7723	--	--
neg_10726	5,7-Dihydroxyisoflavone	142.005994832851	141.699654142779	130.490662954243	145.471865052061	162.574868989362	136.366545294528	155.697807380721	96.4526893431964	122.988034746387	138.34208782289	118.269093448506	110.224497620669	134.106218738275	81.5814267447387	78.3353104810088	99.5663210202415	80.4933777761608	120.804630584197	-0.0612944008854789	0.719059610181202	0.237845580008103	unchanged	-0.205958594230173	0.365902277669475	0.599960544413774	unchanged	0.0612944008854789	0.719059610181202	0.237845580008105	unchanged	-0.144664193344694	0.387634355048306	0.557831189951958	unchanged	0.205958594230173	0.365902277669475	0.599960544413774	unchanged	0.144664193344694	0.387634355048306	0.557831189951958	unchanged	0.273295791400718	C15H10O4	253.050701799897	2.7723	--	--
neg_10727	iso-1,2-octadecanediol	51548.5777703398	35769.927508988	49265.8653100348	43306.9314003357	28318.3699618406	30567.2287861594	60497.004113462	30324.1906283934	22834.2277605202	20309.8483946982	32136.53969127	33515.9728394409	32102.1684497064	17910.6561430936	31621.6248860587	32231.1301042786	25142.0882255108	36886.440435888	-0.295223707065756	0.302850061401517	0.734294693025758	unchanged	0.00126895713385961	0.996662026573874	0.0260499738436171	unchanged	0.295223707065756	0.302850061401517	0.734294693025759	unchanged	0.296492664199615	0.275174103868779	0.634215761613481	unchanged	-0.00126895713385947	0.996662026573874	0.0260499738436173	unchanged	-0.296492664199615	0.275174103868779	0.634215761613481	unchanged	9.37526700974696	C18H38O2	307.264532296538	2.7723	--	--
neg_10733	4Z,7Z,10Z,13Z,16Z,19Z,22Z,25Z-octacosaoctaenoic acid	2110.06682671752	320.2386805775	266.308477557711	15.6406609858958	36.906745730426	12.6305334959544	71.8054136056926	61.7194620162281	9.98154423546044	8.13521587737607e-09	8.13521587737607e-09	8.13521587737607e-09	8.13521587737607e-09	223.655831045774	219.004627346656	450.574534045709	8.13521587737607e-09	8.13521587737607e-09	-4.31520547039621	0.0438254313292229	1.45405908405973	down	4.17523892958768	0.122488083009363	0.928179749995716	unchanged	4.31520547039621	0.0438254313292229	1.45405908405973	up	8.49044439998388	0.1072425077072	0.949858476144402	unchanged	-4.17523892958768	0.122488083009363	0.928179749995716	unchanged	-8.49044439998388	0.1072425077072	0.949858476144401	unchanged	3.92538296240932	C28H40O2	407.297156834894	2.7723	--	--
neg_10734	18-acetoxy-PGF2alpha-11-acetate	882.383549462857	586.678561625974	783.257500674005	664.458876783345	371.355677233171	400.658406378671	1136.65462192597	254.918031156035	215.081907572385	201.904496333852	410.491064405291	458.20357517306	452.014255642234	109.378210548471	412.7665087637	317.088370271364	197.188329023876	814.14863768513	-0.245506610000591	0.652539767345277	0.30873594905873	unchanged	0.0312848884038552	0.953793488189542	0.0102310297161855	unchanged	0.245506610000591	0.652539767345277	0.30873594905873	unchanged	0.276791498404446	0.562567855825542	0.342005806669074	unchanged	-0.031284888403855	0.953793488189542	0.0102310297161852	unchanged	-0.276791498404446	0.562567855825542	0.342005806669073	unchanged	13.4727857063942	C24H38O8	489.232189577886	2.7723	--	--
neg_10735	2-methoxy-4-oxatetradecanoic acid	332.141421382949	318.195695456905	163.427995196561	1125.49255171457	794.167129905197	1015.7689477276	555.726058062682	651.094410443689	904.747718468893	628.2711973643	1364.28880572601	1079.4803620523	942.538051958983	0.924393233055749	312.471805059088	36.1232852191634	876.014629948049	1470.2797172853	0.348538648749906	0.173998404600652	0.969191140074259	unchanged	-2.10898419873221	0.000210993355075967	1.64507916295578	down	-0.348538648749906	0.173998404600652	0.96919114007426	unchanged	-2.45752284748212	0.000411746046846917	1.56665379029566	down	2.10898419873221	0.000210993355075967	1.64507916295578	up	2.45752284748212	0.000411746046846917	1.56665379029566	up	20.9173372604082	C14H28O4	519.401127650809	2.76516666666667	--	--
neg_10736	1-(2-methoxy-hexadecanyl)-sn-glycero-3-phosphoserine	198.552215185644	138.180806949989	183.169328548393	204.647728316066	107.535819081923	87.6853252552102	257.62368720615	67.3020318977752	64.660272883885	59.4203882870928	120.421872710778	131.564250761701	123.204340525425	8.13521587737607e-09	105.639855372018	121.006703617574	78.7860017869597	194.689102063777	-0.211589743078183	0.64146679272933	0.310084584572856	unchanged	-0.106205942721065	0.829736578686735	0.166014262438231	unchanged	0.211589743078183	0.64146679272933	0.310084584572856	unchanged	0.105383800357118	0.80934854583244	0.130552091921266	unchanged	0.106205942721065	0.829736578686735	0.166014262438232	unchanged	-0.105383800357118	0.80934854583244	0.130552091921266	unchanged	-19.959575495665	C23H48NO9P	534.271091186993	2.7723	--	--
neg_10737	OS-PA	797.363288714297	505.725037130251	650.686740467839	624.699852251436	284.561781382012	385.212697780411	888.160817865144	300.76671420435	237.107195116038	194.601307089925	442.524260730383	430.983434270472	372.438143807034	114.809204106569	346.280656384609	393.973545117619	255.494098551387	696.082464930631	-0.206434484389301	0.639675664160986	0.324800912087801	unchanged	0.0363791958957603	0.936054769787361	0.0169520318613592	unchanged	0.206434484389301	0.639675664160986	0.324800912087802	unchanged	0.242813680285061	0.567191421342239	0.338536730373763	unchanged	-0.0363791958957601	0.936054769787361	0.0169520318613588	unchanged	-0.242813680285061	0.567191421342239	0.338536730373762	unchanged	-2.5720669037702	C25H45O10P	535.266378501483	2.76516666666667	--	--
neg_10739	DG(20:2(11Z,14Z)/22:5(7Z,10Z,13Z,16Z,19Z)/0:0)[iso2]	1198.71879504147	812.963369817472	981.230492410324	778.694805151898	373.286380191649	397.134242991198	1190.21498643853	287.386713439059	257.20416447454	135.586375100082	434.525918963677	433.828243013476	400.008506815107	85.5170218497376	448.336242747434	508.567989766921	232.977818688706	656.905820170115	-0.491819654050307	0.379698692239977	0.612902798421026	unchanged	0.307951098507014	0.576004959130784	0.292980953785269	unchanged	0.491819654050307	0.379698692239977	0.612902798421027	unchanged	0.799770752557321	0.156519913420812	0.807774058575048	unchanged	-0.307951098507014	0.576004959130784	0.292980953785269	unchanged	-0.799770752557321	0.156519913420812	0.807774058575047	unchanged	30.9281331508589	C45H74O5	729.544508017989	2.7723	--	--
neg_1074	Cuneatin	8.13521587737607e-09	5.42314148906741	8.13521587737607e-09	8.13521587737607e-09	8.13521587737607e-09	5.1023511068274	8.13521587737607e-09	8.13521587737607e-09	852.051990607089	2522.18627426969	563.475115349682	515.107503607495	1760.07470871738	8.13521587737607e-09	8.13521587737607e-09	8.13521587737607e-09	8.13521587737607e-09	440.802528210144	10.3487785074114	0.0238341119512503	1.58098823997946	up	0.0879666317187623	0.966487639812756	0.0486868522127081	unchanged	-10.3487785074114	0.0238341119512503	1.58098823997946	down	-10.2608118756926	0.0238382090321205	1.34805001915784	down	-0.0879666317187622	0.966487639812756	0.0486868522127082	unchanged	10.2608118756926	0.0238382090321205	1.34805001915784	up	-1.08718202266877	C17H12O6	311.055772400495	0.78705	--	--
neg_10742	Formicolide A	371.531018386414	219.74849291267	335.708796975989	332.410590446388	151.861166474925	214.535302649177	315.554007332351	83.1973116626845	171.869309063431	177.722052995708	415.793871625004	307.813136823893	172.192196226772	99.7101869875798	298.16738839207	317.525526219598	163.476760485759	368.260364170046	0.355720047611745	0.350337681905324	0.673539106926534	unchanged	0.381189509641171	0.289539959056777	0.58113229086842	unchanged	-0.355720047611745	0.350337681905324	0.673539106926534	unchanged	0.0254694620294257	0.938290197617071	0.0760414534251885	unchanged	-0.381189509641171	0.289539959056777	0.581132290868419	unchanged	-0.0254694620294258	0.938290197617071	0.076041453425188	unchanged	2.92153468578188	C33H48O8	1143.66590475231	2.77946666666667	--	--
neg_10744	Type III cyanolipid 18:3 ester	108.673217748098	55.5216327863232	73.5725500164447	102.860167704686	76.9999300697855	80.5542052241421	148.939276026706	63.3528177004713	73.6001161205919	74.2200028162944	122.071990610074	79.7404054392035	59.5059149014485	11.2133558593287	41.1048120206205	49.2013416756074	47.7076121370592	101.409745736428	-0.0276126969645558	0.926160169442829	0.0577592792549863	unchanged	-0.617154026959572	0.157368428476897	0.830894994698465	unchanged	0.0276126969645558	0.926160169442829	0.0577592792549871	unchanged	-0.589541329995016	0.113284301911809	0.851545267252517	unchanged	0.617154026959572	0.157368428476897	0.830894994698465	unchanged	0.589541329995016	0.113284301911809	0.851545267252518	unchanged	14.6949929849596	C23H35NO2	392.241430699187	2.77946666666667	--	--
neg_10747	12-amino-dodecanoic acid	146.156752700652	15.1337759482511	0.0213705833647689	594.806338108783	323.844042128851	406.709636139505	130.832119329601	199.834625742362	566.593545783176	249.018552607565	765.34818044824	514.210593508882	410.114933237851	105.082157793707	16.3648260203092	8.13521587737607e-09	325.870885508052	1018.43299155273	0.830216339688679	0.0813772328856929	1.22773006388162	unchanged	-2.80923820471948	0.00633558447039947	1.42960550176346	down	-0.830216339688679	0.0813772328856929	1.22773006388162	unchanged	-3.63945454440816	0.00394350687823286	1.45844827497864	down	2.80923820471948	0.00633558447039947	1.42960550176346	up	3.63945454440816	0.00394350687823286	1.45844827497864	up	3.41724561056031	C12H25NO2	475.376731665453	2.77946666666667	--	--
neg_10748	(22E,24E,24bE)-1alpha,25-dihydroxy-22,23,24,24a,24b,24c-hexadehydro-24a,24b,24c-trihomovitamin D3 / (22E,24E,24bE)-1alpha,25-dihydroxy-22,23,24,24a,24b,24c-hexadehydro-24a,24b,24c-trihomocholecalciferol	3991.13385528271	4084.03544413617	4396.99488275536	4053.17774420249	4142.68365278268	4527.22509947193	4718.29761297018	4858.06723296148	4422.63725250961	5149.0628174746	5032.38239534385	4640.76049364698	4422.16828347527	4289.03272761538	4620.21747992375	5305.29039459427	4735.41269957837	5052.3293675463	0.0872015244266306	0.174773412060382	0.885939204757526	unchanged	-0.0186999254784546	0.812514288801733	0.154478869816086	unchanged	-0.0872015244266304	0.174773412060382	0.885939204757526	unchanged	-0.105901449905085	0.186657556415532	0.792687064553958	unchanged	0.0186999254784547	0.812514288801733	0.154478869816086	unchanged	0.105901449905085	0.186657556415532	0.792687064553958	unchanged	-1.34915437066076	C30H44O3	487.297836308052	2.77946666666667	--	--
neg_10749	Daturmeteside B	830.768468771494	831.55378948633	836.794109113569	719.346839679406	856.805863096877	998.699896363861	835.004323712689	1009.83016437963	942.252713272782	1234.06691036758	986.21715821923	883.046126039037	898.743973850371	1188.58847463764	939.550022717916	961.327440161133	947.918158008777	949.843424260074	0.135010172275235	0.236822279478255	0.773838816136243	unchanged	0.05820377686542	0.624166188995652	0.353820870333151	unchanged	-0.135010172275235	0.236822279478255	0.773838816136242	unchanged	-0.0768063954098146	0.524693214871628	0.382851417808638	unchanged	-0.0582037768654201	0.624166188995652	0.353820870333152	unchanged	0.0768063954098146	0.524693214871628	0.382851417808637	unchanged	-6.89709006249791	C28H46O6	513.295541411358	2.77946666666667	--	--
neg_10750	2beta-acetoxy-3,5-di-O-acetylhellebrigenin	122.918126724411	88.8585767361809	115.139650686406	124.976555665235	69.6570346585693	111.529614021106	231.868729445308	90.1128522082908	101.939329646791	66.5132622729419	123.200388729173	112.733788292415	114.448687864121	13.3118066652013	78.4670764189005	56.9168940807592	46.4830275266624	138.876972933473	-0.0366348637327817	0.923800706722216	0.0650562799676422	unchanged	-0.504306284957738	0.317730488217211	0.609687700389038	unchanged	0.0366348637327819	0.923800706722216	0.0650562799676432	unchanged	-0.467671421224956	0.152574372956923	0.786057544449982	unchanged	0.504306284957738	0.317730488217211	0.609687700389038	unchanged	0.467671421224956	0.152574372956923	0.786057544449983	unchanged	-13.0312644794507	C30H38O10	579.213890576507	2.77946666666667	--	--
neg_10754	23-hydroxy-24,25,26,27-tetranorvitamin D3 / 23-hydroxy-24,25,26,27-tetranorcholecalciferol	480.581448473915	313.463171461223	445.365414183903	439.892109444851	184.317130463077	223.407097071613	654.839396716799	138.661385010307	97.526844537837	66.7992803350315	206.10917242537	189.763327339897	197.477724246349	5.42123701571453	135.659305166617	220.329105394143	82.4943542909369	380.183841243537	-0.599111303367919	0.357786465689878	0.642803343068045	unchanged	-0.106623796650291	0.863727650432559	0.137544299457424	unchanged	0.599111303367919	0.357786465689878	0.642803343068045	unchanged	0.492487506717628	0.401025737265319	0.47706320375813	unchanged	0.106623796650291	0.863727650432559	0.137544299457424	unchanged	-0.492487506717628	0.401025737265319	0.477063203758129	unchanged	-1.36241451515539	C23H36O2	687.53484627422	2.77946666666667	--	--
neg_10758	Carpelastofuran	277.02575812745	365.859717193459	528.479769138656	509.381047495024	530.29577706272	705.462402920764	383.869251088379	530.705469256455	337.428791266475	624.398307232451	266.364884834059	392.461574091865	254.40595789226	365.104333899115	470.87836382813	383.189830130508	333.629931122644	367.21785905782	-0.416793273339129	0.132906483024165	1.08897691369169	unchanged	-0.324422825352776	0.154242161179614	0.873541991914925	unchanged	0.41679327333913	0.132906483024165	1.08897691369169	unchanged	0.0923704479863538	0.716013778890295	0.165279933124113	unchanged	0.324422825352776	0.154242161179614	0.873541991914925	unchanged	-0.0923704479863539	0.716013778890295	0.165279933124113	unchanged	0.565482506108853	C30H34O8	1043.44405028034	2.79376666666667	--	--
neg_10764	icas#6.1	659.29156201227	590.658536750769	731.376104163971	544.190491858872	466.406847057876	386.196793670121	684.493220543172	425.567286889832	435.22070042179	346.1060367631	492.284735183154	459.667595889124	474.873117885475	309.011265661741	544.998843025501	520.560534660671	347.529211054571	486.753532533319	-0.0829445570717031	0.642842179539977	0.310685829409734	unchanged	0.233519012606021	0.306891451578115	0.542009782152995	unchanged	0.082944557071703	0.642842179539977	0.310685829409735	unchanged	0.316463569677724	0.128892419667896	0.860838221852334	unchanged	-0.233519012606021	0.306891451578115	0.542009782152994	unchanged	-0.316463569677724	0.128892419667896	0.860838221852333	unchanged	-15.0247374857854	C21H29NO6	436.191812852583	2.78661666666667	--	--
neg_10765	Amphimic acid A	266.560902817511	141.968664443969	84.2493420081166	189.487423314628	145.942378474574	34.6124357565902	133.656601612407	253.210598381297	249.834905827718	376.621947220875	134.528512751135	12.9880121842093	215.656413244539	539.267720138497	84.4481385983409	165.504893840307	106.272302029996	92.2788496800549	0.325842429156672	0.563753522650807	0.427155032526858	unchanged	0.570659631069508	0.394920519661288	0.604414909088786	unchanged	-0.325842429156672	0.563753522650807	0.427155032526856	unchanged	0.244817201912836	0.713212187315784	0.199014400771049	unchanged	-0.570659631069508	0.394920519661288	0.604414909088786	unchanged	-0.244817201912836	0.713212187315784	0.19901440077105	unchanged	-4.42549113460102	C28H50O2	463.377432170856	2.79376666666667	--	--
neg_10770	PG(13:0/18:3(6Z,9Z,12Z))	4934.64845821868	4951.24145057638	3674.98391002445	3104.31452059799	2173.23382831265	2104.00394433521	3883.38735568453	2506.36168034321	2439.30741980047	2501.91226755452	2892.96999562334	2619.8561958056	2532.94542376502	3477.11423718603	3525.88778782441	3104.7751184336	2376.99536477703	3544.82400626948	0.0338631523880419	0.849831743499521	0.159928254507898	unchanged	0.551595480457271	0.0154781037621413	1.25642078952369	up	-0.0338631523880418	0.849831743499521	0.159928254507897	unchanged	0.517732328069229	0.0127816737106546	1.30183974404942	up	-0.551595480457271	0.0154781037621413	1.25642078952369	down	-0.517732328069229	0.0127816737106546	1.30183974404942	down	-18.6622764238559	C37H67O10P	701.426799278751	2.78661666666667	--	--
neg_10772	Avermectin A1a	1524.0677382787	1569.53693119952	1761.63999915568	1487.39487023776	1300.06972976698	1701.04366562844	1300.84663499487	1396.71208179363	998.949318003178	1506.60839027606	883.003847844326	1115.77776446826	919.018857195804	1019.7650501557	1442.10463579075	1188.58309896929	966.102982569249	1376.12714961129	-0.261758581878319	0.148366972443505	1.04411886040623	unchanged	0.0612454087817503	0.699668064799756	0.138345685831377	unchanged	0.261758581878319	0.148366972443505	1.04411886040623	unchanged	0.323003990660069	0.0902156034333964	0.875811280225742	unchanged	-0.0612454087817502	0.699668064799756	0.138345685831377	unchanged	-0.323003990660069	0.0902156034333964	0.875811280225742	unchanged	-9.7665343745223	C49H74O14	907.47386675756	2.78661666666667	C11984	Metabolic pathways(ko01100)
neg_10776	PIM1(16:0/18:0)	342.557300078719	414.052181038099	345.068338400782	382.829589788947	299.702396172359	246.681092414774	414.526041136213	320.926556783538	359.748891451835	407.166774868698	332.582493676886	255.190802032319	228.909850007477	19.3367904732574	362.546766172733	357.24698870219	284.546289475073	458.836924893464	0.0673997021709677	0.732772331173276	0.281530711778008	unchanged	-0.0825515395701676	0.785564286093606	0.247442751189675	unchanged	-0.0673997021709677	0.732772331173276	0.281530711778007	unchanged	-0.149951241741135	0.636879927909359	0.346022301164613	unchanged	0.0825515395701677	0.785564286093606	0.247442751189675	unchanged	0.149951241741135	0.636879927909359	0.346022301164613	unchanged	-12.6580287406223	C49H93O18P	1045.59548988505	2.80091666666667	--	--
neg_10778	Isopersin	97.448531709891	119.501384964661	118.394805806916	75.9096892790779	158.779920663994	124.245051277471	105.029688356976	164.274116349833	166.808748390292	193.55196075468	116.108206818804	111.017998992258	91.7139611986393	165.697860331359	146.085045695898	140.767656887297	158.085856053676	77.3705431290739	-0.0556482021501443	0.836800358007805	0.165944812457136	unchanged	0.00287942275647095	0.988473236715227	0.036252983091761	unchanged	0.0556482021501443	0.836800358007805	0.165944812457135	unchanged	0.0585276249066151	0.808793882403815	0.114536786661318	unchanged	-0.00287942275647092	0.988473236715227	0.0362529830917617	unchanged	-0.0585276249066151	0.808793882403815	0.114536786661318	unchanged	-31.6491007623114	C23H40O4	401.255291660332	2.80091666666667	--	--
neg_10781	Vulpecholic acid	1639.56913757172	1606.40006660206	1433.00351156768	898.277199590011	1037.59978253677	1019.3015757403	814.413545488094	1155.90972967492	1104.62356636834	1097.33279218644	939.521031920726	880.138477366583	965.726585868921	1313.82615201094	1447.82453296157	1691.37735626408	1033.7487847976	925.800179444576	-0.0112058443244875	0.904075529661991	0.100112237280968	unchanged	0.615800057510921	5.27945810538384e-05	1.63298343009713	up	0.0112058443244876	0.904075529661991	0.100112237280968	unchanged	0.627005901835409	4.56975231567522e-05	1.61559315636786	up	-0.615800057510921	5.27945810538384e-05	1.63298343009713	down	-0.627005901835409	4.56975231567522e-05	1.61559315636786	down	7.59741910789923	C24H40O5	429.265344132419	2.80806666666667	C17650	--
neg_10782	3-O-alpha-L-rhamnopyranosyl-3-hydroxynonanoyl-3-hydroxydecanoic acid	677.135894934409	492.824422849947	579.909747085709	470.39223895409	492.948003836624	446.820445342922	577.956240603023	473.116284087034	389.795053895196	422.280474312681	391.967211097703	404.216855798369	438.583209096516	288.912650951609	460.860049083528	435.005463677092	400.80921273432	410.791123414234	-0.219775020347882	0.0364855497450861	1.45193246995149	down	0.0361425221870845	0.843568118105291	0.0575036807311689	unchanged	0.219775020347882	0.0364855497450861	1.45193246995149	up	0.255917542534967	0.202368617946436	0.724605514642458	unchanged	-0.0361425221870846	0.843568118105291	0.0575036807311689	unchanged	-0.255917542534967	0.202368617946436	0.724605514642457	unchanged	-4.26746185367686	C25H46O9	511.286758474188	2.80806666666667	--	--
neg_10783	PS(20:4(5Z,8Z,11Z,14Z)/22:4(7Z,10Z,13Z,16Z))	428.793970994982	356.383392532133	91.8328856008769	125.334445458347	62.9117745851856	82.0228010844025	154.715587577158	78.8671637573752	30.3155088206312	83.77002184653	51.2714852733117	8.13521587737607e-09	13.1914127279527	62.73303546571	75.6641012353959	70.1416737183189	8.72791302888463	262.173123223111	-0.217908854868132	0.795934940026731	0.174279458963661	unchanged	1.0825767194559	0.226584287868277	0.690603262855839	unchanged	0.217908854868132	0.795934940026731	0.174279458963662	unchanged	1.30048557432403	0.20757367738969	0.703566022328417	unchanged	-1.0825767194559	0.226584287868277	0.690603262855839	unchanged	-1.30048557432403	0.20757367738969	0.703566022328416	unchanged	3.30276192155529	C48H78NO10P	894.508574475735	2.80806666666667	--	--
neg_10785	Liamocin B2	10973.2265185242	12152.9941099518	11550.5337071184	10665.9462167445	8284.52570318592	8995.98879088971	12500.3203285931	10171.1574755923	9544.54352303214	10802.677315635	10432.3331616267	9834.33780556419	9862.83200253301	7628.5992734548	11592.6610297536	11174.7001979263	9903.61027191621	13096.4180274923	0.0709684817859673	0.539217720690575	0.447838007215077	unchanged	0.104603836733711	0.415316348384725	0.434403344251667	unchanged	-0.0709684817859671	0.539217720690575	0.447838007215077	unchanged	0.0336353549477444	0.775558977793212	0.106849151641184	unchanged	-0.104603836733712	0.415316348384725	0.434403344251667	unchanged	-0.0336353549477442	0.775558977793212	0.106849151641183	unchanged	-17.0812271466961	C48H88O19	967.568159422167	2.80806666666667	--	--
neg_10786	PI(22:6(4Z,7Z,10Z,13Z,16Z,19Z)/22:0)	600.23082940635	572.408407884436	515.712090107612	488.687890325306	432.183801052671	443.878034127422	649.460533620829	432.394063050732	419.171392757048	540.191094820301	407.19732069929	278.23322256031	379.16993630267	196.936944840188	449.992639804672	434.656473109453	399.43126098256	542.584885819394	-0.149124539910669	0.420125140095523	0.549856854089761	unchanged	-0.0391003352691583	0.860190749151349	0.175157217171749	unchanged	0.149124539910669	0.420125140095523	0.549856854089762	unchanged	0.110024204641511	0.649956363786794	0.185983195555682	unchanged	0.0391003352691583	0.860190749151349	0.175157217171749	unchanged	-0.110024204641511	0.649956363786794	0.185983195555681	unchanged	4.58981996242269	C53H91O13P	1001.59356751318	2.81521666666667	--	--
neg_10787	PIM1(19:2(9Z,12Z)/16:1(9Z))	402.559460027808	494.684332864242	237.487832643733	504.829268223703	389.932198239802	393.410220302834	565.589115787714	323.406708967557	396.074255010527	470.093928828786	325.173380679447	234.955629939731	271.626891252712	67.2425216999593	271.726381538122	170.243054370737	224.451267244188	423.040981858408	-0.179286303068877	0.472547297454631	0.490871983074591	unchanged	-0.546846373392232	0.150247203728989	0.864655706550782	unchanged	0.179286303068877	0.472547297454631	0.490871983074592	unchanged	-0.367560070323355	0.310266449831711	0.627775393956343	unchanged	0.546846373392232	0.150247203728989	0.864655706550782	unchanged	0.367560070323355	0.310266449831711	0.627775393956343	unchanged	36.6346472009641	C50H89O18P	1029.59026937942	2.81521666666667	--	--
neg_10790	PE(P-20:0/0:0)	8132.52945682158	8643.58446986985	8661.21090131426	5411.91242899634	3385.06131969292	4229.72688697591	3644.50549886358	3356.07160789958	4441.69587295654	3025.75450726453	4775.28238228343	4550.52655087922	4407.46943152286	3647.32602124416	6177.8562598613	5962.17380089351	4024.30093351229	6157.3790279376	0.185836858054623	0.311258242195424	0.758886554013299	unchanged	0.777376735436804	0.0147265058685804	1.26840447995318	up	-0.185836858054623	0.311258242195424	0.758886554013299	unchanged	0.591539877382181	0.0364005676724206	1.12292076790496	up	-0.777376735436804	0.0147265058685804	1.26840447995317	down	-0.591539877382181	0.0364005676724206	1.12292076790496	down	1.48978960767195	C25H52NO6P	492.346683580308	2.82236666666667	--	--
neg_10797	fumarylacetic acid	144.027537943817	166.424639250158	116.583939005149	164.219601570994	208.857719572284	172.996315718922	99.7142381066433	188.285445884901	217.688065853507	237.39879942194	188.185886983991	182.482575643292	181.8981937565	233.031913522413	184.15007636444	171.6311030135	181.284243131259	183.263926252819	0.230085541630612	0.14048597382236	1.02221487523743	unchanged	0.000698396629805355	0.997115950765603	0.046433516433861	unchanged	-0.230085541630612	0.14048597382236	1.02221487523743	unchanged	-0.229387145000806	0.156109570411131	0.796229335662925	unchanged	-0.000698396629805419	0.997115950765603	0.0464335164338611	unchanged	0.229387145000806	0.156109570411131	0.796229335662924	unchanged	10.0261391666896	C6H6O5	203.018620646083	2.82951666666667	--	--
neg_108	2-Hydroxy-4-(methylthio)butanoic acid	145.977310928496	67.0267632014064	52.5560979839593	146.943631228135	246.385195746923	155.302722359388	46.2875260398738	74.5763143758943	189.606019704162	181.774757824221	455.741046526852	447.589448557961	229.398267297277	67.7627777859642	45.3169264926261	165.875085877234	116.318078946306	79.3851059484795	1.01085318866201	0.0952843611639509	1.13760248296148	unchanged	-0.529215203439708	0.287414297928979	0.673962638834268	unchanged	-1.01085318866201	0.0952843611639509	1.13760248296148	unchanged	-1.54006839210171	0.039066079290686	1.08496923370794	down	0.529215203439708	0.287414297928979	0.673962638834268	unchanged	1.54006839210171	0.039066079290686	1.08496923370794	up	12.2932803287104	C5H10O3S	171.011577422495	0.562416666666667	--	--
neg_10801	3-iodo-octadecanoic acid	2298.16693813032	2660.13039860505	2594.12983815019	2050.97115470938	1761.96713262828	1992.09903967557	1827.72228932193	2202.43461832369	2592.58908430246	2424.41842665721	2226.94902110279	1927.37939178304	2425.43276310884	2246.30286894191	2376.39672172388	2748.41568368164	2021.48775852866	2454.45362366281	0.244995296834373	0.0118148880704562	1.60635084090804	up	0.331889694825874	0.000890038783368412	1.48961527178643	up	-0.244995296834373	0.0118148880704562	1.60635084090804	down	0.0868943979915012	0.282162621712097	0.490890214636698	unchanged	-0.331889694825874	0.000890038783368412	1.48961527178643	down	-0.0868943979915011	0.282162621712097	0.490890214636697	unchanged	-9.34408395506381	C18H35IO2	431.139013535676	2.82951666666667	--	--
neg_10803	14-hydroxy-12-tetradecenoic acid	700.845924604847	373.576132459536	386.784617340091	215.686717109202	570.304691159277	274.859198531923	194.581387792715	159.357145461025	70.4085081199077	218.953300318209	280.160358480338	267.404223362254	29.534379307395	197.64093382261	808.038110434331	160.896594406898	130.420352727889	217.439052186067	-0.511571022326717	0.354105852186073	0.673644479089262	unchanged	0.766043321251513	0.189109956205274	0.746485050806183	unchanged	0.511571022326717	0.354105852186073	0.673644479089262	unchanged	1.27761434357823	0.0643550735666106	1.07109307196658	unchanged	-0.766043321251513	0.189109956205274	0.746485050806183	unchanged	-1.27761434357823	0.0643550735666106	1.07109307196658	unchanged	-14.4477701887206	C14H26O3	529.367594096241	2.82951666666667	--	--
neg_10805	N-(tetradecanoyl)-deoxysphing-4-enine-1-sulfonate	1156.68356399772	988.915839663074	411.343255666248	2798.57351644192	1552.27238970377	2837.77891873703	1993.86243299123	1496.19639552418	1522.90170118923	1366.76739803532	1310.08430464806	1171.94954218071	825.898911090618	197.258880562641	491.848052035963	186.615071596573	2268.20647629077	2965.06267780603	-0.498766495912359	0.135160234026338	1.00089633658067	unchanged	-1.91520476849672	0.000423226114207823	1.60133624257856	down	0.498766495912359	0.135160234026338	1.00089633658067	unchanged	-1.41643827258436	0.0253980092834444	1.17977712189396	down	1.91520476849672	0.000423226114207823	1.60133624257856	up	1.41643827258436	0.0253980092834444	1.17977712189396	up	1.66379609397943	C32H63NO5S	594.418317034726	2.82951666666667	--	--
neg_10808	Oaxacacin	165.306438509821	256.324157623879	214.406399248057	256.081814600381	193.663130985902	175.967155466616	191.791805492113	176.655199516375	269.865343924489	229.676291656034	226.894639429212	170.876644773486	199.002036104302	156.427587392878	202.536078436913	222.690321083799	160.576971698746	222.008450249366	0.191141178048375	0.186274175368186	0.980373004541629	unchanged	0.0765849096856499	0.61907357045571	0.224162348940248	unchanged	-0.191141178048375	0.186274175368186	0.980373004541628	unchanged	-0.114556268362725	0.4295491001619	0.523735071644358	unchanged	-0.07658490968565	0.61907357045571	0.224162348940248	unchanged	0.114556268362725	0.4295491001619	0.523735071644358	unchanged	2.6915123532753	C21H20O4	671.266851236529	2.82951666666667	--	--
neg_10813	sclareol	1031.91198331709	770.131970628856	560.34309255939	83.0913461873928	86.8991714627164	111.939152376486	57.4508751423515	59.1763293347279	132.186008202062	82.4053588955972	131.745727892698	66.8092421987976	89.6030733132138	1172.57710007939	454.703046597059	452.842948862342	148.430640647155	45.9183157200507	0.00442481172779018	0.989105322566318	0.0598553943007401	unchanged	3.02179526049994	0.00333983459769735	1.61126974916325	up	-0.00442481172779021	0.989105322566318	0.0598553943007417	unchanged	3.01737044877215	0.00334385636721603	1.56505460443106	up	-3.02179526049994	0.00333983459769735	1.61126974916325	down	-3.01737044877215	0.00334385636721603	1.56505460443106	down	0.815020416724724	C20H36O2	353.269984511231	2.83666666666667	C09183	--
neg_10814	Oxidized macamide	73.5567566748992	51.0197862927108	138.188535027108	39.6088937840286	38.3138273076145	50.9646084432191	15.3809377760763	8.13521587737607e-09	73.154914328545	45.9091806497913	55.0200875343483	27.7570094541376	25.1949266884315	163.216420419984	115.423981216314	149.002566391554	74.2439753826476	12.4890322483269	0.132463038855478	0.808146958124927	0.235021226706876	unchanged	1.65973516516466	0.00555731511968886	1.44012633692201	up	-0.132463038855478	0.808146958124927	0.235021226706877	unchanged	1.52727212630918	0.00688936016732273	1.36960036397827	up	-1.65973516516466	0.00555731511968886	1.44012633692201	down	-1.52727212630918	0.00688936016732273	1.36960036397827	down	17.24064904885	C25H37NO2	382.281761036362	2.84381666666667	--	--
neg_10816	Cholesterol-6alpha-hydroperoxide	429.393286342972	296.01567275566	406.084134800392	151.071946096657	132.33954265399	179.447727744509	158.99347679487	68.4420815467391	712.571053154099	1451.71651370307	387.149541087298	448.646662712444	573.902361036224	573.410969633094	432.411340654	401.744188541269	185.964452563539	970.927280926835	2.37482317265081	0.0129834338250551	1.70778278820812	up	1.53486461946505	0.000209945752066219	1.72107814283736	up	-2.37482317265081	0.0129834338250551	1.70778278820812	down	-0.839958553185759	0.0963492094082933	1.0264331846861	unchanged	-1.53486461946505	0.000209945752066219	1.72107814283736	down	0.839958553185759	0.0963492094082933	1.0264331846861	unchanged	1.75202600037674	C27H46O3	439.320096104683	2.84381666666667	--	--
neg_10817	20S-hydroxycholesterol	753.002308286124	798.320039814922	791.551069534517	875.332104996485	808.913433092829	911.117300956909	857.488546357899	886.858616408022	1044.4068487863	1106.50683344422	957.594304458952	883.859205951938	921.558898499163	812.345187139915	818.650109522459	973.400861739586	901.735419221483	1090.24088079191	0.195999382679927	0.0182838623769035	1.58382029240727	up	-0.0833322013438848	0.198981432090287	0.77594069745157	unchanged	-0.195999382679927	0.0182838623769035	1.58382029240727	down	-0.279331584023812	0.00519434972434567	1.41447205949061	down	0.0833322013438848	0.198981432090287	0.77594069745157	unchanged	0.279331584023812	0.00519434972434567	1.41447205949061	up	7.34674021148372	C27H46O2	423.327404493653	2.83666666666667	--	--
neg_10818	15-(3,4-dimethyl-5-pentylfuran-2-yl)-pentadecanoic acid	418.166115733436	367.14009434805	354.103856276424	286.603149625134	324.492975729549	242.811875696297	1136.54202640805	746.047813820057	2787.63981500648	4677.75861639507	2474.78951044221	2461.98882518769	2193.1751700431	908.993270521926	839.750174299255	538.566615696429	353.957982317687	3524.82848053209	2.5517057722151	0.000656797348691674	1.98035552503037	up	0.149008723695087	0.757310727167878	0.273557633356692	unchanged	-2.5517057722151	0.000656797348691674	1.98035552503037	down	-2.40269704852001	0.000977746028935918	1.62521473118133	down	-0.149008723695087	0.757310727167878	0.273557633356692	unchanged	2.40269704852001	0.000977746028935918	1.62521473118133	up	1.66677051485287	C26H46O3	427.320040437257	2.84381666666667	--	--
neg_10819	2beta-fluoro-1alpha,25-dihydroxyvitamin D3	1141.42686993488	882.771827528089	1911.65486311502	760.984913745214	858.504143136625	1043.41897620826	485.837529029482	650.108450932352	1237.94264820457	889.735371960339	1075.10341930142	850.289285997557	919.895058366963	2268.58988645985	1702.58850032754	2128.14164804676	1443.01364495819	558.896691979384	0.0776843607397059	0.77778932067366	0.243754474042879	unchanged	0.936912738294849	0.015846679921924	1.30858051368126	up	-0.0776843607397059	0.77778932067366	0.243754474042881	unchanged	0.859228377555143	0.0191017791415478	1.2559443298916	up	-0.936912738294849	0.015846679921924	1.30858051368126	down	-0.859228377555143	0.0191017791415478	1.2559443298916	down	-30.9212872062311	C27H43FO3	455.280861555874	2.84381666666667	--	--
neg_10823	C17 sphingosine-1-phosphocholine	784.411871344978	496.265500520455	505.073971315111	340.482274591444	330.580135475031	281.959972700015	335.711060113639	216.80755359775	543.164271613328	657.97560333122	440.058183652975	408.251760632105	483.796072189237	259.215461075055	469.509681959972	440.594567688267	246.405084328796	634.867952015477	0.854665804180463	0.00127639666309251	1.91932570570002	up	0.754234445872862	0.0325312426030671	1.17666667492935	up	-0.854665804180463	0.00127639666309251	1.91932570570002	down	-0.100431358307601	0.671437458264392	0.308363399299771	unchanged	-0.754234445872862	0.0325312426030671	1.17666667492935	down	0.100431358307601	0.671437458264392	0.308363399299772	unchanged	-3.58500124625226	C22H47N2O5P	495.31884770883	2.83666666666667	--	--
neg_10824	DG(12:0/17:0/0:0)[iso2]	407.886868228094	201.617876735162	99.3050615921372	363.384191559539	182.320098885888	339.805196160734	134.102077880665	97.1072844609536	139.252612023696	62.6985429353107	251.566246486064	105.32641360668	67.9850635572532	14.362807806304	26.7394740814694	7.65650598272479	189.718874983655	437.51231175312	-0.295677652746557	0.598797762354831	0.347439395934717	unchanged	-0.786189925877778	0.27041852131677	0.673015309670684	unchanged	0.295677652746557	0.598797762354831	0.347439395934716	unchanged	-0.490512273131221	0.569913497162198	0.300615666868051	unchanged	0.786189925877778	0.27041852131677	0.673015309670684	unchanged	0.490512273131221	0.569913497162198	0.300615666868051	unchanged	-14.3097319165777	C32H62O5	547.426859408609	2.83666666666667	--	--
neg_10828	Ginsenoside Rd	2697.20148002058	3087.6538552543	2579.64649702035	2374.01335974283	1702.90157814143	1906.29218349106	2367.4925473931	1997.98634240738	2048.55633113795	2240.94030360939	1990.07047733586	1813.18419996332	1794.31889312741	1771.51327142094	2735.16219340469	2158.626093155	1823.62937418902	2612.2071442979	0.0382410675719809	0.755480923334013	0.243692168858481	unchanged	0.304222517259088	0.0642692341787532	0.993131364472168	unchanged	-0.0382410675719808	0.755480923334013	0.24369216885848	unchanged	0.265981449687107	0.0991856297906327	0.873718116078663	unchanged	-0.304222517259088	0.0642692341787532	0.993131364472167	unchanged	-0.265981449687107	0.0991856297906327	0.873718116078662	unchanged	25.1744493940154	C48H82O18	945.566668227808	2.84381666666667	C20725	--
neg_10831	cis-Gadoleic acid	495.471014666721	361.982007369904	841.010015908819	306.950977342578	313.952677684017	396.427656274652	175.773346391685	205.86255044271	412.481839758709	266.598503066638	407.334929424692	256.041397906417	295.08109807725	853.667057783569	647.238251364217	826.088878785547	536.322618749165	125.149360810059	-0.134773215048653	0.68732356727784	0.250357109980047	unchanged	1.05660302003603	0.00753712153487986	1.38897967169095	up	0.134773215048653	0.68732356727784	0.250357109980045	unchanged	1.19137623508468	0.00467130819406262	1.41065810728133	up	-1.05660302003603	0.00753712153487986	1.38897967169095	down	-1.19137623508468	0.00467130819406262	1.41065810728133	down	-6.44704178373466	C20H38O2	355.283382893363	2.85096666666667	--	--
neg_10832	1-(2-methoxy-nonadecanyl)-sn-glycero-3-phosphoethanolamine	708.094466249496	464.758080156722	129.823292823332	347.613609517617	229.310915926102	557.70783218633	45.0997434196059	419.076208480456	517.287409299352	150.418955336046	394.299366349961	382.629048420153	232.454011506751	556.5541539772	109.873158047228	45.6130286173618	431.558926052817	682.042179990082	0.216514820868123	0.620525954148638	0.365187930363452	unchanged	-0.0111640778778322	0.984973066223632	0.0141498667143656	unchanged	-0.216514820868123	0.620525954148638	0.365187930363453	unchanged	-0.227678898745955	0.685740937742162	0.164010518075011	unchanged	0.0111640778778322	0.984973066223632	0.0141498667143655	unchanged	0.227678898745955	0.685740937742162	0.164010518075011	unchanged	12.0363356901158	C25H54NO7P	510.362668217733	2.85096666666667	--	--
neg_10835	Triangulyne G	119.975169457345	29.7408622637556	5.11015890455438	43.0432565476456	42.6598566330014	336.203865870165	36.3695838823062	8.13521587737607e-09	57.8051641910097	248.279766438418	124.399886601909	19.1401056979599	37.4944258709346	8.13521587737607e-09	41.626241167338	12.8078078918085	8.13521587737607e-09	162.76169886411	0.503957169907121	0.627918351922142	0.316007333171176	unchanged	-1.13092028606155	0.48325585242505	0.468658887775871	unchanged	-0.503957169907121	0.627918351922142	0.316007333171176	unchanged	-1.63487745596867	0.107303675424656	0.942922708924895	unchanged	1.13092028606155	0.48325585242505	0.468658887775871	unchanged	1.63487745596867	0.107303675424656	0.942922708924895	unchanged	-0.719305338981098	C34H46O2	531.347633750346	2.85811666666667	--	--
neg_10842	Arvenin I	99.2357623111242	173.782271221954	107.73115900681	53.442725220863	33.9730703760018	20.87818180758	5.27419814821096	8.13521587737607e-09	66.4553672744625	51.5100307054472	43.027021709531	62.720609551901	44.2890735258989	77.9518991836159	108.513694343489	118.586299834759	33.3499402482981	33.1567091840749	1.03551217393839	0.0271604421747057	1.48005061524209	up	2.22277788957768	0.000341757015535989	1.58117020290647	up	-1.03551217393839	0.0271604421747057	1.48005061524209	down	1.18726571563929	0.00320714066288027	1.45467987076351	up	-2.22277788957768	0.000341757015535989	1.58117020290647	down	-1.18726571563929	0.00320714066288027	1.45467987076351	down	-19.0530766831743	C38H56O13	741.333034365493	2.88671666666667	--	--
neg_10846	PG(O-18:0/21:0)	458.300654575589	325.505824269364	362.330501428999	401.020317708952	124.400461541598	97.6274622958064	352.90086213041	28.511967233242	15.1641314227456	4.58820303913842	147.533126803489	231.322145225079	61.2051558643509	8.13521587737607e-09	126.287497253432	121.625604536517	52.4006021114142	272.864150587661	-0.528537501047744	0.516402661262717	0.451715284260616	unchanged	0.399495829378443	0.575016665522152	0.29754716832941	unchanged	0.528537501047744	0.516402661262717	0.451715284260616	unchanged	0.928033330426187	0.230190459895403	0.707856256621583	unchanged	-0.399495829378443	0.575016665522152	0.29754716832941	unchanged	-0.928033330426187	0.230190459895403	0.707856256621582	unchanged	17.3680114068701	C45H91O9P	851.652283728367	2.90101666666667	--	--
neg_10847	1-(2-methoxy-eicosanyl)-sn-glycero-3-phosphoethanolamine	1157.1932214394	1410.19669615448	1559.11078551305	1814.37500921012	495.032275606229	841.684097783186	962.592620601597	615.914857333379	560.825114585062	591.300553077357	1356.90864145671	1958.28590421453	803.378557844833	465.432112504968	499.871793013364	753.157262992792	1428.94547892236	3318.44737301237	0.479925329212832	0.428093045844412	0.584814874810508	unchanged	-0.0753957758192419	0.856235816489384	0.136619498525324	unchanged	-0.479925329212832	0.428093045844412	0.584814874810508	unchanged	-0.555321105032074	0.369383766661355	0.490730166584786	unchanged	0.075395775819242	0.856235816489384	0.136619498525325	unchanged	0.555321105032074	0.369383766661355	0.490730166584786	unchanged	1.38945492784051	C26H56NO7P	1095.75854238738	2.90816666666667	--	--
neg_10852	bhas#42	157.2695103928	166.027623426026	171.87994531901	267.119477727817	123.926231137822	115.342885927381	117.543221330128	64.5383384459388	98.3145654022456	62.3291426359483	130.663406570168	163.0948171052	88.8155291768095	81.0693146613293	80.0338715114018	115.928509104764	122.517271656118	217.329105206986	-0.0926429639132573	0.821240238641711	0.127569689199934	unchanged	-0.0706885993143257	0.848496569151191	0.147081091519497	unchanged	0.0926429639132572	0.821240238641711	0.127569689199933	unchanged	0.0219543645989316	0.947554066192046	0.0754131557566211	unchanged	0.0706885993143257	0.848496569151191	0.147081091519498	unchanged	-0.0219543645989317	0.947554066192046	0.0754131557566205	unchanged	-4.59148024277252	C29H56O7	551.369634380486	2.90816666666667	--	--
neg_10854	Fusicoccin A	1943.1548326827	2124.56004543446	2171.86480924355	2041.96502484127	1447.93922542826	2018.28556761999	1870.44046819164	1866.31170631879	1881.30231452313	2056.9376532199	2753.31258056407	3075.29867741784	1923.58215317344	2366.65321719006	1826.78768325731	1754.87333944256	2611.79625944157	3297.15618516913	0.338061191050137	0.116401058549019	1.0668070645758	unchanged	0.0397416652476416	0.767536968363324	0.24274179723179	unchanged	-0.338061191050136	0.116401058549019	1.0668070645758	unchanged	-0.298319525802495	0.133564235175401	0.773195436474109	unchanged	-0.0397416652476417	0.767536968363324	0.242741797231789	unchanged	0.298319525802495	0.133564235175401	0.773195436474109	unchanged	-2.09426191695498	C36H58O12	703.366066005469	2.90816666666667	--	--
neg_10868	1-O-(2R-hydroxy-4Z-octadecenyl)-sn-glycerol	499.949715135513	372.774836119256	190.97604916953	95.5351670029783	56.2446610017594	72.8643731022915	11.9647018020839	8.25840933075505	107.063400200206	116.078357535448	76.2166667004324	91.1416992297481	44.0834860890345	459.832635296948	198.262900967664	94.9716462843118	56.8093359333268	55.2786281347175	0.699373056193217	0.116412693205579	1.08585982286659	unchanged	2.59029909634868	0.0122658318099072	1.43656067186897	up	-0.699373056193217	0.116412693205579	1.08585982286659	unchanged	1.89092604015547	0.0209189517746195	1.33160861920625	up	-2.59029909634868	0.0122658318099072	1.43656067186897	down	-1.89092604015547	0.0209189517746195	1.33160861920625	down	9.10604818953667	C21H42O4	379.286240417916	2.91531666666667	--	--
neg_10869	N-(9,12-octadecadienoyl)-glutamine	35477.0988730183	45531.1392893492	31559.8735470333	25425.7388715579	21419.9686511075	26929.727121475	26768.3044345482	25665.8820363483	19693.061920423	20583.2260883455	21804.6399367302	23850.0454413575	23774.5211080239	19012.1981392154	29775.7724932749	27880.5610260976	21400.1074431478	36167.9340002204	-0.0170706949027368	0.917055871556105	0.0885673355045741	unchanged	0.358403667365179	0.113483918999947	0.855142511498926	unchanged	0.0170706949027367	0.917055871556105	0.0885673355045741	unchanged	0.375474362267916	0.131361504452823	0.813925332686856	unchanged	-0.358403667365179	0.113483918999947	0.855142511498926	unchanged	-0.375474362267916	0.131361504452823	0.813925332686855	unchanged	-20.8633119300081	C23H40N2O4	815.487210098954	2.92246666666667	--	--
neg_10872	13-(beta-D-glucosyloxy)docosanoic acid	554.416685614233	334.874881878125	89.3001529903586	183.805199060785	434.960446282661	143.197083670272	542.140269952084	557.330513631219	140.895120574745	125.486679638083	33.6377587543144	5.55124172404609	120.528275933049	453.36093646477	187.366136908655	177.0569950925	94.1897176557352	75.151208621791	-1.96402539022194	0.0356035056899195	1.47601350569643	down	-0.122539264775308	0.818700224384033	0.100646831387769	unchanged	1.96402539022194	0.0356035056899195	1.47601350569643	up	1.84148612544664	0.0310842337604033	1.20336174795656	up	0.122539264775308	0.818700224384033	0.100646831387769	unchanged	-1.84148612544664	0.0310842337604033	1.20336174795656	down	4.10533523712038	C28H54O8	539.358664639612	2.92246666666667	C04103	--
neg_10875	MDN-0104	732.809944959641	464.016391736883	360.678804758063	231.180946380258	150.178919585375	155.557014277162	61.8958410337968	109.243219069289	198.893009173286	186.7252761725	205.532697014304	137.325439790282	220.830332748988	219.311424846081	340.973977477846	398.049856243426	228.014643325693	157.128961301948	0.241230408827526	0.373647461654417	0.697929485440622	unchanged	1.42635117906151	0.0118392764777248	1.33313407008463	up	-0.241230408827525	0.373647461654417	0.697929485440623	unchanged	1.18512077023398	0.0203383511899525	1.26997451728153	up	-1.42635117906151	0.0118392764777248	1.33313407008463	down	-1.18512077023398	0.0203383511899525	1.26997451728153	down	-6.18378823142956	C29H53NO7	562.348343121569	2.91531666666667	--	--
neg_10877	4-Ketonostoxanthin	909.600976867073	960.116883146429	951.937671623204	1203.70753179143	646.917202595321	699.616982282992	789.966499715256	635.350221219964	610.060311539545	638.113191412031	897.723374211427	971.726306493024	674.307567972595	729.288849553826	639.020630026998	824.221480010183	835.903531933109	1232.36896516052	0.062447202986099	0.793296641246071	0.205993567263313	unchanged	0.0595403293801288	0.747674639479622	0.178891517307463	unchanged	-0.062447202986099	0.793296641246071	0.205993567263314	unchanged	-0.00290687360597017	0.988438581390582	0.0296611134076573	unchanged	-0.0595403293801288	0.747674639479622	0.178891517307462	unchanged	0.00290687360597009	0.988438581390582	0.0296611134076568	unchanged	-1.17378653951642	C40H54O5	613.389127226505	2.91531666666667	--	--
neg_10879	PG(P-18:0/22:2(13Z,16Z))	66.1142678811282	132.469309290536	92.9437515841504	213.850289244642	29.2542300709678	19.280395268491	17.9520439222523	0.383960291176614	16.1628997686277	6.66041333090414	11.4163523835223	21.8328228375916	31.7736948368945	8.13521587737607e-09	5.93546640440408	51.7306908920526	8.13521587737607e-09	49.4053790539977	-1.03231400460391	0.515246739761887	0.447936440623941	unchanged	0.314890072004116	0.780371238699413	0.123338255581655	unchanged	1.03231400460391	0.515246739761887	0.447936440623941	unchanged	1.34720407660803	0.155742264396059	0.787798525911289	unchanged	-0.314890072004116	0.780371238699413	0.123338255581654	unchanged	-1.34720407660803	0.155742264396059	0.787798525911289	unchanged	40.962331733682	C46H87O9P	813.634862838841	2.91531666666667	--	--
neg_1088	(E)-15-methyl-N,N-bis(4-pentanamidobutyl)hexadec-6-enamide	257.69340361746	300.130933129755	357.556086498817	274.564479247602	409.250723144948	376.213810719394	442.741304541344	506.258447094151	411.038204139196	466.011655386366	435.181296912835	404.287109506479	371.98235944322	632.875489035681	320.759256183778	427.855334377005	476.26509792926	402.613228707596	0.00337451312843472	0.979413432162864	0.0201491366886275	unchanged	-0.113746926908975	0.640088341373693	0.204772925806446	unchanged	-0.00337451312843478	0.979413432162864	0.0201491366886273	unchanged	-0.117121440037409	0.590773701963907	0.291388619078864	unchanged	0.113746926908975	0.640088341373693	0.204772925806446	unchanged	0.11712144003741	0.590773701963907	0.291388619078864	unchanged	3.15135375642431	C35H67N3O3	622.518265856055	0.794233333333333	--	--
neg_10880	PG(22:1(11Z)/22:0)	1251.02793720695	690.836817839833	778.699149949334	658.959393911035	107.374385911967	246.415919681246	240.854512854824	130.292568270507	270.14626683711	167.83287153736	276.371937964938	323.98785906122	237.756171296719	106.646553982897	187.265848450053	389.534993674983	243.784740019507	805.850268038741	0.355113773131557	0.55707949926362	0.457838183560615	unchanged	1.06441738355161	0.168028478846905	0.763953260672538	unchanged	-0.355113773131557	0.55707949926362	0.457838183560615	unchanged	0.709303610420053	0.300450120236856	0.592115917546625	unchanged	-1.06441738355161	0.168028478846905	0.763953260672537	unchanged	-0.709303610420054	0.300450120236856	0.592115917546624	unchanged	21.6262754966239	C50H97O10P	909.675822636765	2.91531666666667	--	--
neg_10881	Trillfurostanoside H	1617.33161178015	2074.31454524066	1272.96827921141	1277.57597502713	984.33869998336	1317.133472642	1379.03137451593	999.818599414942	730.29954711142	811.819756026054	762.391769405873	859.200999140794	882.927651880068	644.436876427692	1293.9226917906	1067.99928983553	581.701980477107	1303.3653071612	-0.289662169199732	0.216732806005093	0.88041747221303	unchanged	0.28555347768324	0.334612845842912	0.49035185521143	unchanged	0.289662169199732	0.216732806005093	0.880417472213031	unchanged	0.575215646882972	0.0840182857971552	0.944249795490615	unchanged	-0.28555347768324	0.334612845842912	0.49035185521143	unchanged	-0.575215646882972	0.0840182857971552	0.944249795490615	unchanged	1.36473179403718	C45H76O21	951.481932906613	2.91531666666667	--	--
neg_10884	ibho#26	153.674043546922	107.020431090517	121.708544223985	137.692718567488	86.0182467830801	156.537779909418	118.378300466028	56.7690809699952	137.447803221387	122.741166454117	78.1482311110825	58.6553080635008	59.1754040091035	87.7623929363848	86.843163332634	175.208067857051	53.0273906232246	93.8978244261895	-0.145471875837594	0.669391410336782	0.285354836471943	unchanged	0.267194647434842	0.388677939275184	0.444053455500676	unchanged	0.145471875837594	0.669391410336782	0.285354836471944	unchanged	0.412666523272437	0.158059322684356	0.701788999065443	unchanged	-0.267194647434842	0.388677939275184	0.444053455500675	unchanged	-0.412666523272437	0.158059322684356	0.701788999065442	unchanged	33.0200645915501	C30H45NO8	1139.66338240029	2.92961666666667	--	--
neg_10888	Margaric acid	5764.19476461352	7043.50430272385	5224.17388622813	5469.66946064172	3028.77800947617	2937.12573469573	3808.73819541731	2322.65708384574	2087.3096768618	2038.62232048629	2510.09731824659	2667.36199308965	2907.52309894648	2382.44915376027	3708.24357121141	4996.75486909559	2121.0927405761	2923.74592020679	-0.37946475266574	0.198487399046007	0.905844761463781	unchanged	0.56465564365311	0.0900491406135199	0.876978462645735	unchanged	0.37946475266574	0.198487399046007	0.905844761463781	unchanged	0.94412039631885	0.015944209615086	1.28970970962089	up	-0.56465564365311	0.0900491406135199	0.876978462645734	unchanged	-0.94412039631885	0.015944209615086	1.28970970962089	down	0.54769357088649	C17H34O2	269.248751914908	2.92961666666667	--	--
neg_10889	4,7,11,14-hexadecatetraenoic acid	120.30253762436	134.430222733183	110.343883365639	147.210387259606	128.929788827667	95.36783031994	136.733006243661	69.6431136976209	77.9774901933471	73.2711190389902	78.5810198156301	72.2832733556228	84.8982448191247	106.975922018022	110.448228986022	126.526199060601	71.6318509212669	100.878061165169	-0.412811441906302	0.11302219705009	1.08371230244818	unchanged	0.126475539631203	0.520465110503953	0.366500065012208	unchanged	0.412811441906302	0.11302219705009	1.08371230244818	unchanged	0.539286981537506	0.000138728285540706	1.55626957095432	up	-0.126475539631203	0.520465110503953	0.366500065012208	unchanged	-0.539286981537506	0.000138728285540706	1.55626957095432	down	1.32080441702066	C16H24O2	293.17616067291	2.92961666666667	--	--
neg_10891	Eunicea sesquiterpenoid 7	654.027029176156	731.486523302069	650.880807501108	488.297051105151	448.160168558289	413.405382898845	504.476817795636	343.134455778699	329.999221670441	348.889777625658	365.051627534014	357.783697277552	376.665384141051	365.598447028234	528.955447670619	590.12550436188	311.740428711386	312.587716997192	-0.263058206195804	0.0810792824377555	1.22711560775363	unchanged	0.488779756439981	0.0240036160774084	1.13572592511992	up	0.263058206195804	0.0810792824377555	1.22711560775363	unchanged	0.751837962635785	0.00552566904531081	1.44056018138354	up	-0.488779756439981	0.0240036160774084	1.13572592511992	down	-0.751837962635785	0.00552566904531081	1.44056018138354	down	15.8319886712979	C20H28O5	369.173854414062	2.92961666666667	--	--
neg_10892	5beta-Cholest-25-ene-3alpha,7alpha,12alpha-triol	181.081880125338	67.6105644997443	56.0340829142137	28.9506702667665	118.886761874016	32.8011041235555	52.5717398026602	70.8039374814971	47.6262581186178	47.7500006564484	17.068679486052	30.7396108035066	33.5731934773039	140.522880124839	45.7193619404184	115.599080989457	21.9703111662229	40.5176352649684	-0.585278783862278	0.288827816031177	0.763120226811965	unchanged	0.895865556227406	0.111579198104485	0.913119835644319	unchanged	0.585278783862279	0.288827816031177	0.763120226811967	unchanged	1.48114434008968	0.0305572103800158	1.21066325531559	up	-0.895865556227406	0.111579198104485	0.913119835644319	unchanged	-1.48114434008968	0.0305572103800158	1.21066325531559	down	-4.76571302348994	C27H46O3	417.335425191137	2.92961666666667	--	--
neg_10893	16Z-pentacosenoic acid	2.69345338579403	0.768842136027359	0.999750571642607	393.609266328067	324.788948456299	405.88732724137	303.874167246477	272.729630650896	374.221485263898	410.383234488373	306.14907523341	262.094307737824	251.120151911153	0.0718070800366345	0.540370087879317	8.13521587737607e-09	291.705298513849	460.406565491178	0.0510566920492556	0.778293773118746	0.232512337433667	unchanged	-8.61724553098822	2.62276118145225e-05	1.80729489617943	down	-0.0510566920492556	0.778293773118746	0.232512337433667	unchanged	-8.66830222303748	0.000174226135493101	1.72530561936499	down	8.61724553098822	2.62276118145225e-05	1.80729489617943	up	8.66830222303748	0.000174226135493101	1.72530561936499	up	-2.14626297730799	C25H48O2	425.362817284238	2.92961666666667	--	--
neg_10895	Deoxyloganin tetraacetate	194.310809122524	215.868030870516	184.945744615195	167.248346554109	83.7259698605439	59.5893824772265	85.6393290146262	47.2043981858108	31.864355811654	37.4054924168312	60.1968252750075	42.9202396072778	44.5216914137903	41.3427145998256	117.344341226281	142.657359132172	14.9192729471559	57.712664938509	-0.738932963113529	0.209802254235716	0.896839476704889	unchanged	0.967877364802913	0.0557021577422257	0.975373170888522	unchanged	0.738932963113529	0.209802254235716	0.896839476704889	unchanged	1.70681032791644	0.0100516945778775	1.37397907025656	up	-0.967877364802913	0.0557021577422257	0.975373170888521	unchanged	-1.70681032791644	0.0100516945778775	1.37397907025656	down	-14.3400266139493	C25H34O13	587.190368853074	2.92961666666667	C11646	--
neg_10897	FAHFA(22:6/14-O-22:6)	1701.73676674398	1546.238667	764.575591752208	388.200534277465	161.600674914522	130.392381178363	122.777391741506	36.8348687669913	183.705234595766	56.0896775775753	188.380450959358	168.05640170025	75.3170691265892	1456.6384199304	684.196287867655	509.079527913877	88.6687447649633	298.125161837847	0.0626373584746547	0.91331184792936	0.132541494216415	unchanged	2.84312176385769	0.005312283298986	1.52092340675672	up	-0.0626373584746547	0.91331184792936	0.132541494216415	unchanged	2.78048440538303	0.00583237373539434	1.49941111393002	up	-2.84312176385769	0.005312283298986	1.52092340675672	down	-2.78048440538303	0.00583237373539434	1.49941111393002	down	-11.8276356456467	C44H62O4	675.431737515259	2.92961666666667	--	--
neg_10900	11-deoxy-PGE1	916.692053470369	1018.68542428199	773.926422293955	709.266856630559	439.211285532843	402.244081855068	459.382730617763	239.639009967958	279.956347842047	283.703267700057	298.27849640894	291.30748774791	358.1793236891	364.134855157614	535.294373002595	744.091119810911	203.227788043358	330.239450424736	-0.413520452901524	0.230215408270481	0.851407764495624	unchanged	0.827421149723136	0.0296644706151	1.09400263553975	up	0.413520452901524	0.230215408270481	0.851407764495625	unchanged	1.24094160262466	0.00785132002722543	1.4049314508396	up	-0.827421149723136	0.0296644706151	1.09400263553975	down	-1.24094160262466	0.00785132002722543	1.4049314508396	down	-8.13106519929673	C20H34O4	337.235682838702	2.93678333333333	--	--
neg_10901	N-oleoyl L-serine	154.188863514025	125.550682112084	98.9917523806906	34.2480542978515	18.6056239424749	15.104673331422	24.55999235771	8.13521587737607e-09	5.33101111158658	4.55171474805476	35.7115653540305	22.8097189448035	11.2874356999747	5.76242523031759	7.45769904599399	24.4804535786455	5.64325088142687	126.035896949502	1.06750295871884	0.398359000870144	0.647118775271129	unchanged	2.08484991065854	0.102900363845605	0.916860659263084	unchanged	-1.06750295871884	0.398359000870144	0.647118775271129	unchanged	1.0173469519397	0.309548213614516	0.583336690487501	unchanged	-2.08484991065854	0.102900363845605	0.916860659263083	unchanged	-1.0173469519397	0.309548213614516	0.5833366904875	unchanged	48.2219542231485	C21H39NO4	368.2984400864	2.93678333333333	--	--
neg_10906	(6E)-(8S)-8,25-dihydroxy-9,10-seco-4,6,10(19)-cholestatrien-3-one	5751.63866866496	6435.05172726411	6167.21672549035	15034.3779480307	29521.9523980288	28389.4049636027	28490.6378718976	23944.1078982344	10729.6541827616	10150.2148489715	9661.37387558242	10101.9351210884	13766.2414229211	6592.55942082983	7490.28110285243	7505.96388600122	22053.3025594718	16134.7506883035	-1.06346838123555	0.00125952364872139	1.90745843504936	down	-1.88406296863619	0.000451957966813317	1.72397570650277	down	1.06346838123555	0.00125952364872139	1.90745843504936	up	-0.82059458740064	0.00403254893519937	1.51235130603642	down	1.88406296863619	0.000451957966813317	1.72397570650276	up	0.82059458740064	0.00403254893519937	1.51235130603642	up	35.9633265272026	C27H42O3	459.326498163536	2.93678333333333	--	--
neg_10909	20(17->12beta)-abeo-1alpha,25-dihydroxy-24-dihomo-21-norvitamin D3	110.703501543504	92.6721352957272	94.595803485396	98.1522095448757	74.2951963429184	467.21031483281	79.6954743804672	104.10601409268	85.5747252365148	113.379471739981	66.3535021968978	91.6353217753524	173.525965397985	108.449486252889	70.3306331187356	111.293284061641	82.0184142157853	246.111302409013	-0.221543899984379	0.765607602185872	0.250305957673811	unchanged	-0.622752811203924	0.443740751392321	0.512479138221549	unchanged	0.221543899984379	0.765607602185872	0.25030595767381	unchanged	-0.401208911219545	0.31609511451681	0.643677941917714	unchanged	0.622752811203924	0.443740751392321	0.512479138221549	unchanged	0.401208911219545	0.31609511451681	0.643677941917714	unchanged	-7.11114586787235	C28H46O3	465.311036389998	2.93678333333333	--	--
neg_10910	(24R)-1alpha,24,25-trihydroxyvitamin D2 / (24R)-1alpha,24,25-trihydroxyergocalciferol	163.586176747522	170.790532286109	176.493796504525	211.373024762377	205.325588069978	185.834465005236	191.747455040341	179.486419449939	183.067374774601	196.175757257106	160.919093032911	162.069840815578	134.240882165963	192.734543617487	187.78012624829	196.227142649649	165.895811156682	167.833758202851	-0.182407058346839	0.0694462147676337	1.20424030139362	unchanged	-0.0674425848254167	0.341177754263962	0.543196172000095	unchanged	0.182407058346839	0.0694462147676337	1.20424030139362	unchanged	0.114964473521423	0.206983499915279	0.685243776043743	unchanged	0.0674425848254169	0.341177754263962	0.543196172000095	unchanged	-0.114964473521422	0.206983499915279	0.685243776043744	unchanged	3.28435816807787	C28H44O4	489.323622078347	2.94391666666667	--	--
neg_10912	PA(P-20:0/0:0)	4.49770820730713	11.1443299437791	2.07559024825587	68.7190347503034	335.63652373288	292.744426045804	241.758226019276	198.118703940895	2.11040001800319	56.6074220426227	1.35311642150038	1.4463020709959	39.9360432746087	0.998106690634066	0.104503856674387	3.22167249495234	158.672748664872	15.25869913547	-3.47265107677022	0.00339841435922383	1.88760536175533	down	-5.8772825258953	0.00289617956095969	1.61782893923394	down	3.47265107677022	0.00339841435922383	1.88760536175533	up	-2.40463144912509	0.163213295700666	0.915562533324666	unchanged	5.8772825258953	0.00289617956095969	1.61782893923394	up	2.40463144912509	0.163213295700666	0.915562533324666	unchanged	-13.4450693151705	C23H47O6P	495.303174261694	2.94391666666667	--	--
neg_10918	1-(2-methoxy-5Z,9Z-hexacosadienyl)-sn-glycero-3-phosphoethanolamine	1028.75521907644	1012.57403235108	694.928292217285	531.677773050312	506.482929393229	521.887692671179	459.697641225003	548.1872098127	202.11679077565	289.815763767596	555.472155322772	457.402362913072	484.378286422441	646.987027141083	497.527529927985	410.235047299697	439.359475200157	456.763769277665	-0.298070903984115	0.152422668886636	1.07194834767892	unchanged	0.512851001753503	0.0982204588423929	0.961620207548063	unchanged	0.298070903984115	0.152422668886636	1.07194834767892	unchanged	0.810921905737618	0.0336066880859	1.17832684434458	up	-0.512851001753503	0.0982204588423929	0.961620207548063	unchanged	-0.810921905737618	0.0336066880859	1.17832684434458	down	-12.4292067429513	C32H64NO7P	640.403916159914	2.94391666666667	--	--
neg_10919	Gingerglycolipid C	130.364634461535	159.038296387105	173.770112717671	232.601155440088	241.57015054869	207.389206791931	153.113375410207	198.254376323682	9.87978377397033	75.1090093371558	160.737062231772	145.742111822352	192.720953523107	142.006233107175	124.266160926785	79.0505697981568	111.867787735816	16.0114229576065	-0.931574552085119	0.0406509207437186	1.39471917925148	down	-0.501778047794257	0.0474595503501726	1.11866083571934	down	0.931574552085119	0.0406509207437186	1.39471917925148	up	0.429796504290863	0.348210203262135	0.592095775962606	unchanged	0.501778047794257	0.0474595503501726	1.11866083571934	up	-0.429796504290863	0.348210203262135	0.592095775962606	unchanged	4.72995513489855	C33H60O14	715.370926151504	2.94391666666667	--	--
neg_10921	PI(17:2(9Z,12Z)/22:0)	2215.66581786793	2325.70216778443	2220.97953289515	1814.74574335453	1404.9769661344	1540.19613413913	1855.47963382953	1444.74391890652	1386.12967866709	1530.33568588296	1384.9861500449	1839.19096080806	1357.28646355997	1392.43178425455	2193.83247538822	1910.34528215495	1546.56036764977	2204.84204961505	0.0143554709464814	0.922240431365486	0.0691743055092	unchanged	0.351722990170871	0.0265665580283042	1.1584107765523	up	-0.0143554709464813	0.922240431365486	0.0691743055092002	unchanged	0.33736751922439	0.0574369615291445	0.999861315039103	unchanged	-0.351722990170871	0.0265665580283042	1.1584107765523	down	-0.33736751922439	0.0574369615291445	0.999861315039102	unchanged	-2.5341919207386	C48H89O13P	949.59998996816	2.94391666666667	--	--
neg_10923	PI(17:2(9Z,12Z)/20:1(11Z))	2484.70218519358	1865.47546049769	1185.83360110707	690.74501521271	586.100032111849	797.441333291089	3143.55818801389	458.467809157308	1374.62023669052	1207.77069581806	1196.13225104832	1239.14871746175	1282.92833254241	1414.07196229584	1087.92259751882	892.779110331151	552.166593875585	5845.19554567673	0.96350521944786	0.292745913891938	0.779589888502506	unchanged	0.519907085503165	0.382961380198141	0.542204480466068	unchanged	-0.96350521944786	0.292745913891938	0.779589888502505	unchanged	-0.443598133944695	0.528864774738972	0.37311989427963	unchanged	-0.519907085503165	0.382961380198141	0.542204480466068	unchanged	0.443598133944695	0.528864774738972	0.373119894279631	unchanged	-9.03628816752721	C46H83O13P	919.54742946585	2.95106666666667	--	--
neg_10926	(20S)-1alpha,25-dihydroxy-20-ethoxy-26,27-dimethyl-24a-homovitamin D3 / (20S)-1alpha,25-dihydroxy-20-ethoxy-26,27-dimethyl-24a-homocholecalciferol	130.725550483572	61.8952583068252	18.6197749839625	1131.73210627204	873.413379824395	1235.70420729089	564.926470506994	795.682878607815	1538.63091671739	1018.33661689345	2226.38882940138	1475.71082592925	1076.31169664638	30.5459689690816	53.3798411507019	8.06226788426492	1341.69501220225	2079.49912246092	0.663713623376082	0.0400429792600634	1.38990260044504	up	-4.29275074658543	0.000480072541530822	1.70550774205502	down	-0.663713623376082	0.0400429792600634	1.38990260044504	down	-4.95646436996151	0.000656335910010273	1.61980440208259	down	4.29275074658543	0.000480072541530822	1.70550774205502	up	4.95646436996151	0.000656335910010273	1.61980440208259	up	-1.72333387765057	C32H54O4	501.394067971271	2.96536666666667	--	--
neg_10928	PI(19:0/20:0)	1644.9570044931	1719.66398437078	1162.15757533502	1078.10929177807	975.301268524107	1107.66541508622	1596.36136208245	987.663816216458	1093.65813942986	1183.93306585125	1028.43818457472	976.126373700839	991.189318510558	1233.45713550385	1323.40727896431	1285.89901832177	1004.62580413302	1779.58558915055	0.063393715433219	0.755851815307115	0.250300124440383	unchanged	0.310319533958613	0.073195807819987	0.980012948775869	unchanged	-0.0633937154332188	0.755851815307115	0.250300124440382	unchanged	0.246925818525394	0.192685267734779	0.703945039850647	unchanged	-0.310319533958613	0.073195807819987	0.980012948775869	unchanged	-0.246925818525394	0.192685267734779	0.703945039850646	unchanged	-42.8996991689009	C48H93O13P	929.571067302348	2.96536666666667	--	--
neg_10929	CDP-DG(18:0/18:0)	480.506250979065	384.080504586237	302.657012029124	299.986554502543	252.277783227243	237.728696638494	242.676539769482	226.226788293959	287.826013150423	487.817876965642	271.215907064338	245.338890035763	233.42410418921	222.508779893634	247.219075846538	258.525653620721	281.456933339672	187.200883248367	0.153115356183068	0.54239084587569	0.435949327826998	unchanged	0.299315098228879	0.208871938629557	0.717255882582943	unchanged	-0.153115356183068	0.54239084587569	0.435949327826998	unchanged	0.146199742045812	0.616008111602729	0.246913643123892	unchanged	-0.29931509822888	0.208871938629557	0.717255882582943	unchanged	-0.146199742045812	0.616008111602729	0.246913643123892	unchanged	1.85250257406401	C48H89N3O15P2	1008.57148623382	2.97968333333333	--	--
neg_10930	1alpha,25-dihydroxy-16,17,23,23,24,24-hexadehydrovitamin D3 / 1alpha,25-dihydroxy-16,17,23,23,24,24-hexadehydrocholecalciferol	1102.58688251997	988.809447838458	670.488786617054	521.712544572305	320.076782346734	231.887817223737	403.112304575959	149.853836503897	221.578173533212	179.235893809747	273.676537898982	254.987741986937	276.819772797249	326.344229262696	486.360626661607	674.563670684829	175.904637162066	315.983707341598	-0.243802138691581	0.477168923443467	0.472998084730031	unchanged	1.23713789513122	0.0176825551070955	1.23242479236002	up	0.243802138691581	0.477168923443467	0.472998084730032	unchanged	1.48094003382281	0.0122422100718019	1.35602699431058	up	-1.23713789513123	0.0176825551070955	1.23242479236002	down	-1.48094003382281	0.0122422100718019	1.35602699431058	down	0.63988991468494	C27H38O3	455.280560482715	2.97968333333333	--	--
neg_10932	Adonixanthin/ 4-Ketozeaxanthin	5296.70810634268	6403.99240101115	3970.71481502659	3979.69670652887	3475.31911625382	2950.53194703528	2618.24209400916	3782.8251036134	951.110523462621	1824.79147347765	4283.15090555828	3258.84640756715	3830.2316692492	4249.42960124713	3150.07222454364	2591.00355112735	2812.13450332101	1538.49836291008	-0.322697697762652	0.312220708197848	0.772793416840448	unchanged	0.387396069936528	0.148016629675514	0.828029646097429	unchanged	0.322697697762652	0.312220708197848	0.772793416840448	unchanged	0.71009376769918	0.0632295020511925	1.03789220569148	unchanged	-0.387396069936528	0.148016629675514	0.828029646097429	unchanged	-0.71009376769918	0.0632295020511925	1.03789220569148	unchanged	8.0411675084859	C40H54O3	617.381380125082	2.97968333333333	--	--
neg_10934	23R,24S-diacetoxy-3beta,15alpha,25-trihydroxy-cycloart-7-en-16-one-3-O-beta-D-xylopyranoside	44.2822643267364	174.202045803215	124.111442400043	416.198647137718	470.625277913404	353.196783558031	223.247100257521	566.700011278482	36.5837078806736	276.382085216168	663.760765905996	378.064467932303	589.485503831522	25.3010791562571	87.0565409075131	104.621775017328	344.791028274268	8.93151848485961	-0.281935389840923	0.5815270562005	0.451891423929251	unchanged	-2.08537722366708	0.000715609626356425	1.64798258721371	down	0.281935389840923	0.5815270562005	0.451891423929251	unchanged	-1.80344183382615	0.0923448602219889	0.957210082424678	unchanged	2.08537722366708	0.000715609626356425	1.64798258721371	up	1.80344183382615	0.0923448602219889	0.957210082424678	unchanged	-2.87897461710393	C39H60O12	741.381071141199	2.97968333333333	--	--
neg_10936	PI(22:6(4Z,7Z,10Z,13Z,16Z,19Z)/22:2(13Z,16Z))	209.271408576572	206.78725799782	98.4166102535826	111.47977882862	106.928221186036	136.103669558779	40.1211742332914	112.049195376455	100.155823017085	128.631607487277	87.5712018326733	73.801079511809	120.476888535968	102.690472629107	136.216048021304	101.358960809665	107.549988597986	159.620937549732	0.125931798875278	0.621009102718062	0.359059926897288	unchanged	0.476703178451981	0.1493010743914	0.7832999444052	unchanged	-0.125931798875278	0.621009102718062	0.359059926897289	unchanged	0.350771379576703	0.25225226458021	0.615855212782005	unchanged	-0.476703178451981	0.1493010743914	0.7832999444052	unchanged	-0.350771379576703	0.25225226458021	0.615855212782004	unchanged	-9.87965065898448	C53H87O13P	983.553587256958	2.97968333333333	--	--
neg_10937	Exiguaflavanone J	383.779745750819	335.275693031299	403.959349678826	339.729061815106	272.853813243573	235.291672511605	264.367305056117	175.260687798838	213.413939817148	271.578530419432	239.241205465491	278.951833086787	152.409602116382	285.039141831982	431.579199559285	303.434338158301	305.628006416292	251.855722246997	-0.178779966179891	0.328271170915017	0.669257113387822	unchanged	0.427812778305312	0.0203564881744314	1.21728234683809	up	0.178779966179892	0.328271170915017	0.669257113387821	unchanged	0.606592744485203	0.00267083171921243	1.43254701846403	up	-0.427812778305312	0.0203564881744314	1.21728234683809	down	-0.606592744485203	0.00267083171921243	1.43254701846403	down	7.61442496730755	C30H36O7	1015.49267055452	2.98681666666667	--	--
neg_10941	M(IP)2C(d18:0/22:0)	493.885048810146	447.834354049848	459.91079198035	440.23907596557	261.45295337008	240.048035099244	352.595719204022	254.018928098252	342.11645765408	404.85841772304	252.764957045813	380.154310389818	262.845426501648	141.464166925631	443.203592002442	454.652371994876	249.111575337504	408.656231142585	0.190641163162261	0.35208588233915	0.670520578933328	unchanged	0.441478224030269	0.124787245993749	0.8131331663099	unchanged	-0.190641163162261	0.35208588233915	0.670520578933327	unchanged	0.250837060868008	0.316892879623318	0.516941334207125	unchanged	-0.441478224030269	0.124787245993749	0.8131331663099	unchanged	-0.250837060868007	0.316892879623318	0.516941334207125	unchanged	1.45171586739025	C58H113NO24P2	1314.71282289033	2.98681666666667	--	--
neg_10943	Fucalpha1-2Galbeta1-3GalNAcbeta1-4Galbeta1-4Glcbeta-Cer(d18:1/22:0)	691.091035725348	418.300862952699	1012.4349487266	605.24164553683	352.610385465945	435.681542329503	88.2209807703356	318.217531927688	31.4113538210298	54.826393443655	352.270413688453	310.26574476274	376.32241425098	85.663070064698	351.586879541274	315.492803395805	242.908989392709	8.13521587737607e-09	-0.860556704789814	0.162039230958532	0.989542871274488	unchanged	0.492740741116761	0.386564951864649	0.44198203994881	unchanged	0.860556704789814	0.162039230958532	0.989542871274488	unchanged	1.35329744590657	0.0914170032309769	0.946662657463878	unchanged	-0.492740741116761	0.386564951864649	0.441982039948809	unchanged	-1.35329744590657	0.0914170032309769	0.946662657463878	unchanged	1.45181806304821	C72H132N2O27	1455.89658569523	2.98681666666667	--	--
neg_10944	PGF1a alcohol	422.093994590854	309.76121615383	251.248819159735	99.2281105383902	24.4188692308493	20.8739762848061	125.454806842392	9.37975392603572	20.0780899795427	12.4314885729055	41.5580772930893	54.2885162162612	37.2006811622032	60.0113337512613	124.083917206638	187.064849316532	19.2489297495707	102.920746230457	-0.15343392771901	0.839743693689266	0.117406090664453	unchanged	2.18120158956647	0.019899742599376	1.24506179808037	up	0.153433927719011	0.839743693689266	0.117406090664453	unchanged	2.33463551728548	0.0183492843097093	1.28591705546503	up	-2.18120158956647	0.019899742599376	1.24506179808037	down	-2.33463551728548	0.0183492843097093	1.28591705546503	down	-0.733064206019722	C20H38O4	363.251426605876	2.99398333333333	--	--
neg_10945	14S,21S-diHDHA	567.621520057834	441.166357781398	308.076407075589	105.63930840268	52.9251968633647	8.13521587737607e-09	94.1784024084277	8.13521587737607e-09	9.88643418103736	12.8727983403356	48.3930235596986	32.5671666688811	24.2035397511972	33.3015932968917	192.498885211356	232.425151939926	8.13521587737607e-09	86.6282085707926	-0.23634883307583	0.791500470784899	0.150029843811293	unchanged	2.81214959083594	0.0205655878749649	1.25791101526861	up	0.23634883307583	0.791500470784899	0.150029843811293	unchanged	3.04849842391177	0.0193936314959266	1.28997667167954	up	-2.81214959083594	0.0205655878749649	1.25791101526861	down	-3.04849842391177	0.0193936314959266	1.28997667167954	down	-27.8539394389291	C22H32O4	395.189426978219	2.98681666666667	--	--
neg_10946	15-HETE-DA	471.57766113886	457.96344953418	305.504610458168	194.847487282921	105.104892785471	66.3627006207614	182.449335646262	71.1644347055383	80.386811232075	59.6644033127503	103.835525907071	97.3277733418726	144.980927275065	124.32113050081	212.621319101647	296.312233497443	55.9138408151385	167.970117538094	-0.0470316815602412	0.906813442731159	0.0410437530567266	unchanged	1.46696705366268	0.0138276389383466	1.2751014109321	up	0.0470316815602412	0.906813442731159	0.0410437530567275	unchanged	1.51399873522292	0.0132678864279579	1.31020585595414	up	-1.46696705366268	0.0138276389383466	1.2751014109321	down	-1.51399873522292	0.0132678864279579	1.31020585595414	down	-27.766866434757	C28H41NO4	454.283640012806	2.98681666666667	--	--
neg_10950	LPIM3(19:2(9Z,12Z)/0:0)	643.647352597955	792.28164074933	993.561260245126	747.398840548444	1171.3660219283	930.408459664444	791.337672355667	1077.42141903979	1084.62889198452	1017.94365231361	942.582165479566	1059.82277680154	988.113743112588	1190.79608811091	1090.61531310867	1040.06742797405	911.0500822667	846.426859026128	0.077471718724055	0.51212267616673	0.451839684804158	unchanged	0.0309309198904161	0.852237359902993	0.132107880061971	unchanged	-0.0774717187240551	0.51212267616673	0.451839684804157	unchanged	-0.0465407988336388	0.73786280261772	0.180845532586906	unchanged	-0.0309309198904162	0.852237359902993	0.132107880061971	unchanged	0.0465407988336386	0.73786280261772	0.180845532586905	unchanged	-10.4481610636645	C46H81O27P	1131.42822915766	3.00111666666667	--	--
neg_10953	PI(18:3(9Z,12Z,15Z)/15:0)	629.116307370967	541.553685907248	574.768984729976	353.214278793203	234.820618129633	398.575628640945	116.476634716667	149.815167572949	95.374527819494	229.769362612184	125.041473278318	252.651225446308	140.073795539712	153.911275436564	509.822519722396	306.73378572647	168.459667021384	270.829192616792	-0.351862098722492	0.384911528593549	0.656434078957528	unchanged	0.934159814944132	0.0389906755836405	1.06162381989654	up	0.351862098722492	0.384911528593549	0.656434078957528	unchanged	1.28602191366662	0.0141066617883193	1.29056590431852	up	-0.934159814944132	0.0389906755836405	1.06162381989654	down	-1.28602191366662	0.0141066617883193	1.29056590431852	down	0.708497764394268	C42H75O13P	1681.98842085215	3.00111666666667	--	--
neg_10955	10-methylene-octadecanoic acid	12731.5351638308	8449.50611463418	9407.32894751645	3754.8009508801	2129.24871443233	1968.02343401707	3231.5023418789	1795.04789630278	1768.87519519508	1674.5680321476	2784.83744105314	3419.14018316472	2593.02843266688	3570.31584255928	5934.10947319468	6898.83557244659	1780.33599010438	3228.53335973578	0.07759563053489	0.772157375649569	0.214858435298363	unchanged	1.68062115866536	0.00743702443136292	1.41475459138644	up	-0.07759563053489	0.772157375649569	0.214858435298363	unchanged	1.60302552813047	0.00854023234021954	1.40500370598645	up	-1.68062115866536	0.00743702443136292	1.41475459138644	down	-1.60302552813047	0.00854023234021954	1.40500370598645	down	0.0517040262903607	C19H36O2	295.264269280071	3.00111666666667	--	--
neg_10957	Oceanin	9.34979714312683	3.90500264734125	0.0113248269234994	176.525029747269	113.157771239934	258.925535493977	13.8048356088664	125.809852411844	193.798564794234	156.69134073851	263.315597430655	193.084713224615	128.474031043625	0.269035646029975	4.99786297098663	2.3990250785453	209.217388658866	269.967202251873	0.425541864772513	0.252399182571482	0.807246708897003	unchanged	-5.42203075327084	0.00858583198860508	1.48455083795922	down	-0.425541864772513	0.252399182571482	0.807246708897004	unchanged	-5.84757261804335	0.000349623304685964	1.65897674581283	down	5.42203075327084	0.00858583198860508	1.48455083795922	up	5.84757261804335	0.000349623304685964	1.65897674581283	up	19.5285093462796	C28H58N2O4	521.418559089315	3.00111666666667	--	--
neg_10962	2-O-(beta-D-galactopyranosyl-(1->6)-beta-D-galactopyranosyl) 2S-hydroxynonanoic acid	1065.51420807511	1419.61280788775	1272.79388795434	1122.13779899961	1507.16438044465	1400.96175380363	946.612471581676	1301.1359122386	1493.39182347508	1375.82613583202	1132.95478454861	1181.80776056727	1103.07483960736	1370.96947377277	1377.2874342354	1275.39261495301	1086.81950366908	1312.61558975374	0.0452843700811216	0.721829533859461	0.261976614105038	unchanged	0.079408759056208	0.509958421925004	0.342520213904194	unchanged	-0.0452843700811216	0.721829533859461	0.261976614105038	unchanged	0.0341243889750866	0.71764047079598	0.181627252567799	unchanged	-0.0794087590562082	0.509958421925004	0.342520213904194	unchanged	-0.0341243889750865	0.71764047079598	0.181627252567799	unchanged	0.342775009266152	C21H38O13	995.455547676317	3.00111666666667	--	--
neg_10964	3-O-(Glcb1-2(Xylb1-3)Glcb1-4Galb)-(25R)-12-oxo-5alpha-spirostan-3beta-ol	7443.59875518142	6953.10708382702	10485.9544174402	7916.40854653023	10048.3680743803	10057.9040521697	7885.41261614644	10445.3306257069	10431.4454598445	11936.9395475403	10041.1592324663	11875.9077001433	9935.54322351589	13167.0589257692	11343.3397388797	10547.0718639381	10820.352189476	8914.25269244266	0.14309209634813	0.195367509485675	0.842669408551097	unchanged	0.0681686539251963	0.687514813357352	0.303504400458686	unchanged	-0.14309209634813	0.195367509485675	0.842669408551097	unchanged	-0.0749234424229336	0.637313448767546	0.246729985392755	unchanged	-0.0681686539251962	0.687514813357352	0.303504400458686	unchanged	0.0749234424229338	0.637313448767546	0.246729985392754	unchanged	-32.5110943484231	C50H80O23	1069.45980259877	3.00828333333333	--	--
neg_10965	CL(1'-[18:2(9Z,11E)(13OOH)/18:2(9Z,12Z)],3'- [18:2(9Z,12Z)/18:2(9Z,12Z)])	20.2081202843796	8.13521587737607e-09	8.13521587737607e-09	249.660938454193	255.007863738595	675.945710758667	96.891986642758	153.674550277155	295.471211329043	500.925151215067	231.033795178362	244.676975008316	113.78780640991	8.13521587737607e-09	8.13521587737607e-09	8.13521587737607e-09	351.640843239659	225.277283633485	-0.146051866457142	0.779494181312832	0.23299515638825	unchanged	-6.46308363779721	0.0172191290230721	1.39375300288257	down	0.146051866457142	0.779494181312832	0.232995156388249	unchanged	-6.31703177134007	0.0038591225386332	1.54114986704266	down	6.46308363779721	0.0172191290230721	1.39375300288257	up	6.31703177134007	0.0038591225386332	1.54114986704266	up	1.69429453785799	C81H142O19P2	1515.9339660715	3.00828333333333	--	--
neg_10966	PI(18:1(9Z)/14:1(9Z))	526.571602555637	559.1281392995	666.70481043196	428.055654067576	304.276563313719	445.972362647232	166.604322320141	261.686948095951	156.666965161333	269.38210150119	135.912182275334	247.937781291104	191.409152573893	207.932381140368	436.38905699593	392.918818564447	262.676216754711	188.08939129223	-0.652245526202339	0.0515593958109701	1.35990267681313	unchanged	0.577604878367356	0.0818876966697207	0.884238694099111	unchanged	0.65224552620234	0.0515593958109701	1.35990267681313	unchanged	1.2298504045697	0.00766134449037549	1.37340992743891	up	-0.577604878367356	0.0818876966697207	0.884238694099111	unchanged	-1.2298504045697	0.00766134449037549	1.37340992743891	down	0.924814239480801	C41H75O13P	1657.98875276431	3.00828333333333	--	--
neg_10969	3E-Eicosenoic acid	17.7544849040637	14.2078906208067	12.6808191984124	37.5727734019114	66.0849922251479	80.4447608882764	35.0852746543813	41.9962366805948	57.3209375798237	58.6639086384096	19.3786609562959	24.6548569782898	30.4570505886495	15.4694848459339	41.8669396746365	11.7670258446102	26.3856389613477	10.5430756468655	-0.516583345116987	0.249370241959848	0.818909022968176	unchanged	-1.33808756256402	0.0178406758845246	1.29478853762097	down	0.516583345116987	0.249370241959848	0.818909022968176	unchanged	-0.821504217447036	0.161795866510761	0.825820452882179	unchanged	1.33808756256402	0.0178406758845246	1.29478853762097	up	0.821504217447036	0.161795866510761	0.825820452882178	unchanged	-2.1034706623222	C20H38O2	355.284730647799	3.00828333333333	--	--
neg_10974	1,3-(8R,9R-epoxy-octadec-13Z,15Z-dien-4,6-diynoyl)-2-(17E-octadecen-9,11-diynoyl)-sn-glycerol	8581.1593786602	6468.39999767901	13085.5215761432	8477.47404417134	8318.98958992618	13628.5155120239	5410.39968609901	8748.57070906432	9202.3819748645	12822.1149091195	7764.15973216214	11122.3297716682	7211.13268894202	13539.5078983896	11453.1557866635	10861.3544040754	9848.47730811515	6772.10644551462	0.012188036553538	0.959186472272302	0.02632205641863	unchanged	0.233359794063721	0.329813250442246	0.585375696859607	unchanged	-0.0121880365535379	0.959186472272302	0.0263220564186292	unchanged	0.221171757510183	0.329301682022275	0.566707502071728	unchanged	-0.233359794063721	0.329813250442246	0.585375696859607	unchanged	-0.221171757510183	0.329301682022275	0.566707502071729	unchanged	19.50972405762	C56H70O8	891.49872037409	3.00828333333333	--	--
neg_1098	28:3(5Z,9Z,21Z)	168.401468622363	188.012396288806	224.408608973078	179.928473418156	241.574726362297	292.504118135127	300.618780341581	342.413130060014	285.883885356598	303.002457893218	258.756365344792	262.207278970448	248.888383378468	370.319647833978	249.096645776528	298.824613882662	306.227674498572	226.912644733931	-0.0689444103754627	0.633567637522302	0.40247898833284	unchanged	-0.149958312403992	0.495215682404771	0.341893804384786	unchanged	0.0689444103754629	0.633567637522302	0.40247898833284	unchanged	-0.0810139020285293	0.67174295633477	0.245019946394513	unchanged	0.149958312403992	0.495215682404771	0.341893804384785	unchanged	0.0810139020285292	0.67174295633477	0.245019946394512	unchanged	10.3590029128334	C28H50O2	895.78468070691	0.78705	--	--
neg_10981	PS(22:6(4Z,7Z,10Z,13Z,16Z,19Z)/20:5(5Z,8Z,11Z,14Z,17Z))	310.68173985635	200.081248123633	375.075522679852	250.470202759938	184.062676748614	434.645629082376	35.694957789321	110.88202378608	175.499536059782	353.600830160136	121.345296345833	179.923760208988	86.8253808309307	357.694189635966	296.26939619698	287.724468839459	177.648233231586	107.983072673691	-0.219207933013355	0.691337254760189	0.324548370201235	unchanged	0.61481019447106	0.128078288711104	0.86997690534483	unchanged	0.219207933013355	0.691337254760189	0.324548370201235	unchanged	0.834018127484415	0.0202388106554116	1.18823424155078	up	-0.61481019447106	0.128078288711104	0.86997690534483	unchanged	-0.834018127484416	0.0202388106554116	1.18823424155078	down	-4.12625917997731	C48H72NO10P	1765.98557584207	3.01543333333333	--	--
neg_10982	Avermectin A2b	384.813393250653	219.235441068389	601.896840495074	303.442504135365	244.95249029109	715.437310948832	71.4581564965951	277.399426206302	424.028006405176	639.825471664048	256.617787158239	440.303043773937	216.28263103815	512.810109169833	519.13073324251	485.52257743854	360.726866318643	157.54002759395	0.113268038301921	0.818198450036011	0.114752035911273	unchanged	0.464718049308388	0.257259282234334	0.648233804379089	unchanged	-0.113268038301921	0.818198450036011	0.114752035911274	unchanged	0.351450011006467	0.31095711580421	0.563205010728875	unchanged	-0.464718049308388	0.257259282234334	0.648233804379089	unchanged	-0.351450011006467	0.31095711580421	0.563205010728876	unchanged	-7.84039312245738	C48H74O15	1779.98430311754	3.02256666666667	C11960	--
neg_10984	GalNAcbeta1-3Galalpha1-3(GalNAcbeta1-4Galbeta1-4GlcNAcbeta1-6)Galbeta1-4Glcbeta-Cer(d18:1/18:0)	3202.18987829257	2348.33537168807	6307.72110011868	3824.66575343146	4328.26645694623	7121.38542650259	2305.41665010465	5086.75957712485	5242.85872645273	7078.89435918755	4429.81819794842	6402.38704777705	4053.67179472541	7536.4204641306	6400.05550894117	5841.07971827915	5738.94271548902	3237.16321520844	0.100028443222905	0.714069756529648	0.20000642768423	unchanged	0.155391095239067	0.6261974886056	0.321891987233111	unchanged	-0.100028443222905	0.714069756529648	0.200006427684231	unchanged	0.0553626520161618	0.850126413596321	0.12713876964232	unchanged	-0.155391095239067	0.6261974886056	0.321891987233111	unchanged	-0.0553626520161619	0.850126413596321	0.127138769642321	unchanged	-6.77261734737938	C84H150N4O38	1821.97318350827	3.01543333333333	--	--
neg_10985	NeuGcalpha2-8NeuGcalpha2-3Galbeta1-4GlcNAcbeta1-3Galbeta1-4Glcbeta-Cer(d18:1/18:0)	3565.35337152114	2815.43474327238	6377.4925022051	4316.64194015656	5019.17011464162	7528.6848095427	2493.49760528302	5331.81568471058	5725.69596872212	7584.11214007108	4792.70671717238	6518.44834314207	4213.72687391536	8069.38308581364	6670.89295222706	5849.0397972567	5972.41000802062	3663.8440545319	0.083912482221265	0.74467470202969	0.177148169413176	unchanged	0.121120619921334	0.682973562983902	0.278650868142555	unchanged	-0.0839124822212651	0.74467470202969	0.177148169413177	unchanged	0.0372081377000689	0.891771978360125	0.0989327884377752	unchanged	-0.121120619921334	0.682973562983902	0.278650868142555	unchanged	-0.0372081377000689	0.891771978360125	0.0989327884377759	unchanged	12.24505754237	C84H148N4O41	1889.95945353353	3.01543333333333	--	--
neg_10986	Kdo2-Lipid IVA	777.035528313769	621.427453077144	1278.77022253578	905.168647898489	1071.08721721638	1462.53879246065	419.051417258078	908.483767407339	1136.64070147377	1513.20958707163	799.813944257062	1173.1222005359	704.965267829585	1521.44427138136	1394.7470019851	1240.3892987856	1010.05596869066	657.058153347258	0.0511383069544186	0.861057991768995	0.0823722433486773	unchanged	0.242523829761757	0.400112957841506	0.512215833546245	unchanged	-0.0511383069544186	0.861057991768995	0.0823722433486776	unchanged	0.191385522807339	0.494979965313605	0.393647145692114	unchanged	-0.242523829761757	0.400112957841506	0.512215833546245	unchanged	-0.191385522807339	0.494979965313605	0.393647145692114	unchanged	-5.13575596178474	C84H154N2O37P2	1879.93049311351	3.01543333333333	C06025	Metabolic pathways(ko01100)
neg_10988	2-methyl-5-pentadecyl resorcinol	5415.31514796219	3277.06196779519	6030.42168473003	5098.69474889011	5102.50400230647	5605.32235188666	12962.644930635	5360.52455006639	2668.02318132163	3029.23006978385	4261.29410357904	5855.52870652312	4234.69576164148	2744.42404741204	2517.63424420406	3486.99845774008	3336.39981983538	4475.61965074019	-0.611368100775919	0.18890118029568	0.966207129903774	unchanged	-0.674653542376394	0.166666057047616	0.814120916944129	unchanged	0.611368100775919	0.18890118029568	0.966207129903774	unchanged	-0.0632854416004755	0.821236003260383	0.0876485890306386	unchanged	0.674653542376394	0.166666057047616	0.814120916944129	unchanged	0.0632854416004754	0.821236003260383	0.0876485890306391	unchanged	-0.0159101777756155	C22H38O2	333.279898707212	3.01543333333333	--	--
neg_10990	Persin	91.0410317391492	55.1449192514011	53.2484244354896	68.2492832435741	61.2289461645048	10.4550312668761	295.950226941741	50.0370891380772	16.5858819818485	8.13521587737607e-09	28.8689439961508	54.6624533155059	39.4356525472402	8.13521587737607e-09	8.13521587737607e-09	7.09051708130194	8.13521587737607e-09	62.661839954643	-1.26483213595813	0.342153363291192	0.689375656908891	unchanged	-1.23440484531901	0.359282103236218	0.541661363316145	unchanged	1.26483213595813	0.342153363291192	0.689375656908892	unchanged	0.0304272906391206	0.969335417636689	0.0548199768176525	unchanged	1.23440484531901	0.359282103236218	0.541661363316145	unchanged	-0.0304272906391205	0.969335417636689	0.0548199768176518	unchanged	-0.0366022257222249	C23H40O4	401.267313661482	3.02256666666667	--	--
neg_10991	Wuhanic acid	3.2522265423128	6.55293087449337	8.13521587737607e-09	3.36340788918756	12.0508120068075	4.07375726727402	5.76683999743379	8.13521587737607e-09	23.4197877047276	15.6296669584511	14.1978206824106	8.13521587737607e-09	8.13521587737607e-09	6.480460685995	6.48373966286614	8.13521587737607e-09	5.79773505040862	8.13521587737607e-09	0.777995856530061	0.437921821794844	0.620756445749418	unchanged	-0.447618248580764	0.523567534544512	0.343818731849305	unchanged	-0.777995856530061	0.437921821794844	0.620756445749418	unchanged	-1.22561410511082	0.289438456088687	0.616721399741607	unchanged	0.447618248580764	0.523567534544512	0.343818731849305	unchanged	1.22561410511082	0.289438456088687	0.616721399741607	unchanged	12.9643289883379	C24H44O4	417.303765783522	3.02256666666667	--	--
neg_10992	19Z-pentacosenoic acid	8.13521587737607e-09	8.13521587737607e-09	8.13521587737607e-09	82.7045690593523	90.703196913651	183.529121343366	50.676256580518	111.476037393781	214.260908105969	223.674735451142	151.694090623561	123.082179215813	121.373343743988	8.13521587737607e-09	8.13521587737607e-09	8.13521587737607e-09	118.996192518882	196.904013654419	0.692207949015695	0.031153780903262	1.38588982444961	up	-33.6058153779988	0.00212868119196257	1.63969806408818	down	-0.692207949015695	0.031153780903262	1.38588982444961	down	-34.2980233270145	0.00025343163834638	1.71678062461152	down	33.6058153779988	0.00212868119196257	1.63969806408818	up	34.2980233270145	0.00025343163834638	1.71678062461152	up	-1.38667274450487	C25H48O2	425.363106206104	3.02256666666667	--	--
neg_10993	Palmitoyl Serotonin	2446.81547063525	2838.47522655475	2716.76021489369	5039.07076500867	12023.2316304503	12033.8068703023	9735.81164903565	9952.29105285083	5796.27243661834	5738.86392417519	5575.07102982063	5866.88388448157	7239.77654087036	3420.50170219321	3295.45452761577	3038.87309714605	9015.9933476113	7840.44963944979	-0.602900743401548	0.024342064810565	1.53610052854177	down	-1.7026964849924	0.00128821087994535	1.66335195511124	down	0.602900743401548	0.024342064810565	1.53610052854177	up	-1.09979574159085	0.000128183979811905	1.68420447420893	down	1.7026964849924	0.00128821087994535	1.66335195511124	up	1.09979574159085	0.000128183979811905	1.68420447420893	up	9.04053750958586	C26H42N2O2	459.326577183006	3.02256666666667	--	--
neg_10994	1alpha,25-dihydroxy-24a-homo-22-thiavitamin D3 / 1alpha,25-dihydroxy-24a-homo-22-thiacholecalciferol	101.075727658836	68.754385689317	52.2804171950087	127.453196854569	111.786481665051	26.5415628734537	451.515662758816	53.8654557889433	6.87973220568846	10.8429331326031	35.6507377209234	46.0202544697064	43.3878943000946	8.13521587737607e-09	0.0631223289656585	6.38467870963111	8.13521587737607e-09	36.8958208530603	-2.10162589874608	0.205392882598984	0.920606982262732	unchanged	-1.75447222589296	0.245404227547951	0.686175147978134	unchanged	2.10162589874608	0.205392882598984	0.920606982262733	unchanged	0.347153672853119	0.676207234082278	0.269196873909922	unchanged	1.75447222589296	0.245404227547951	0.686175147978134	unchanged	-0.347153672853119	0.676207234082278	0.269196873909921	unchanged	0.363891100878399	C27H44O3S	493.299482272547	3.01543333333333	--	--
neg_10995	1alpha,25-Dihydroxy-2-[3'-(methoxymethoxy)propylidene]-19-norvitamin D3	591.701699930784	460.960865268517	189.390877740099	33.5449615005648	21.4600982648668	26.0820639483025	8.13521587737607e-09	12.8121799154677	99.3371793808679	50.2616761986791	92.7777465046751	8.13521587737607e-09	44.6827836772013	840.203172506496	246.628968135191	192.344087816429	23.7672926586637	60.4659759700511	1.56241344684708	0.0481383782765423	1.43775465482979	up	4.42135082139393	0.0132814243608162	1.46601212366665	up	-1.56241344684708	0.0481383782765423	1.43775465482979	down	2.85893737454685	0.0190470644792657	1.35100112841165	up	-4.42135082139393	0.0132814243608162	1.46601212366665	down	-2.85893737454685	0.0190470644792657	1.35100112841165	down	9.67060731719349	C31H52O5	525.361020260621	3.02256666666667	--	--
neg_10998	CerP(d18:1/16:0[2OH])	4504.57982045788	3843.03878563228	2774.75268497127	1003.0946688768	754.151224462554	929.383376797006	469.816721952354	739.544608707129	1111.42844441059	366.714425713826	875.819758181203	674.417249463497	713.403235716911	4297.31766664839	3187.33832829305	1849.91883089269	546.547581928988	1371.254840098	0.202796559067924	0.522701324150657	0.508986115120787	unchanged	2.20313470959719	0.00104199996975113	1.67695966951228	up	-0.202796559067924	0.522701324150657	0.508986115120788	unchanged	2.00033815052927	0.000949470449353816	1.61756598882772	up	-2.20313470959719	0.00104199996975113	1.67695966951228	down	-2.00033815052927	0.000949470449353816	1.61756598882772	down	-20.1290501405193	C34H68NO7P	632.453312503853	3.02256666666667	--	--
neg_10999	PE(12:0/14:0)	1068.61783027158	852.118292487631	731.554308732102	112.167565959621	154.068358519587	39.7661131382175	94.6905804679105	55.4223892328365	49.9447433260259	33.9883183608553	158.093806679474	51.5535035164044	86.512214102838	951.44918540099	612.02467784411	878.853818556442	65.9735383332094	61.2775017005349	-0.242305647740828	0.60404943832939	0.326374652254339	unchanged	3.28660759551122	4.33268118620285e-05	1.7780244037433	up	0.242305647740828	0.60404943832939	0.32637465225434	unchanged	3.52891324325205	3.61819066520365e-05	1.73538377351051	up	-3.28660759551122	4.33268118620285e-05	1.7780244037433	down	-3.52891324325205	3.61819066520365e-05	1.73538377351051	down	-0.7123109636381	C31H62NO8P	642.390273206765	3.01543333333333	--	--
neg_11	2,4,6-Octatriynoic acid	703.369139301833	756.477843395099	804.754902894391	721.727651764481	853.475241293151	868.62945905252	830.56269283357	913.083314087238	843.58271980962	954.901054370409	920.358535866548	881.092182221084	879.80044612407	1107.11429876856	824.072009845241	882.519327029393	881.524661127878	878.097193286358	0.0799473567503925	0.163370593338527	0.915307594443895	unchanged	0.00264573775823156	0.98127315063837	0.0876769381127575	unchanged	-0.0799473567503924	0.163370593338527	0.915307594443895	unchanged	-0.0773016189921608	0.46743790421209	0.403559261623212	unchanged	-0.00264573775823161	0.98127315063837	0.087676938112758	unchanged	0.0773016189921609	0.46743790421209	0.403559261623211	unchanged	-0.461631513141864	C8H4O2	131.013791990286	0.526666666666667	--	--
neg_11000	PE-Cer(d16:1(4E)/16:0)	4944.68406080097	5272.84234429561	3343.62627266994	1286.41900296728	1071.06504364349	1394.3143845113	1378.45615627806	1658.10446478788	1481.46053344949	1658.23852798285	1779.66567195412	1954.29441427898	1362.34226766028	6288.13503372103	2821.77346748177	1643.99592502809	1205.58806052085	2932.47403658035	0.482452331623213	0.0721828556088414	1.23960347645134	unchanged	1.60487004660316	0.0119167437663726	1.45950180784126	up	-0.482452331623212	0.0721828556088414	1.23960347645134	unchanged	1.12241771497994	0.0258220294805206	1.277369160923	up	-1.60487004660316	0.0119167437663726	1.45950180784126	down	-1.12241771497994	0.0258220294805206	1.277369160923	down	-12.9006788912586	C34H69N2O6P	653.455832848112	3.02256666666667	--	--
neg_11009	Withanoside VIII	926.149253731819	663.727839746082	1549.00984158794	1210.82469763144	1284.48820885153	1917.04168310504	602.318005231469	1192.45478086986	1351.41653386986	1784.03530910822	915.535810489051	1528.0500459922	878.642692346986	1682.24106570039	1345.38583508259	1307.97681796687	1234.41384755808	789.001635006489	-0.0382808574571505	0.894022433257988	0.150693023857615	unchanged	0.00637382083823914	0.981541920013228	0.0226646358636891	unchanged	0.0382808574571506	0.894022433257988	0.150693023857615	unchanged	0.0446546782953898	0.871155487525165	0.103034055905833	unchanged	-0.00637382083823915	0.981541920013228	0.022664635863689	unchanged	-0.0446546782953897	0.871155487525165	0.103034055905834	unchanged	-12.4466053782095	C46H72O20	965.424607178231	3.01543333333333	--	--
neg_11015	Quercetin 3,7-dimethyl ether 3'-neohesperidoside	43.661114193682	63.4260036108196	108.491928131543	94.9096730791279	262.416439506997	139.57348339408	113.815284369797	269.078608826326	230.968287673877	272.646756203082	183.98301518578	215.680786040463	189.576288093239	356.139531731262	175.134574053718	167.4293504311	170.499321246577	118.25481185709	0.205538247476989	0.489254490487971	0.460397407086232	unchanged	-0.200079677475727	0.691975672081954	0.169949238771204	unchanged	-0.205538247476989	0.489254490487971	0.460397407086231	unchanged	-0.405617924952716	0.362507076822515	0.504767530458658	unchanged	0.200079677475728	0.691975672081954	0.169949238771203	unchanged	0.405617924952716	0.362507076822515	0.504767530458657	unchanged	2.98803459806536	C29H34O16	1335.38703484252	3.02973333333333	--	--
neg_11020	Cytochalasin H1	264.117467825556	236.824117183308	237.609428467327	242.318082429716	267.725944549698	385.866224188361	307.204890664696	422.244447602825	351.848272019101	493.962722583485	284.459415642788	344.471629107079	280.253875124185	238.20001288215	278.912338812361	304.445357911894	307.879515700018	290.921275982855	0.0817276697569292	0.675324867350742	0.222137158874649	unchanged	-0.309373509509944	0.0825289289125401	1.02976721424398	unchanged	-0.0817276697569292	0.675324867350742	0.222137158874648	unchanged	-0.391101179266873	0.0589885136042477	1.11618500399431	unchanged	0.309373509509944	0.0825289289125401	1.02976721424398	unchanged	0.391101179266873	0.0589885136042477	1.11618500399431	unchanged	9.13304855603188	C31H41NO5	1013.59893676612	3.04403333333333	--	--
neg_11021	MfGL-II	37.5302215555076	50.4276796296822	47.96205576649	90.2149359603493	101.749698404434	72.9022858220012	80.2368029254698	171.238247287363	83.0901770421445	119.668979353299	100.8174362793	78.2080973909738	86.5171023332371	43.5675245587121	53.7520480736504	63.5743655876115	66.5566392794816	83.7487263804178	-0.0784446648233373	0.770467489860406	0.277342926381786	unchanged	-0.973686328076666	0.0277118139956659	1.28102378285663	down	0.0784446648233373	0.770467489860406	0.277342926381787	unchanged	-0.895241663253329	0.00040775066889257	1.61672542070314	down	0.973686328076666	0.0277118139956659	1.28102378285663	up	0.895241663253329	0.00040775066889257	1.61672542070314	up	-2.35041238122177	C49H98N2O17P2	1083.60100952247	3.03688333333333	--	--
neg_11025	(10E)-19-(3-carboxylpropyl)vitamin D3 / (10E)-19-(3-carboxylpropyl)cholecalciferol	1145.71158257904	1015.90826144283	1037.13763429768	1893.26475747031	3975.7446749858	3750.91692192654	3538.90953485807	3528.6450831529	1863.14557240933	1818.66573419017	1645.09763104061	1694.31146230099	2120.89603515771	1397.88735130811	1419.78089723098	1153.94030063706	2924.26900321026	2957.35015188516	-0.696774827628109	0.00857358225061536	1.64250783213924	down	-1.45159960282163	0.000862003084970743	1.6654492418701	down	0.696774827628109	0.00857358225061536	1.64250783213924	up	-0.754824775193526	0.00764962388310179	1.40428694563046	down	1.45159960282163	0.000862003084970743	1.6654492418701	up	0.754824775193526	0.00764962388310179	1.40428694563046	up	-4.94287503952578	C31H50O3	505.331995465975	3.03688333333333	--	--
neg_11026	Norlinolenic acid	145.83349797989	113.599122348759	142.985385379942	187.04247544046	97.0399003068445	168.251953608558	55.8712019541236	116.084152005731	150.846114409473	141.490664279792	136.330843645591	140.279779232404	68.5371276386301	135.257118776389	108.493087554099	90.5373389316408	147.519985744905	153.664524563551	0.0357044086431619	0.894843214210331	0.0930291536353358	unchanged	-0.0671570045904814	0.795853824002341	0.146923278778617	unchanged	-0.035704408643162	0.894843214210331	0.0930291536353371	unchanged	-0.102861413233643	0.579063185399112	0.25134285611322	unchanged	0.0671570045904814	0.795853824002341	0.146923278778618	unchanged	0.102861413233643	0.579063185399112	0.25134285611322	unchanged	-29.3031247504151	C17H28O2	527.39509954768	3.03688333333333	C16344	alpha-Linolenic acid metabolism(ko00592)
neg_11027	Cer(d14:2(4E,6E)/18:0(2OH))	252.3293356576	257.760928061164	284.898959039023	316.875286761133	439.237566052773	412.999780768556	345.55952734493	435.576774482406	446.858742168077	515.324010529275	455.087732545226	414.77383272144	347.218017699128	390.308009045884	355.062496542761	397.639429055369	407.110468314224	455.611409889966	0.160562105260595	0.16147940975144	0.937267211833397	unchanged	-0.282603785574973	0.0680284935982695	0.989733911493372	unchanged	-0.160562105260595	0.16147940975144	0.937267211833396	unchanged	-0.443165890835568	0.00839148605423755	1.30640212096603	down	0.282603785574973	0.0680284935982695	0.989733911493371	unchanged	0.443165890835568	0.00839148605423755	1.30640212096603	up	6.94599994323825	C32H61NO4	544.438363212853	3.04403333333333	--	--
neg_11038	MIPC(t18:0/20:0(2OH))	86.2111174019465	108.635248941082	120.427322220664	134.077620317539	142.32060177985	191.972094773908	143.765518454834	175.963970032985	203.636649137848	254.966971867379	160.010762808421	192.024314185607	183.192249246947	146.414496356352	138.303612951604	158.397046091202	160.32006351174	200.652283557646	0.332788808215603	0.0288177452154489	1.37818867809412	up	-0.322588144711297	0.0503368987825466	1.06283083232781	unchanged	-0.332788808215603	0.0288177452154489	1.37818867809412	down	-0.655376952926899	0.00162586298488147	1.4927293095438	down	0.322588144711297	0.0503368987825466	1.06283083232781	unchanged	0.655376952926899	0.00162586298488147	1.4927293095438	up	-25.3535097845923	C50H98NO18P	1030.61871949481	3.06476666666667	--	--
neg_11040	PIM1(17:0/18:1(9Z))	318.967729574348	395.748834224286	349.640586347266	512.709604608232	527.317992130172	601.703841795741	364.901340822742	512.566284082583	547.427319964513	519.80117547125	510.221307347018	383.574290803949	344.108179029061	285.540816890851	388.942797413753	471.340204842695	582.902120054379	464.359621895808	-0.163624428413216	0.270703804109389	0.759916821369027	unchanged	-0.489081242465275	0.00693000179037559	1.41044330844646	down	0.163624428413216	0.270703804109389	0.759916821369025	unchanged	-0.325456814052059	0.0546879736148352	1.07202075261818	unchanged	0.489081242465275	0.00693000179037559	1.41044330844646	up	0.325456814052059	0.0546879736148352	1.07202075261818	unchanged	15.9518930981053	C50H93O18P	1057.62430868031	3.06476666666667	--	--
neg_11042	PI(20:4(5Z,8Z,11Z,14Z)/22:1(11Z))	4316.74313111767	4891.55727284605	5250.13670578881	5007.70461623808	5095.60474943487	5792.73147955484	6125.13327445435	6969.59744941273	6376.64688237874	7498.37346689819	6601.49378942678	6215.51184307974	6740.11430812592	5690.88707790173	5882.65454192256	6591.2694239362	7114.27048985936	7834.05986355436	0.192760276047112	0.0891030085081454	1.13402086143553	unchanged	-0.146299891128577	0.264708743573856	0.620258720999236	unchanged	-0.192760276047112	0.0891030085081454	1.13402086143553	unchanged	-0.339060167175689	0.00676133338574905	1.37358562817107	down	0.146299891128577	0.264708743573856	0.620258720999235	unchanged	0.339060167175689	0.00676133338574905	1.37358562817107	up	-0.592126134362672	C51H89O13P	985.601725452252	3.06476666666667	--	--
neg_11043	Caloxanthin	4024.24493198397	5781.66731999137	8229.83093643343	7296.5877119635	8628.48927675811	9757.13703164048	4881.14001154553	7516.91599051324	4405.13749030578	3177.54423406421	5986.32747550018	4910.82490387079	4595.47247332312	6666.09287954746	6103.56176663933	7068.74708965	8679.06213159006	6051.41533551959	-0.682910983059155	0.00625862172715087	1.68203351008074	down	-0.304041006981872	0.130268478755946	0.895873273304929	unchanged	0.682910983059155	0.00625862172715087	1.68203351008073	up	0.378869976077283	0.0737484614851192	0.988398268895934	unchanged	0.304041006981872	0.130268478755946	0.895873273304929	unchanged	-0.378869976077283	0.0737484614851192	0.988398268895934	unchanged	12.8495207524143	C40H56O3	605.405123029368	3.07905	C16282	--
neg_11044	PA-PI	24.4865173742019	73.3119117531182	130.498520625471	172.547741709235	226.709162657171	257.046058620352	73.9314016781628	140.290720872698	101.515922376233	54.37926863538	88.5669345057837	65.3579449369941	47.5952911161121	82.7050831111846	87.3039177130047	134.23209948338	168.629160701016	117.916068363377	-1.12840411171398	0.0141957147502493	1.597099578269	down	-0.964453300430392	0.0253771541455232	1.25268455927102	down	1.12840411171398	0.0141957147502493	1.597099578269	up	0.163950811283585	0.646568269027828	0.246269710787645	unchanged	0.964453300430392	0.0253771541455232	1.25268455927102	up	-0.163950811283585	0.646568269027828	0.246269710787645	unchanged	0.987314377238812	C34H63O15P	741.383914484582	3.07905	--	--
neg_11045	PG(15:0/12:0)	2082.412099628	2302.7566920131	1257.62573383845	664.635649481738	742.521816497721	883.108131824288	387.39018431775	604.573731079928	394.046979851102	240.084874291598	485.975804149129	357.554961010888	307.276691564126	2439.8102641855	1005.0268535883	865.967517720966	708.965114670268	516.686765957419	-0.7941671609582	0.00710486297921922	1.65775117141431	down	1.31839765715583	0.0162408407441992	1.37425411162136	up	0.7941671609582	0.00710486297921922	1.65775117141431	up	2.11256481811403	0.00609209964975445	1.50136653315399	up	-1.31839765715583	0.0162408407441992	1.37425411162136	down	-2.11256481811403	0.00609209964975445	1.50136653315399	down	-9.57071354348025	C33H65O10P	673.399958494823	3.08621666666667	--	--
neg_11048	Adriamycin	1321.619433073	1435.46309406403	1720.61247116467	2105.53257186398	3607.51713956291	2766.87786696759	2503.77136393422	3691.74451089495	4651.93544479012	4684.89269826175	3834.74873459336	3282.59659774253	3142.26014474966	3495.68169618578	2465.95980702929	2552.73661109677	3454.30764604694	2271.11096042066	0.270432116336398	0.215566738903456	0.863051361606048	unchanged	-0.480727462272522	0.0772762339809747	0.926725864257354	unchanged	-0.270432116336398	0.215566738903456	0.863051361606047	unchanged	-0.75115957860892	0.0163162162975977	1.21172865275069	down	0.480727462272522	0.0772762339809747	0.926725864257354	unchanged	0.75115957860892	0.0163162162975977	1.21172865275069	up	-5.6733280568821	C27H29NO11	588.168881456787	3.10051666666667	C01661	--
neg_11051	6,7-Epoxy-3Z,9Z-tricosadiene	99.3435407176453	106.087819984599	168.35052167452	196.794869745388	86.127908336167	79.4860092179915	20.9034766955923	41.9292106094345	216.850471742606	213.414428780603	131.898677378108	206.196930472502	117.87243269251	62.0122882716801	201.346895127014	124.359012417917	118.012376675576	135.968312381948	0.911980863291433	0.032193869694394	1.41313941046489	up	0.487217687737469	0.293047587930938	0.597785910543124	unchanged	-0.911980863291433	0.032193869694394	1.41313941046489	down	-0.424763175553964	0.150921385200064	0.807647145359	unchanged	-0.487217687737469	0.293047587930938	0.597785910543123	unchanged	0.424763175553964	0.150921385200064	0.807647145359	unchanged	0.245654453033372	C23H42O	379.321850964573	3.11481666666667	--	--
neg_11053	1alpha-fluoro-25-hydroxy-16,17,23,23,24,24-hexadehydrovitamin D3 / 1alpha-fluoro-25-hydroxy-16,17,23,23,24,24-hexadehydrocholecalciferol	328.130441992124	423.273316216732	336.930667830755	490.682053774906	413.073176823094	351.917478634418	290.683192764489	279.396460071641	275.846910879111	350.269244604172	298.265348614225	253.744025986021	320.982154564642	343.390996026738	246.253640071115	373.135983232634	338.422668712643	328.385742512345	-0.243950966598768	0.159765316424165	0.956413416957615	unchanged	-0.077408770252885	0.650893930249561	0.312426207919694	unchanged	0.243950966598768	0.159765316424165	0.956413416957614	unchanged	0.166542196345883	0.216942651225863	0.625057699060413	unchanged	0.0774087702528849	0.650893930249561	0.312426207919694	unchanged	-0.166542196345883	0.216942651225863	0.625057699060413	unchanged	29.937923264536	C27H37FO2	457.288304255612	3.11481666666667	--	--
neg_11055	Cytochalasin H	455.797927006941	513.230667624839	638.48406813056	622.642659774806	813.562389054611	807.884842529781	803.835378768516	923.202953574349	954.225031312304	1075.60737551721	978.897474072771	895.070651009606	838.64651865716	969.968688455122	782.817512109437	823.210214886176	957.627082141458	833.792905695146	0.178069286061031	0.109417225416408	1.06165501397969	unchanged	-0.236509792667933	0.219870448764343	0.650277997462187	unchanged	-0.178069286061031	0.109417225416408	1.06165501397969	unchanged	-0.414579078728964	0.0340860954124143	1.14106707544698	down	0.236509792667933	0.219870448764343	0.650277997462186	unchanged	0.414579078728964	0.0340860954124143	1.14106707544698	up	-10.7349795525776	C30H39NO5	514.252195792308	3.11481666666667	--	--
neg_11056	Sarcoehrendin D	3133.45370434915	3770.72585439122	4453.72533292167	4902.54387420259	5898.29878018368	5561.0684179138	5258.78554785556	6345.38737076985	5977.79027403354	6737.50611517832	6090.59130985054	5389.59941177613	5823.5157518513	5422.56876243136	4661.68342899423	5567.91417266643	6215.108247659	5687.51514500444	0.0629847344638744	0.40981439191688	0.567128598518974	unchanged	-0.339705273183977	0.0276793851802966	1.16933076777666	down	-0.0629847344638744	0.40981439191688	0.567128598518974	unchanged	-0.402690007647852	0.0109295236134693	1.34565508718502	down	0.339705273183977	0.0276793851802966	1.16933076777666	up	0.402690007647852	0.0109295236134693	1.34565508718502	up	8.60348790673324	C27H40O9	543.244155196771	3.11481666666667	--	--
neg_11057	Cladosporacid C	275.964194390264	196.751835633428	343.03880588602	422.731212842807	354.78727800514	351.535895262398	567.403182964255	287.535790612772	116.142153077983	153.070362973111	191.240830413883	278.569867123708	219.85768247096	91.5172122064901	141.838460425366	185.22405066137	207.578244742308	272.047472492278	-0.832219006814811	0.0235402029653882	1.4992845554527	down	-0.828232334697803	0.0302760922463753	1.18970763891071	down	0.832219006814811	0.0235402029653882	1.4992845554527	up	0.00398667211700825	0.990333525654067	0.0167452754025239	unchanged	0.828232334697803	0.0302760922463753	1.18970763891071	up	-0.00398667211700813	0.990333525654067	0.0167452754025233	unchanged	-3.13691758376388	C12H22O4	519.316025433046	3.11481666666667	--	--
neg_11059	6'',6''-Dimethylpyraono[2'',3'':7,8]kaempferol 4'-methyl ether 3-rhamnoside	164.429327334887	156.2085529816	231.449720670993	341.733061615235	694.667444053191	503.065160048492	380.220104665759	547.563813094924	691.262284639509	687.788885813762	562.087848813721	484.274642212555	424.589446199914	345.766146425036	295.705556680034	282.230009139368	503.706110290028	348.911933011357	0.106655586486514	0.631949604803447	0.344975340841844	unchanged	-1.00944031630475	0.00304119100649712	1.46291030195038	down	-0.106655586486514	0.631949604803447	0.344975340841844	unchanged	-1.11609590279126	0.00243916238111886	1.46348680554181	down	1.00944031630475	0.00304119100649712	1.46291030195037	up	1.11609590279126	0.00243916238111886	1.46348680554181	up	-0.226384986976543	C27H28O10	533.142798966358	3.10766666666667	--	--
neg_11061	OS-PE	17.5780221477624	18.2838661011367	20.7746193154127	71.5484141016407	127.779136049299	125.694788285739	84.7066350011536	128.463968271156	187.164120746376	180.88026504113	182.925195807634	97.8867816167591	107.75910027517	77.1510262013485	52.8670305441029	59.912481437931	125.822968341974	95.6416124662076	0.360070863082319	0.18190380636665	0.944825836180125	unchanged	-1.42923781634142	0.000829908697756587	1.51146493194315	down	-0.360070863082319	0.18190380636665	0.944825836180125	unchanged	-1.78930867942374	0.00160084304424093	1.49399039193913	down	1.42923781634142	0.000829908697756587	1.51146493194315	up	1.78930867942374	0.00160084304424093	1.49399039193913	up	-40.2804847846771	C27H50NO10P	600.268566074893	3.11481666666667	--	--
neg_11065	Pubescenol	24.3403088758889	23.5596513540219	44.6604318654656	57.8243946755602	98.5877933958789	78.151366533845	66.086574343009	67.0311642989979	100.244922342128	94.5888660085009	74.3861533698573	69.5665654738157	87.2914265132383	48.2917985835625	37.8660714523612	56.1186873576162	103.196084427913	39.804800744171	-0.015384547655271	0.944843398573239	0.0174020621875191	unchanged	-1.00369199157806	0.00219660301298672	1.4734817155021	down	0.0153845476552709	0.944843398573239	0.0174020621875188	unchanged	-0.988307443922787	0.00586703957760282	1.39453974503227	down	1.00369199157806	0.00219660301298672	1.4734817155021	up	0.988307443922787	0.00586703957760282	1.39453974503227	up	-0.890428532631218	C32H40O10	629.259830104713	3.11481666666667	--	--
neg_11069	Pantheric Acid C	14783.7769223457	16101.8584783031	17970.9281037975	16968.4814359758	16342.3663994981	20246.5572577474	17583.5306158724	18749.9075915937	16170.4478959819	17480.9965349327	16930.5405775846	16686.9773081087	18245.135296139	16772.1386982343	17670.833625731	19694.053980576	19325.2789082827	20678.0772147137	-0.0405083793761635	0.587718782698618	0.414113110580907	unchanged	-0.0846312903030565	0.286066012741103	0.648338651938962	unchanged	0.0405083793761637	0.587718782698618	0.414113110580906	unchanged	-0.0441229109268929	0.589445378981922	0.381815428520746	unchanged	0.0846312903030566	0.286066012741103	0.648338651938962	unchanged	0.044122910926893	0.589445378981922	0.381815428520746	unchanged	-41.1452453789234	C11H18O4	427.215824972929	3.12196666666667	--	--
neg_11070	6-Prenylcatechin	59.7032525995537	64.3035844292462	68.0489725106623	71.1771752190787	52.6788125041942	76.9289325602249	62.1183564664248	39.4184077567063	36.1276193161244	49.3741402096217	47.040871045669	45.8278969547416	54.5791498298246	47.6053644141962	65.9566532417906	56.2894150217126	60.6055862572904	77.4660255387272	-0.225478926121101	0.293443047880368	0.723096217305477	unchanged	-0.00406048848682332	0.979026848323722	0.0571765777902699	unchanged	0.225478926121101	0.293443047880368	0.723096217305476	unchanged	0.221418437634278	0.223728721289829	0.658485446130528	unchanged	0.00406048848682318	0.979026848323722	0.0571765777902708	unchanged	-0.221418437634278	0.223728721289829	0.658485446130527	unchanged	8.56349497770123	C20H22O6	357.137428935022	3.12196666666667	--	--
neg_11071	6-methylprednisolone	480.803625434832	474.47722815429	481.691526031682	512.196414359664	542.393500107776	558.438719384612	539.386474891366	581.97388053492	500.290575463638	566.175639242271	466.978979294958	457.393112410879	423.453941534362	461.53566185644	483.031108363863	526.102699090975	499.450448264469	507.619220036389	-0.146335583659913	0.0576699895963318	1.3166175267252	unchanged	-0.153398474635342	0.00575882153520873	1.43551813029502	down	0.146335583659913	0.0576699895963318	1.3166175267252	unchanged	-0.007062890975429	0.917134712245505	0.144591740675883	unchanged	0.153398474635342	0.00575882153520873	1.43551813029502	up	0.00706289097542909	0.917134712245505	0.144591740675883	unchanged	5.7419503747429	C22H30O5	419.209675621269	3.12196666666667	--	--
neg_11073	4alpha-methyl-5alpha-cholest-7-en-3-one	3626.28783642489	3749.95419583539	3665.04025320722	3898.83829888223	3930.85229991527	4426.78640855527	3741.01975245036	4129.29264873684	3640.17853496598	4077.90453110102	3420.5844023439	3389.49430285124	3602.41355702501	3526.61904786475	3590.66758146546	4071.63469454037	3906.48064421947	4170.25899885854	-0.107935274274299	0.117936171997058	1.09464365048601	unchanged	-0.112511797817731	0.0397012949879522	1.1874487486243	down	0.107935274274299	0.117936171997058	1.09464365048601	unchanged	-0.0045765235434321	0.942035771575807	0.162061690280731	unchanged	0.112511797817731	0.0397012949879522	1.1874487486243	up	0.00457652354343224	0.942035771575807	0.162061690280731	unchanged	3.53980428354691	C28H46O	443.354479063041	3.12196666666667	C04453	--
neg_11075	11-Methylnonacosane	9077.40565738572	9604.24222403249	10424.6043462602	10323.2954105825	10504.1474981025	12005.5628057771	10671.2528431718	11940.97622179	9961.88350450492	11091.5685794315	9888.35480845851	9905.43828569427	10413.6190947251	9896.07942540557	10104.696331507	11749.6032748983	11482.0950426252	12088.6503064813	-0.0792618920729792	0.235593062659416	0.865987180548889	unchanged	-0.137180981551012	0.0628305908262923	1.05999560524973	unchanged	0.079261892072979	0.235593062659416	0.865987180548888	unchanged	-0.0579190894780326	0.4405338846939	0.532773168660726	unchanged	0.137180981551012	0.0628305908262923	1.05999560524973	unchanged	0.0579190894780325	0.4405338846939	0.532773168660726	unchanged	3.58088786212773	C30H62	443.461332680293	3.12196666666667	--	--
neg_11080	4beta-(hydroxymethyl)-4alpha-methyl-5alpha-cholest-7-en-3beta-ol	62.0804226154342	4.5333640638492	8.13521587737607e-09	2001.97680402264	1116.87719214952	1650.69375552319	767.284765108515	918.713562180063	2157.30636183056	1547.62531941553	2397.55041149529	1667.02506516919	1390.54286845847	7.14249736729386	8.13521587737607e-09	8.13521587737607e-09	1361.70266551738	3011.2986045295	0.638756182803181	0.0455774496287226	1.35493082627125	up	-6.7277511618558	0.00103444112276053	1.6722636425407	down	-0.638756182803181	0.0455774496287226	1.35493082627126	down	-7.36650734465899	0.000476661331471374	1.6571550665704	down	6.7277511618558	0.00103444112276053	1.6722636425407	up	7.36650734465899	0.000476661331471374	1.6571550665704	up	-1.43506796330987	C29H50O2	475.378666086519	3.12196666666667	--	--
neg_11081	3,7-Dimethyl-8,11-dioxo-2E,6E,9E-dodecatrienal	368.732129668301	458.449645191133	541.80587388605	544.215641809961	718.896492894441	638.88390335302	663.128704754926	735.494972413252	779.054142592884	848.644185558845	802.663084892438	680.496316869803	760.903249226403	740.36393719766	626.408016290375	703.789066798644	795.617148060956	727.344188523849	0.167054047155802	0.0841535233027609	1.18012970084089	unchanged	-0.252079871348428	0.149317180974032	0.781284808415405	unchanged	-0.167054047155802	0.0841535233027609	1.18012970084089	unchanged	-0.41913391850423	0.020118000609408	1.26505911694565	down	0.252079871348428	0.149317180974032	0.781284808415405	unchanged	0.419133918504231	0.020118000609408	1.26505911694565	up	2.77970352625975	C14H18O3	513.250693341361	3.12196666666667	--	--
neg_11082	glas#18	1622.29859012332	1896.26286520292	2279.3819901419	2178.08134027821	2432.56139728262	2706.50593575438	2424.92952100925	2909.58127934251	3076.52192932133	3518.34972819836	3142.2025631151	2774.91075719034	2580.92891099805	3107.9158561246	2738.18779328669	2770.03014359983	2932.4934688634	2720.27004735814	0.192865666242562	0.0753992381234632	1.15684624907402	unchanged	-0.112601259954048	0.481191550644535	0.360623041739158	unchanged	-0.192865666242562	0.0753992381234632	1.15684624907402	unchanged	-0.30546692619661	0.0698471043100975	0.991991113515938	unchanged	0.112601259954048	0.481191550644535	0.360623041739157	unchanged	0.305466926196609	0.0698471043100975	0.991991113515938	unchanged	4.04045367974499	C23H42O11	515.249377068099	3.12196666666667	--	--
neg_11083	PS(18:2(9Z,12Z)/0:0)	668.152257557258	799.091513363569	992.664709005826	1103.49886759948	1352.63308415851	1234.0848485775	1249.05560488145	1496.43242001855	1453.17717920237	1583.27507379797	1466.28622217047	1277.02276089092	1401.1232496523	1254.55167890235	997.678033922599	1268.64152753741	1467.88896654549	1272.20931415245	0.0969706579236921	0.272020983633455	0.759799809382245	unchanged	-0.402175218672171	0.0230655956622965	1.18815067279875	down	-0.0969706579236922	0.272020983633455	0.759799809382244	unchanged	-0.499145876595864	0.00642065565257076	1.39940937556977	down	0.402175218672171	0.0230655956622965	1.18815067279875	up	0.499145876595864	0.00642065565257076	1.39940937556977	up	-2.66478715155674	C24H44NO9P	542.248647354015	3.12196666666667	--	--
neg_11084	14-O-(alpha-L-rhamnopyranosyl)-7S,14R-dihydroxy-7,9,13,17-tetramethyl-2E,4E,8E,10E,12E,16E-octadecahexaenoic acid	113.862636404287	120.240918529059	164.793949580248	202.425653692719	254.582250724099	251.80721029059	229.74642443007	230.217033625423	246.621101202545	256.893161509125	220.062364407599	188.664384306491	224.747222464856	163.415845332492	153.255123177918	209.236253503891	209.673249818878	207.316649603324	-0.0361884722336197	0.680357828681848	0.290780036116124	unchanged	-0.575828169134079	0.00169716371883637	1.53497817322799	down	0.0361884722336197	0.680357828681848	0.290780036116125	unchanged	-0.539639696900459	0.00301823198003199	1.46383756095952	down	0.575828169134079	0.00169716371883637	1.53497817322799	up	0.539639696900459	0.00301823198003199	1.46383756095952	up	5.41203493612874	C28H42O8	541.260109651592	3.12196666666667	--	--
neg_11085	PS(20:2(11Z,14Z)/0:0)	212.598161682385	235.8078259429	365.029321624342	408.02901465689	571.456053979503	461.090300588713	457.351684856962	598.06426784519	603.4600151241	638.932114335174	588.049325133177	505.622595679534	585.356644054296	484.423458641943	376.888101116501	505.863278673479	571.979530837766	455.960593907616	0.138620284480349	0.253477200087778	0.795518144470738	unchanged	-0.492552910455823	0.035199784414951	1.11834492587665	down	-0.138620284480349	0.253477200087778	0.795518144470738	unchanged	-0.631173194936172	0.00830978033660375	1.35686913438055	down	0.492552910455823	0.035199784414951	1.11834492587665	up	0.631173194936172	0.00830978033660375	1.35686913438055	up	-36.2197424704659	C26H48NO9P	584.256174304121	3.12196666666667	--	--
neg_11086	convallatoxin	647.441558055029	831.675830880066	1212.00681978592	1380.74984802645	1899.66120913962	1511.26507474682	1625.6417399615	1897.47047699484	1967.24100923949	2191.4237510324	1929.06020259568	1674.39976496222	1847.30957503019	1361.84441183989	1146.57452234058	1636.53836014514	1929.40206307441	1595.84167033659	0.129372207105756	0.245146221966064	0.814433554717364	unchanged	-0.583564471384964	0.0104740486726542	1.31400338424289	down	-0.129372207105756	0.245146221966064	0.814433554717363	unchanged	-0.712936678490721	0.00254990302469883	1.47816041910811	down	0.583564471384964	0.0104740486726542	1.31400338424289	up	0.712936678490721	0.00254990302469883	1.4781604191081	up	13.1209803259411	C29H42O10	585.254419026695	3.12196666666667	C08858	--
neg_11088	3-O-(beta-D-glucopyranosyl)-3beta,14beta,16beta-trihydroxy-19-oxo-5alpha-bufa-20,22-dienolide	138.01813728194	187.960291130754	191.630097354298	335.210670519946	383.13485226937	270.041281922192	261.431936491745	269.283784317405	222.236756123566	302.991657863714	227.819131688643	230.031646838446	290.683797783417	98.0922550115411	142.887835262485	273.384951493124	252.102755007472	211.583683305827	-0.253931739152528	0.105823273193812	1.09250321405481	unchanged	-0.779325409623041	0.00379728739138231	1.47602979221445	down	0.253931739152528	0.105823273193812	1.09250321405481	unchanged	-0.525393670470513	0.0315433447669853	1.22733726876321	down	0.779325409623041	0.00379728739138231	1.47602979221445	up	0.525393670470513	0.0315433447669853	1.22733726876321	up	12.4632048205921	C30H42O11	613.249320593354	3.12196666666667	--	--
neg_11089	PI(21:0/20:3(8Z,11Z,14Z))	1536.48937233185	1589.2220941215	1249.06829074254	1144.75781913124	1235.33548208369	1553.95999003701	1662.68923296573	1508.84085756576	1508.38697240416	1917.14370008764	1414.02708739244	1333.96448901599	1324.00811425694	1534.97977178457	1627.82808011935	1404.38313932693	1527.02091780132	1933.13302470269	0.127563399090695	0.37157552817793	0.620756698509501	unchanged	0.050796966545431	0.620010742963809	0.335292374719378	unchanged	-0.127563399090695	0.37157552817793	0.620756698509501	unchanged	-0.0767664325452638	0.545328063485216	0.396500236340911	unchanged	-0.0507969665454312	0.620010742963809	0.335292374719379	unchanged	0.076766432545264	0.545328063485216	0.396500236340911	unchanged	-41.385532854442	C50H91O13P	929.573938977255	3.12196666666667	--	--
neg_11092	gibberellin A17	266.53010032786	239.869256163929	253.065413765209	285.234371959939	258.804374753894	311.66578941857	285.026060731279	293.012100286085	223.366205206899	300.816506464759	260.632744541519	238.724054125786	264.811379422631	247.118841772563	248.206342394949	230.055315018715	264.571736617196	308.312302019381	-0.0890435753889445	0.313740923340145	0.767637239900659	unchanged	-0.193790990203947	0.00460128603660614	1.41835713291729	down	0.0890435753889446	0.313740923340145	0.767637239900659	unchanged	-0.104747414815002	0.245172876596657	0.71173408809264	unchanged	0.193790990203947	0.00460128603660614	1.41835713291729	up	0.104747414815002	0.245172876596657	0.71173408809264	unchanged	7.96923654510956	C20H26O7	377.163590447816	3.12911666666667	--	--
neg_11095	Estriol 3-sulfate 16-glucuronide	128.363425814975	57.5114769716118	73.4396019629453	136.872344706206	256.161144286184	226.770456715611	56.4549306644492	101.90535415005	253.725565863042	259.557760906091	190.158926171927	87.4294789251679	56.0933240393216	129.136605820556	108.125794720811	109.564912530706	104.126484716076	94.9860288250151	0.0943980401477793	0.841439461578481	0.160924739216812	unchanged	-0.541598725122461	0.22228358717651	0.748466845838916	unchanged	-0.0943980401477793	0.841439461578481	0.160924739216812	unchanged	-0.635996765270241	0.19433507874932	0.765553802890341	unchanged	0.541598725122461	0.22228358717651	0.748466845838916	unchanged	0.635996765270241	0.19433507874932	0.765553802890341	unchanged	28.7842524453967	C24H32O12S	543.169834309435	3.12911666666667	--	--
neg_11096	Petromylidene A	201.473686742239	383.110168369803	184.660624863189	539.696096192907	257.470628052942	346.663367158915	148.792240331946	182.80582097192	339.470444487452	452.519780086789	263.536654601192	210.38181656654	186.52211911558	352.177307467492	258.818968849367	235.366820639609	178.396754789224	312.083607034493	0.0934647190603084	0.8042333412016	0.194246905081256	unchanged	-0.0337296855036375	0.928610100380907	0.0475757746907974	unchanged	-0.0934647190603084	0.8042333412016	0.194246905081255	unchanged	-0.127194404563946	0.641137188434485	0.300479319348441	unchanged	0.0337296855036375	0.928610100380907	0.047575774690798	unchanged	0.127194404563946	0.641137188434485	0.30047931934844	unchanged	33.8477035336848	C29H48O7S	585.328566069206	3.12911666666667	--	--
neg_11097	Tinctormine	100.688014983657	90.2440651564523	45.6059714416497	75.7791536712975	141.606144342034	132.898064571926	86.5552393337453	108.418238697666	176.473197694084	187.941244680104	118.936364140857	96.7665081347734	87.4242893001708	130.523355874275	98.2616068689706	51.6526381527441	81.4325813635223	67.0733396148919	0.229237601939986	0.45944662786555	0.52729936267454	unchanged	-0.277654304913546	0.317838464317189	0.547998023696774	unchanged	-0.229237601939986	0.45944662786555	0.527299362674539	unchanged	-0.506891906853532	0.167294304673553	0.766729666188727	unchanged	0.277654304913545	0.317838464317189	0.547998023696774	unchanged	0.506891906853532	0.167294304673553	0.766729666188726	unchanged	-36.8944376339005	C27H31NO14	638.150772704886	3.12911666666667	--	--
neg_11100	PI(21:0/20:2(11Z,14Z))	4564.05241906501	4751.23490309671	4854.86954951608	4550.29455450875	4632.59231032002	5503.02414664316	5271.8262043514	5615.98556385875	4900.65647076027	5573.73627556386	4641.02694076975	4881.54420808273	4512.68531273844	4936.43609281845	5303.30728071919	4730.39196059596	5372.07715015775	5482.11551923315	-0.0451772017607	0.550295376399036	0.483782175632927	unchanged	-0.0867282710291722	0.194869844495464	0.729982257635654	unchanged	0.0451772017607	0.550295376399036	0.483782175632926	unchanged	-0.0415510692684721	0.509911549172666	0.41139465556521	unchanged	0.0867282710291723	0.194869844495464	0.729982257635653	unchanged	0.0415510692684722	0.509911549172666	0.41139465556521	unchanged	-41.9844352306249	C50H93O13P	977.594820269968	3.12911666666667	--	--
neg_11101	26,26,26,27,27,27-hexafluoro-1alpha,25-dihydroxy-23,23,24,24-tetradehydrovitamin D3 / 26,26,26,27,27,27-hexafluoro-1alpha,25-dihydroxy-23,23,24,24-tetradehydrocholecalciferol	511.900714012571	715.027702312208	527.392421536706	348.562445285768	437.913638053125	349.272117271778	284.686467723601	350.536000323364	228.85717095728	233.627593269056	224.140963960363	281.155263790792	299.377065020664	315.060367458024	449.935972350018	460.000246698105	230.770774116676	362.627761638169	-0.296573256415332	0.119366647781541	1.07141696722392	unchanged	0.573726201475458	0.0285490723565562	1.10395779138316	up	0.296573256415332	0.119366647781541	1.07141696722392	unchanged	0.87029945789079	0.00652675232659336	1.36971398665787	up	-0.573726201475458	0.0285490723565562	1.10395779138316	down	-0.87029945789079	0.00652675232659336	1.36971398665787	down	-27.6958204887513	C27H34F6O3	1039.44633509156	3.14341666666667	--	--
neg_11104	M(IP)2C(d20:0/22:0)	1156.96503361815	909.164512584085	590.324477892634	802.995356566625	635.335633518872	1011.70922687123	645.109679389765	479.66981173026	839.856328631098	1189.55143146593	603.354400959938	823.67993025798	826.153412586456	553.025632801853	479.305627380936	467.371491209517	769.275164872259	1124.8694644737	0.315896802633378	0.157812437222764	0.975414308501169	unchanged	-0.0638055357051135	0.823025733562427	0.16400441386334	unchanged	-0.315896802633378	0.157812437222764	0.975414308501169	unchanged	-0.379702338338492	0.181140920134693	0.779580216735496	unchanged	0.0638055357051134	0.823025733562427	0.164004413863341	unchanged	0.379702338338492	0.181140920134693	0.779580216735496	unchanged	0.968066648912158	C60H117NO24P2	1342.74353605919	3.13628333333333	--	--
neg_11109	3Z,6Z,9Z-Tricosatriene	121.428363845223	149.491428631422	117.925082219886	185.881636323711	186.214156801031	193.633365648283	65.0767728886297	188.838632169764	138.674629162941	118.186422786912	159.622671562459	95.3486648036438	133.31828809614	102.345573532843	106.957140060761	205.270179602046	135.805557874135	67.0858420187045	-0.423824151998438	0.137743720148353	1.04093993243188	unchanged	-0.250030193261871	0.355497883502676	0.629722489460304	unchanged	0.423824151998438	0.137743720148353	1.04093993243188	unchanged	0.173793958736567	0.48194170276694	0.343575114641823	unchanged	0.250030193261871	0.355497883502676	0.629722489460304	unchanged	-0.173793958736567	0.48194170276694	0.343575114641823	unchanged	-4.80915275628931	C23H42	339.301788275829	3.13628333333333	--	--
neg_11111	ergosta-7,9(11),22E-trien-3beta,5alpha,6beta,14alpha,25-pentol	4100.67907864598	4323.04502352113	4447.58074451352	9534.94984608054	16003.294979055	14235.9523536606	13867.154508946	12740.4827310511	7853.06489795128	7075.2625377021	6210.78103426733	7313.47998488495	9879.15859200044	5866.66139596192	5423.26861877413	5333.99370836206	11050.0176798335	14264.7763288397	-0.557959709815974	0.0236586967622884	1.43683471392829	down	-1.39244556129903	0.000209636432941007	1.72233608144181	down	0.557959709815974	0.0236586967622884	1.43683471392829	up	-0.83448585148306	0.0232892997669999	1.27859146296068	down	1.39244556129903	0.000209636432941007	1.72233608144181	up	0.834485851483059	0.0232892997669999	1.27859146296068	up	31.9862292844768	C28H44O5	459.326321941944	3.14341666666667	--	--
neg_11113	PIM1(16:0/18:1(9Z))	342.737069289546	325.622305382086	122.683631752532	179.876751548276	287.206318710173	342.778254697991	287.190810179015	309.276538873616	259.197642525706	317.761473303723	216.65807949153	119.951349538437	191.440845184933	96.3396736681448	90.9264759484689	87.0472509410742	180.926442110157	171.139715661988	-0.314737124154995	0.220881397000475	0.881169029230037	unchanged	-0.57519787410934	0.166907079499142	0.856831982600215	unchanged	0.314737124154995	0.220881397000475	0.881169029230038	unchanged	-0.260460749954345	0.557010433672992	0.374627753438348	unchanged	0.57519787410934	0.166907079499142	0.856831982600214	unchanged	0.260460749954345	0.557010433672992	0.374627753438348	unchanged	7.35520793001909	C49H91O18P	997.594371137184	3.13628333333333	--	--
neg_11116	Linoside B	297.926418661024	246.265757618707	371.093714105812	444.513483652666	571.47591520658	567.201630584528	498.171093740167	590.042709492969	314.722078025179	453.437834173377	292.370868646173	380.472198995397	357.502368974252	548.03499247134	386.401883873997	494.430925084115	481.63713018164	167.805133103346	-0.681253228222711	0.0024544232075188	1.84714784292678	down	-0.427677208982435	0.0351225664063537	1.13234802140895	down	0.681253228222711	0.0024544232075188	1.84714784292678	up	0.253576019240277	0.327357711019016	0.543801610580264	unchanged	0.427677208982435	0.0351225664063537	1.13234802140895	up	-0.253576019240277	0.327357711019016	0.543801610580264	unchanged	-2.00955813766134	C30H36O15	1317.40648678228	3.15056666666667	--	--
neg_11117	Galalpha1-3(Fucalpha1-2)Galbeta1-3GalNAcbeta1-3Galalpha1-3Galbeta1-4Glcbeta-Cer(d18:1/20:0)	493.86977577802	200.006787922882	379.694525366304	344.229722124725	333.138484758269	617.739274652475	366.836507972252	385.938759238034	48.6171417880483	185.265185575991	28.6040804638818	94.9549153773624	100.975799647513	273.319618262298	280.457781025097	388.028744060073	243.639830471296	42.621056247561	-2.19331405513023	0.00112129204362957	1.96003220293175	down	-0.185256597722188	0.506916302640805	0.442339804082672	unchanged	2.19331405513023	0.00112129204362957	1.96003220293175	up	2.00805745740804	0.000942349174102037	1.50337542465384	up	0.185256597722188	0.506916302640805	0.442339804082672	unchanged	-2.00805745740804	0.000942349174102037	1.50337542465384	down	14.6677463645887	C82H148N2O37	1773.9764737084	3.15056666666667	--	--
neg_11118	DG(12:0/17:2(9Z,12Z)/0:0)[iso2]	1609.04779689459	1382.88429200597	1106.6263823069	277.443450970386	289.165011772722	289.22593933722	129.913492457435	298.829743072533	11.3321715857622	161.920665633412	297.395014686229	251.787005437348	221.850422794194	559.01675154658	878.737379608577	720.331105215436	188.416933406202	241.75539835658	-0.312598621188377	0.366304509063334	0.708188981103629	unchanged	2.08663683722375	0.00420588385965896	1.49901938534006	up	0.312598621188377	0.366304509063334	0.708188981103629	unchanged	2.39923545841213	0.00293081841965108	1.52185397301675	up	-2.08663683722375	0.00420588385965896	1.49901938534006	down	-2.39923545841213	0.00293081841965108	1.52185397301675	down	1.29412592977562	C32H58O5	557.398502346031	3.15056666666667	--	--
neg_11122	MIPC(t18:0/18:0(2OH))	628.141706666697	699.968357466393	585.311455642439	797.003298064241	605.750806973363	695.933777983607	731.491340342157	821.324931226654	623.993384360827	734.370810160431	585.717359234434	692.869864014805	734.976897231172	336.477299522839	424.78355374768	330.635449972878	663.690432820221	1052.92978093493	0.0362055719767108	0.815155881388331	0.157695010881334	unchanged	-0.521908047979217	0.0181974687451792	1.30696278182862	down	-0.0362055719767107	0.815155881388331	0.157695010881333	unchanged	-0.558113619955928	0.0298812469373258	1.14028233798794	down	0.521908047979217	0.0181974687451792	1.30696278182862	up	0.558113619955928	0.0298812469373258	1.14028233798794	up	-23.2846852701753	C48H94NO18P	1002.59020637379	3.16486666666667	--	--
neg_11123	LPIM3(18:2(9Z,12Z)/0:0)	146.543288877878	108.262225654596	149.653689614428	132.27082917352	197.72585766867	245.184556779753	218.769775582158	165.111692257713	65.5550067904728	148.605385934636	54.5924953278599	80.0416362514361	50.2091254059442	155.38680565293	153.071548185298	139.812214944581	144.288321920193	108.13184114074	-1.12144871318709	0.00195622610813774	1.81438124458511	down	-0.371731326241037	0.0709643951956545	1.04504957734019	unchanged	1.12144871318709	0.00195622610813774	1.81438124458511	up	0.749717386946054	0.0114213974778254	1.28772640293199	up	0.371731326241037	0.0709643951956545	1.04504957734019	unchanged	-0.749717386946054	0.0114213974778254	1.28772640293199	down	-5.04954363983304	C45H79O27P	1103.42383580974	3.16486666666667	--	--
neg_11129	Licorice glycoside E	99.0457737929027	103.004602875349	151.500987426073	232.406997914551	300.108035407818	328.859082367128	240.593817664606	310.689369200068	147.951671675078	215.610801374244	141.973446394566	194.838086432166	167.093655929509	348.569606734086	168.516624577118	225.230496058377	253.789741529643	41.2255508860976	-0.874910264517216	0.00236596184981023	1.83998521575997	down	-0.604701319589699	0.0574208802968146	1.03239953832528	unchanged	0.874910264517216	0.00236596184981023	1.83998521575997	up	0.270208944927517	0.511817950546709	0.398099094875174	unchanged	0.604701319589699	0.0574208802968146	1.03239953832528	unchanged	-0.270208944927517	0.511817950546709	0.398099094875174	unchanged	-5.53189831149885	C35H35NO14	1385.39656368269	3.15773333333333	--	--
neg_1113	ent-Copalyl diphosphate	544.769563042447	813.458468283412	579.521405138212	232.440982772395	189.768519068341	317.235413654085	279.868112859494	290.937887227489	140.473535557186	149.26449671968	170.811709684174	250.737004035299	150.438635625547	214.637017131293	476.246472617654	372.466104433616	29.0212926431365	118.306192344372	-0.450549084649315	0.243904923216559	0.915014536095659	unchanged	1.16404170648554	0.0190644497921039	1.18945654759125	up	0.450549084649315	0.243904923216559	0.91501453609566	unchanged	1.61459079113486	0.00868466085292449	1.40294219708775	up	-1.16404170648554	0.0190644497921039	1.18945654759125	down	-1.61459079113486	0.00868466085292449	1.40294219708775	down	-0.667325614972001	C20H36O7P2	495.191529195701	0.8014	C06089	Metabolic pathways(ko01100)
neg_11133	6-deoxyerythronolide B	608.9515414905	736.348966531433	696.332528760454	645.255393425266	576.988066325352	692.404998138799	558.597517107413	660.128069959768	627.37457582412	668.588276004538	498.022188262147	560.762433157068	675.104663411695	540.303365427604	548.935746324991	694.746714148587	686.262565744234	832.433829148486	0.0160195952780977	0.89517842709015	0.109676581105699	unchanged	0.00225775765383123	0.981148332963135	0.0908924212999668	unchanged	-0.0160195952780976	0.89517842709015	0.109676581105699	unchanged	-0.0137618376242662	0.918077145754507	0.158729821171732	unchanged	-0.00225775765383136	0.981148332963135	0.0908924212999671	unchanged	0.0137618376242661	0.918077145754507	0.158729821171732	unchanged	12.8518455658868	C21H38O6	431.244825783812	3.16486666666667	C03240	Metabolic pathways(ko01100)
neg_11135	Fulvyne I	148568.319588866	105745.660266861	143160.136782327	112827.982586869	115010.649977678	148990.585492791	142231.008648184	137876.172929649	78947.3272186913	102367.648192961	86626.616047495	110100.707956156	96040.5196920405	120782.339921927	134316.705537045	132038.132745997	114639.039960576	103840.43014379	-0.41692931176781	0.00326074496843192	1.80982900586538	down	0.0241708828583699	0.817635524320509	0.119644957746284	unchanged	0.41692931176781	0.00326074496843192	1.80982900586538	up	0.44110019462618	0.00175089733277451	1.44947144524464	up	-0.02417088285837	0.817635524320509	0.119644957746284	unchanged	-0.44110019462618	0.00175089733277451	1.44947144524464	down	-12.8712227808134	C47H72O10	841.50049928418	3.15773333333333	--	--
neg_11138	PCTR3	717.66213972564	1079.830493536	449.047630061458	451.74802723198	472.568527022292	526.419735032385	443.709893801748	271.218450912084	359.444315712903	313.117261900044	250.157281774449	270.845190822864	267.152475965306	339.357502726374	465.697521280109	382.615635065391	189.518766577541	457.772344900425	-0.295869012310053	0.276912882649841	0.751341169849874	unchanged	0.544139241143208	0.198379716777994	0.687465849541887	unchanged	0.295869012310053	0.276912882649841	0.751341169849875	unchanged	0.840008253453261	0.0801687954972298	0.986191970229301	unchanged	-0.544139241143208	0.198379716777994	0.687465849541887	unchanged	-0.840008253453261	0.0801687954972298	0.986191970229301	unchanged	-11.3300475653517	C25H37NO5S	971.466194403036	3.16486666666667	--	--
neg_11140	PG(P-18:0/16:1(9Z))	14884.6810206727	29845.5879114888	10690.968033041	8520.37808139431	6061.85249237715	6715.95571403931	7009.9892172151	7882.26910867412	5594.31890450829	4197.66460249343	6903.35533895256	6481.92077824707	7547.31217228405	4527.03942770247	10383.6180639914	9222.16723977708	7193.53031091426	12421.704271627	-0.00792619506238204	0.974788418993094	0.00204477396309057	unchanged	0.874773348787014	0.153810035073364	0.796632878202118	unchanged	0.00792619506238208	0.974788418993094	0.00204477396309003	unchanged	0.882699543849396	0.157809058526796	0.801625822983403	unchanged	-0.874773348787014	0.153810035073364	0.796632878202118	unchanged	-0.882699543849396	0.157809058526796	0.801625822983403	unchanged	-19.6586209734382	C40H77O9P	767.485521435573	3.17203333333333	--	--
neg_11141	cholesta-5,24(28),25-trien-3beta-ol	572.100928085735	368.727444196263	385.244081245303	349.350548574842	344.287275790516	343.775482935606	756.452315168753	873.702902448622	2687.3914606138	5363.8430741754	2140.10597596374	1507.06285795293	1822.68821365274	888.552691354099	814.143030910405	575.717671523313	453.413122788067	2719.93450681412	2.37957100427836	0.0112444963205319	1.71093250321992	up	0.207793610780326	0.549158183039574	0.448735990488135	unchanged	-2.37957100427836	0.0112444963205319	1.71093250321992	down	-2.17177739349804	0.0131691487423492	1.40898937834093	down	-0.207793610780326	0.549158183039574	0.448735990488136	unchanged	2.17177739349804	0.0131691487423492	1.40898937834093	up	-2.12658695448317	C28H44O	441.336576050834	3.17916666666667	--	--
neg_11146	5alpha-Cholestane-3alpha,7alpha,12alpha,26-tetrol	206.428728719975	41.2356027093966	145.464226497579	85.7550920844962	34.3927265956707	137.542732798074	8.13521587737607e-09	33.6034268470015	78.5355421443923	150.467568037889	80.7730278906838	59.8493335419433	91.4842927604509	15.2839422093038	79.3200016543062	37.0147227451303	82.4144770137332	6.10914527012403	0.322185459460854	0.586264387312503	0.36494037631109	unchanged	0.489709425104439	0.506356790869824	0.359579051981843	unchanged	-0.322185459460854	0.586264387312503	0.364940376311091	unchanged	0.167523965643584	0.795176832949276	0.129130556227859	unchanged	-0.489709425104439	0.506356790869824	0.359579051981842	unchanged	-0.167523965643584	0.795176832949276	0.129130556227859	unchanged	0.119386634547484	C27H48O4	457.329979932586	3.19348333333333	--	--
neg_11147	3-hydroxylinoleoylcarnitine	117.904725231253	23.251311173648	82.4882428595474	35.2402061373477	9.58597987731767	76.7191352988307	8.13521587737607e-09	7.24836022790351	34.8859446072952	90.1790676663515	25.6227657410786	18.4204693408997	31.9439800918001	6.07504973931704	7.23533920208954	6.26830038749281	34.4961180583346	8.13521587737607e-09	0.300135648433324	0.71861803765888	0.231135639621288	unchanged	0.574844803729265	0.574160489125109	0.29576435665692	unchanged	-0.300135648433324	0.71861803765888	0.231135639621288	unchanged	0.274709155295941	0.769221230901788	0.143324014695167	unchanged	-0.574844803729265	0.574160489125109	0.29576435665692	unchanged	-0.274709155295941	0.769221230901788	0.143324014695167	unchanged	8.65333954362097	C25H45NO5	484.331778085452	3.19348333333333	--	--
neg_11149	Pectenolone	2699.09281363534	757.160548274175	1886.07966268547	0.00557904126722355	0.419653579409229	8.13521587737607e-09	8.13521587737607e-09	8.13521587737607e-09	8.13521587737607e-09	8.13521587737607e-09	8.13521587737607e-09	8.13521587737607e-09	8.13521587737607e-09	3910.22532884228	4007.87653854382	3326.27169978313	8.13521587737607e-09	36.3102383830971	6.41598020878245	0.368410808585999	0.691514307730884	unchanged	15.251415547509	0.00303921410112399	1.63450989181219	up	-6.41598020878245	0.368410808585999	0.691514307730884	unchanged	8.83543533872652	0.00306642353991079	1.55454406425976	up	-15.251415547509	0.00303921410112399	1.63450989181219	down	-8.83543533872652	0.00306642353991079	1.55454406425976	down	8.01639740265514	C40H52O3	579.3890217444	3.19348333333333	--	--
neg_11152	PE(20:5(5Z,8Z,11Z,14Z,17Z)/16:0)	732.252327617149	900.514815790986	351.586479717286	299.001129121586	387.195402115789	417.761162067384	365.32187263061	345.766997688624	388.628638714125	429.135431928984	397.017447042209	259.968332375377	311.506742161551	773.186595651054	536.043958290142	367.331401509569	384.493198017697	723.918627825112	0.190586391996843	0.478553204156236	0.552041289529698	unchanged	0.73500282374812	0.0460626611695785	1.19206576498324	up	-0.190586391996843	0.478553204156236	0.552041289529698	unchanged	0.544416431751277	0.125984627321777	0.862149692893625	unchanged	-0.73500282374812	0.0460626611695785	1.19206576498324	down	-0.544416431751277	0.125984627321777	0.862149692893625	unchanged	-11.4010452773979	C41H72NO8P	758.465814454502	3.18631666666667	--	--
neg_11153	Cytochalasin J	5148.39056167749	5043.91653047847	2255.44088647154	1320.87660815016	1291.41667410156	1768.78279089997	2656.37016917079	1827.77034830315	2141.62017196979	2241.57234683353	2485.01403422421	2139.43021182482	2976.12863389781	2802.78024660306	2699.81801720558	1951.38628722261	1931.13619278345	6409.85691377924	0.768661597664868	0.126138830927416	1.11804511574533	unchanged	0.882350004487647	0.0462397569966638	1.13488858301483	up	-0.768661597664868	0.126138830927416	1.11804511574533	unchanged	0.113688406822779	0.78410987682078	0.158374241716158	unchanged	-0.882350004487647	0.0462397569966638	1.13488858301483	down	-0.113688406822779	0.78410987682078	0.158374241716157	unchanged	5.69792506576979	C28H37NO4	901.542383538288	3.19348333333333	--	--
neg_11155	(22E,24E,24bE)-1alpha,25-dihydroxy-26,27-dimethyl-22,23,24,24a,24b,24c-hexadehydro-24a,24b,24c-trihomovitamin D3 / (22E,24E,24bE)-1alpha,25-dihydroxy-26,27-dimethyl-22,23,24,24a,24b,24c-hexadehydro-24a,24b,24c-trihomocholecalciferol	179.443502667917	97.3071913735418	27.0449998211864	12.2975553169951	3.44519221070037	28.2620767626373	8.13521587737607e-09	8.13521587737607e-09	18.3898545167372	10.2561066730289	23.6405239012821	10.1743756500408	8.13521587737607e-09	202.355354872967	58.6505837825281	38.3345735633344	4.31528203652319	26.9882368667438	0.888443298338901	0.28254181882643	0.762257849989267	unchanged	3.64178830746888	0.0280606548613343	1.33121741491679	up	-0.888443298338901	0.28254181882643	0.762257849989268	unchanged	2.75334500912998	0.036710620434077	1.241543580761	up	-3.64178830746888	0.0280606548613343	1.33121741491679	down	-2.75334500912998	0.036710620434077	1.241543580761	down	4.95263085961988	C32H48O3	525.36092731551	3.20061666666667	--	--
neg_11156	Arabidopside C	1544.29964583085	1583.58868384809	2313.91396950671	1892.66612336592	2210.65702265612	2899.37479466529	1699.44232219274	2103.0738390859	1948.46816153373	2762.2747643897	1497.91058567293	1946.86976389624	1707.58328043307	2268.30433587318	2237.59811376138	1915.00610017092	2018.85910023706	1695.10193325575	-0.149936766930427	0.413997292121489	0.635117408792581	unchanged	-0.112420835723088	0.485475190032369	0.420367056621043	unchanged	0.149936766930427	0.413997292121489	0.63511740879258	unchanged	0.037515931207339	0.830547241431874	0.0898071765340529	unchanged	0.112420835723088	0.485475190032369	0.420367056621043	unchanged	-0.0375159312073391	0.830547241431874	0.0898071765340534	unchanged	3.77614824469551	C49H76O17	935.504510931827	3.20061666666667	--	--
neg_11159	3-O-(Glcb1-2(Xylb1-3)Glcb1-4Galb)-(25R)-5alpha-spirostan-3beta-ol	266.381238730946	335.730622767717	687.91304339823	661.924464426259	828.7706274249	1055.11853948227	641.526577540774	830.529207939648	717.154137117724	1048.28763148885	571.76207255992	689.073092266469	593.799598805681	874.952034451013	673.919968692825	687.590925847252	711.119203891256	520.411759581811	-0.191730754074088	0.350182416140063	0.722947259218315	unchanged	-0.423299607730647	0.116088167614223	0.87432192769902	unchanged	0.191730754074088	0.350182416140063	0.722947259218314	unchanged	-0.231568853656559	0.427598013967073	0.477785534647363	unchanged	0.423299607730647	0.116088167614223	0.874321927699019	unchanged	0.231568853656559	0.427598013967073	0.477785534647363	unchanged	-22.0811260000436	C50H82O23	1071.4761599316	3.20778333333333	--	--
neg_11161	PG(20:4(5Z,8Z,11Z,14Z)/22:4(7Z,10Z,13Z,16Z))	22446.0359763112	25024.8832845592	46298.0929857186	32571.5765690707	37416.7434472791	51176.6969607696	33231.8160922413	40696.0421714529	32845.6825835619	43398.3823469055	29129.7085972485	37555.1973749298	30347.2768367879	39277.4819850164	43061.3399660442	39043.1410840962	36601.5479708295	32725.295479255	-0.169568174445691	0.254418879174704	0.877657096103078	unchanged	-0.106873939497729	0.58563024257469	0.336390919707737	unchanged	0.169568174445691	0.254418879174704	0.877657096103078	unchanged	0.0626942349479619	0.7463152977589	0.169867207285573	unchanged	0.106873939497729	0.58563024257469	0.336390919707736	unchanged	-0.0626942349479619	0.7463152977589	0.169867207285573	unchanged	1.0909560120938	C48H79O10P	867.516676718216	3.20778333333333	--	--
neg_11162	LMGP06020065	2253.17572916578	1630.03661904206	1091.14490828199	567.097094781927	535.157407559016	726.763460784389	3155.69036200842	467.280659212916	1518.18257106988	1286.72118106837	1266.9195142636	1247.41192489561	1360.21909729444	1339.91795626062	1086.04044353644	923.351144731687	619.253764679988	4785.58780738043	0.91717788871275	0.242028277086087	0.851629713050891	unchanged	0.455227356477703	0.454665480585724	0.477893208029062	unchanged	-0.91717788871275	0.242028277086087	0.85162971305089	unchanged	-0.461950532235047	0.422852085911863	0.472797902662619	unchanged	-0.455227356477703	0.454665480585724	0.477893208029063	unchanged	0.461950532235047	0.422852085911863	0.47279790266262	unchanged	-13.7658229285878	C49H87O12P	919.5558127956	3.21493333333333	--	--
neg_11163	(11Z)-eicoseneoylcarnitine	227.770394790132	107.790407634628	111.989760208383	112.584580889527	37.9697778882887	88.8966496807981	77.4517467092824	72.704571413646	108.064953198606	85.7455355036082	70.1510860720202	61.0169838640971	97.5154088823151	137.236950037034	198.147683598641	301.531452349912	65.0131581143929	262.228424169167	0.590856500137791	0.27645596424056	0.823266332354082	unchanged	1.25425108848128	0.0182106814392836	1.30591957158165	up	-0.590856500137791	0.27645596424056	0.823266332354082	unchanged	0.663394588343491	0.156921661699824	0.725832617039465	unchanged	-1.25425108848128	0.0182106814392836	1.30591957158165	down	-0.663394588343491	0.156921661699824	0.725832617039465	unchanged	11.8111840793297	C27H51NO4	474.361831914616	3.22206666666667	--	--
neg_11164	16-L1-PhytoP	4098.46458152166	3734.83672336707	1635.43923514908	40.8896841772028	7.63175726239066	60.7371303151047	21.8014550766649	26.4207831528656	73.4292902143516	57.4078159651957	24.1348352721045	13.4323180742077	81.6884793153787	5628.29716681968	1692.01959839543	958.490812870889	7.78814788073686	180.108212646257	1.38019494403767	0.135246100820031	1.09686382354891	unchanged	6.74666014353965	0.0106842225698353	1.49075596352585	up	-1.38019494403767	0.135246100820031	1.09686382354891	unchanged	5.36646519950198	0.0113228645189004	1.43771187426686	up	-6.74666014353964	0.0106842225698353	1.49075596352585	down	-5.36646519950198	0.0113228645189004	1.43771187426686	down	1.04795538520191	C18H30O4	665.427671932402	3.22206666666667	--	--
neg_11169	Galalpha1-3Galalpha1-3Galalpha1-4Galbeta1-4Glcbeta-Cer(d18:1/16:0)	908.374031597386	816.191645526048	488.948338280177	644.545235082732	407.687914053198	700.082515900303	422.051908187453	184.868180143188	676.139981464549	1096.10788603221	388.243168259235	606.743092086511	716.594884060277	747.190065193432	572.599505511601	488.109776944777	707.676702329239	889.193786215371	0.511843883921692	0.127202011774659	1.06175784584455	unchanged	0.390915653294102	0.18682168677213	0.780999294705723	unchanged	-0.511843883921692	0.127202011774659	1.06175784584455	unchanged	-0.12092823062759	0.64491647969464	0.318947061285637	unchanged	-0.390915653294102	0.18682168677213	0.780999294705722	unchanged	0.12092823062759	0.64491647969464	0.318947061285637	unchanged	4.69253695431416	C64H117NO28	1368.75720441435	3.23636666666667	--	--
neg_11170	Fucalpha2-3Galbeta1-3GalNAcbeta1-4Galalpha1-4Galbeta1-4Glcbeta-Cer(d18:1/26:1(17Z))	610.059975622055	653.422572684896	875.351747695577	462.39276691349	432.558585371386	546.955100358634	230.39167429625	430.113597179872	399.69621277749	380.978591718364	138.62117521008	354.737190730213	220.301315767342	331.434850141636	762.683597180827	357.597134949798	311.970215339	346.849133405151	-0.391020406523366	0.158477268382055	0.995401076622569	unchanged	0.572550884829776	0.0879333281252169	0.911771837394651	unchanged	0.391020406523366	0.158477268382055	0.995401076622568	unchanged	0.963571291353141	0.0203706681203763	1.22138316480646	up	-0.572550884829776	0.0879333281252169	0.91177183739465	unchanged	-0.963571291353141	0.0203706681203763	1.22138316480646	down	19.680920310475	C82H148N2O32	1708.00384809149	3.23636666666667	--	--
neg_11172	5alpha-ergost-22E-en-3alpha,12alpha,16alpha-triol	425.665521590813	433.601150673868	488.518106041942	412.246600679951	494.941925855124	571.778589092499	435.950828642775	491.091029058819	459.519968529066	585.48398160512	508.591105611566	464.047199001717	449.236297458606	517.805052746416	468.53624669933	527.882717108871	494.458464039613	523.636794811606	0.0441086986535911	0.639017889182012	0.287699139280108	unchanged	-0.0192573173064921	0.827066158701179	0.15311429808649	unchanged	-0.044108698653591	0.639017889182012	0.287699139280108	unchanged	-0.0633660159600831	0.452119757794019	0.478264809819319	unchanged	0.019257317306492	0.827066158701179	0.153114298086489	unchanged	0.063366015960083	0.452119757794019	0.478264809819319	unchanged	-0.931050347103556	C28H48O3	467.32934414879	3.24353333333333	--	--
neg_11173	ELV-N34	1.82660055062256	1.65622874901406	8.13521587737607e-09	166.39959687199	187.420436075338	290.238379299032	195.214828221786	164.82656065254	288.852091067079	260.285028412709	247.695711874645	192.951566863603	161.31421048216	8.13521587737607e-09	0.3323708269377	0.323342914791078	223.211889582347	317.349224182393	0.258790328879776	0.2206204359664	0.8788643268154	unchanged	-8.21216300274371	0.000129045288745624	1.7741200100596	down	-0.258790328879776	0.2206204359664	0.8788643268154	unchanged	-8.47095333162349	0.000153773996224308	1.71790839597773	down	8.21216300274371	0.000129045288745624	1.7741200100596	up	8.47095333162349	0.000153773996224308	1.71790839597773	up	-2.05306543102361	C34H56O4	527.409498965718	3.24353333333333	--	--
neg_11176	PI(20:5(5Z,8Z,11Z,14Z,17Z)/22:0)	2012.65960119815	2086.43955634822	2287.38711412301	2922.34510011446	4022.00465748032	3515.18260994629	3613.86430256075	4147.61552324683	4005.76697394758	5100.0967911212	4031.68571251479	4092.4530875357	3671.64297914077	3950.93173415981	3129.8978537417	3177.86718144398	4060.98362624313	3323.75397724036	0.12064199650277	0.319962697153425	0.659981608761869	unchanged	-0.420773726677511	0.0329981900065319	1.1011766875991	down	-0.12064199650277	0.319962697153425	0.659981608761868	unchanged	-0.541415723180281	0.010613268898985	1.2729412627021	down	0.420773726677511	0.0329981900065319	1.1011766875991	up	0.541415723180281	0.010613268898985	1.2729412627021	up	-3.18613781713847	C51H89O13P	985.599285514281	3.24353333333333	--	--
neg_11177	4-Hydroxyandrostenedione glucuronide	976.022675773402	1356.45430388639	1561.24815605647	1192.1858143538	1470.16690594357	1127.24045823438	1015.30841696819	1065.27928087549	1376.3297466767	1015.38111309964	1367.01463363045	1286.50812223022	1037.95206671841	1308.56248335818	1614.82897481227	1477.4773558113	1042.87828162443	1363.2079117202	0.107217603290621	0.383159206803926	0.666329337192422	unchanged	0.262847086326473	0.0792317664558723	0.939872504627067	unchanged	-0.107217603290621	0.383159206803926	0.666329337192422	unchanged	0.155629483035852	0.256620590918638	0.668943278344837	unchanged	-0.262847086326473	0.0792317664558723	0.939872504627068	unchanged	-0.155629483035852	0.256620590918638	0.668943278344837	unchanged	1.93102740716706	C25H34O9	1015.45626324579	3.25068333333333	--	--
neg_11178	PE(22:4(7Z,10Z,13Z,16Z)/0:0)	324.759793712979	302.176882115091	441.198117592671	970.361224913753	1671.97277715055	1184.36239299305	1591.76562368474	1587.06412562562	1635.82534417601	2109.11894640575	1676.97509077203	1414.24473689438	1443.31026749737	1438.95904869343	814.87692358519	798.914416329065	1456.04297171211	991.731956598574	0.131831848354633	0.489900539963331	0.475270902665439	unchanged	-1.03797095482833	0.00785627592391795	1.30097673018107	down	-0.131831848354633	0.489900539963331	0.475270902665437	unchanged	-1.16980280318297	0.00426164307316906	1.36163471812939	down	1.03797095482833	0.00785627592391795	1.30097673018107	up	1.16980280318297	0.00426164307316906	1.36163471812939	up	-21.2757752176799	C27H48NO7P	1103.60935863997	3.25068333333333	--	--
neg_11179	Galalpha1-3(GalNAcbeta1-4Galbeta1-4GlcNAcbeta1-6)Galbeta1-4Glcbeta-Cer(d18:1/26:1(17Z))	884.324824823139	895.28653726812	764.690842830646	529.862422017265	385.638945577708	510.260325322221	198.999919842445	230.351855794676	316.013112968787	142.981046294339	246.909244488911	278.262292816309	146.501843156725	263.241933288062	698.028469316305	535.911730038908	307.951476694377	331.759477174221	-0.564712354225753	0.115121750070854	1.06574754409871	unchanged	0.901808274276017	0.0247879132547696	1.14112555464506	up	0.564712354225753	0.115121750070854	1.06574754409871	unchanged	1.46652062850177	0.00576927436272715	1.42587737630357	up	-0.901808274276017	0.0247879132547696	1.14112555464506	down	-1.46652062850177	0.00576927436272715	1.42587737630357	down	-10.2647680018629	C84H151N3O33	1750.97989383788	3.25068333333333	--	--
neg_11180	3Z,6Z,9Z,12Z,15Z-Tricosapentaene	99.8687237188626	26.7530223539938	96.7553354743114	84.3600600853192	44.1297117212296	69.18232101975	181.824613414431	25.2181440258902	28.4285341477145	39.8643695752101	58.1621368282836	80.128177094539	37.73945233845	25.6609994439697	33.9985645912337	72.7663369010875	30.5272138731005	49.9833148783146	-0.564501112636377	0.381901680630019	0.645843978498567	unchanged	-0.290739389248616	0.644818737972166	0.281222954659025	unchanged	0.564501112636377	0.381901680630019	0.645843978498567	unchanged	0.273761723387761	0.54240171303603	0.374458764581708	unchanged	0.290739389248616	0.644818737972166	0.281222954659025	unchanged	-0.273761723387761	0.54240171303603	0.374458764581708	unchanged	-0.309624825294568	C23H38	359.295456774398	3.25068333333333	--	--
neg_11184	3,4',6'-Trihydroxy-4,2'-dimethoxychalcone 4'-O-rutinoside	504.093800415256	589.19226754484	761.277126097895	814.196806932101	1152.99884056065	964.035936473384	974.809532589098	1270.84473004491	994.637876564986	1092.26713211853	1086.93779284668	1087.13225257416	1009.28627452325	1250.02124061606	845.717731363114	1013.2602504696	1098.48979776102	817.529332359792	-0.0437830712824259	0.701030071689643	0.335776373582991	unchanged	-0.338325887168302	0.131556466011102	0.812902396831328	unchanged	0.0437830712824259	0.701030071689643	0.335776373582991	unchanged	-0.294542815885876	0.167305908687841	0.770989448237145	unchanged	0.338325887168302	0.131556466011102	0.812902396831328	unchanged	0.294542815885876	0.167305908687841	0.770989448237144	unchanged	-1.24173108570307	C29H36O15	1293.40749357529	3.26498333333333	--	--
neg_11185	PI(15:0/17:2(9Z,12Z))	8877.16997067117	10319.1658646265	11245.8976449009	6075.21461734705	4987.16610661911	6775.93713468224	3889.87754915513	5993.66686840331	5173.31137380392	4779.38391225625	5721.12592795511	6247.40703344219	4766.75612803209	6060.61206921828	9491.08552249951	9437.17227985216	5933.91681639948	6123.5599260981	-0.0366507567411602	0.782665329741803	0.243423610893404	unchanged	0.719841470850452	0.00238582495639715	1.42643447183181	up	0.0366507567411601	0.782665329741803	0.243423610893403	unchanged	0.756492227591612	0.00227622550522469	1.50029306677975	up	-0.719841470850451	0.00238582495639715	1.42643447183181	down	-0.756492227591612	0.00227622550522469	1.50029306677975	down	-0.0164201751093268	C41H75O13P	1657.9872345635	3.26498333333333	--	--
neg_11187	PI(16:1(9Z)/18:3(9Z,12Z,15Z))	563.569192871293	594.321902624088	484.876298246669	174.491754233625	131.797974872559	176.006568207514	25.6498581520651	71.7387892006921	165.36531978193	63.8023169492047	103.837970662543	165.396764825407	61.7377275612664	289.657086754096	525.733815947788	268.596113847452	39.0508819606858	372.561322128837	0.592091744136329	0.366126058513485	0.668294388851778	unchanged	2.13978928958042	0.000828113344041642	1.56951480578184	up	-0.592091744136329	0.366126058513485	0.668294388851778	unchanged	1.54769754544409	0.00264287761503533	1.42570686697774	up	-2.13978928958042	0.000828113344041642	1.56951480578184	down	-1.54769754544409	0.00264287761503533	1.42570686697774	down	-14.3362990776476	C43H75O13P	1719.97909674316	3.25781666666667	--	--
neg_11190	GalNAcbeta1-3Galalpha1-3(Fucalpha1-2)Galbeta1-3GalNAcbeta1-4Galbeta1-4Glcbeta-Cer(d18:1/22:0)	343.998540410076	396.777141566316	449.035787682126	218.147001976031	272.346466111612	382.564029073579	172.249490800311	91.6285016222833	231.674088312061	311.075704249281	80.5956158444048	252.559532206791	129.312756237634	228.229346928289	352.9975277659	295.584907796049	143.164263270804	286.074367713585	0.0125591086208739	0.974211499499219	0.0134065725448691	unchanged	0.691019169893894	0.0338508905223876	1.06481197009226	up	-0.012559108620874	0.974211499499219	0.0134065725448689	unchanged	0.67846006127302	0.0245946660908234	1.12075306191948	up	-0.691019169893894	0.0338508905223876	1.06481197009226	down	-0.67846006127302	0.0245946660908234	1.12075306191948	down	-29.7445028393547	C86H155N3O37	1842.95441523518	3.26498333333333	--	--
neg_11191	KDN GD1a 2(d18:1/22:0)	302.327882013603	345.753919180026	426.641434380276	162.907924116685	157.632301138488	135.040300163934	38.4271009334092	112.985800821434	166.608794812447	66.5615780609512	141.451779658782	126.967070365081	60.1384826021689	206.882033298527	494.706439052745	397.015139113935	83.9125919363607	166.297566124133	0.0754990504021295	0.826211188580237	0.189448443196826	unchanged	1.65334377237101	0.000927328426182563	1.55289905146241	up	-0.0754990504021296	0.826211188580237	0.189448443196827	unchanged	1.57784472196888	0.00107883459015617	1.53352686425022	up	-1.65334377237101	0.000927328426182563	1.55289905146241	down	-1.57784472196888	0.00107883459015617	1.53352686425022	down	-21.9609702412758	C84H150N2O39	1855.94000494051	3.25781666666667	--	--
neg_11193	(22E,24R)-5alpha,6alpha-epoxy3beta,7alpha,14beta-trihydroxy-ergosta-8,22,dien-15-one	199407.104729236	225259.229190977	276779.072076167	267450.806551096	323122.226250591	320402.857993496	371341.360647847	394781.612421902	356336.02586168	405609.677363651	360275.130941011	365025.505635038	385078.580574281	336917.877643922	321568.17809242	341362.823027963	380467.571805726	361693.244530482	0.118701902676277	0.208536865772174	0.863790673796218	unchanged	-0.274306298183773	0.0897785075828105	0.901210582752412	unchanged	-0.118701902676277	0.208536865772174	0.863790673796217	unchanged	-0.39300820086005	0.0138123595490586	1.34511956720487	down	0.274306298183773	0.0897785075828105	0.901210582752412	unchanged	0.39300820086005	0.0138123595490586	1.34511956720487	up	-2.37264025982703	C28H42O5	961.602476982117	3.26498333333333	--	--
neg_11200	Taurochenodeoxycholic acid	200.295174381791	225.722097560107	247.591036149052	297.094339762394	408.40593761274	330.433107805489	374.967052729493	478.924984132821	437.886787840653	510.328385463879	416.655187450186	414.772921726058	423.965122613848	349.684580861692	327.516823118589	392.154009803018	477.723376824909	356.357263742117	0.112730300482374	0.406508474016977	0.570297945897007	unchanged	-0.441851620735435	0.0389096532700985	1.07617697589184	down	-0.112730300482374	0.406508474016977	0.570297945897007	unchanged	-0.55458192121781	0.00576015656752986	1.3891359721431	down	0.441851620735435	0.0389096532700985	1.07617697589184	up	0.55458192121781	0.00576015656752986	1.3891359721431	up	26.6813927828554	C26H45NO6S	1043.61836506651	3.27213333333333	C05465	Primary bile acid biosynthesis(ko00120);;Bile secretion(ko04976);;Cholesterol metabolism(ko04979)
neg_11202	PI(20:1(11Z)/15:1(9Z))	926.127520730825	1011.8896190562	740.512324862349	697.595046014444	795.947367761222	842.539040644232	904.764771404103	822.917956296497	791.004421682076	833.414909550915	828.130899679037	785.918039522369	901.019627778875	624.970132441143	835.47300304242	932.502027168762	872.581938055433	903.341864580371	0.030789968216228	0.635259186390098	0.345822560845555	unchanged	0.0389617441227057	0.739352231094957	0.120721830636738	unchanged	-0.030789968216228	0.635259186390098	0.345822560845555	unchanged	0.00817177590647776	0.940871116389409	0.0352524565657862	unchanged	-0.0389617441227057	0.739352231094957	0.120721830636738	unchanged	-0.0081717759064776	0.940871116389409	0.0352524565657869	unchanged	-5.88942475752145	C44H81O13P	1742.07116659151	3.27213333333333	--	--
neg_11203	GalNAcbeta1-3Galalpha1-3Galalpha1-3Galalpha1-3Galalpha1-3Galalpha1-4Galbeta1-4Glcbeta-Cer(d18:1/20:0)	1313.27309146806	1734.74596052065	1828.13360934905	1212.57360855775	1168.81247449464	1448.21694208114	989.423815362773	1491.52190897816	1296.98041462679	1180.67341157357	1223.88208342588	1505.53733183252	1196.27321969213	1610.86823872683	1819.44940352192	1650.01521027719	1365.3110177071	1280.21979254711	0.00144772477797125	0.98916396037361	0.0573654274290733	unchanged	0.375308228305637	0.00620205743574807	1.33248893711613	up	-0.00144772477797135	0.98916396037361	0.057365427429072	unchanged	0.373860503527666	0.00300241853910888	1.44549328319316	up	-0.375308228305637	0.00620205743574807	1.33248893711613	down	-0.373860503527665	0.00300241853910888	1.44549328319316	down	-41.6308440107831	C88H158N2O43	1929.93616513382	3.27213333333333	--	--
neg_11204	DG(13:0/20:5(5Z,8Z,11Z,14Z,17Z)/0:0)[iso2]	4241.51574039588	3809.7014578779	3663.64668360827	2841.50760130653	2844.28707484894	3156.85793008298	2482.50730005993	3155.02173262696	3258.05817999284	3153.13565628155	3575.7239906422	3207.45114698845	3005.53580727668	3830.41464702026	3352.70661791644	3645.09614824815	3436.52356152367	4091.08693474377	0.17953402127568	0.091023089260531	1.14660142637274	unchanged	0.331379366561149	0.0017267788235107	1.47728261887091	up	-0.17953402127568	0.091023089260531	1.14660142637274	unchanged	0.151845345285469	0.0934410973722992	0.943096574762287	unchanged	-0.33137936656115	0.0017267788235107	1.47728261887091	down	-0.151845345285469	0.0934410973722992	0.943096574762287	unchanged	-27.8919910977414	C36H60O5	593.402776236956	3.27213333333333	--	--
neg_11207	FMC-5(d18:1/20:0)	5952.68954758801	6494.49076486628	8353.03723538213	8450.55378016417	10325.3315801135	9923.46470595772	12096.5050001965	13097.9317039279	11335.4698008548	12533.8928876084	11619.3177801195	11307.2361728047	12321.4852054705	10836.7473157792	10092.8168400613	10568.3220074364	12212.0637837174	11275.5847756559	0.0906537378091284	0.375601626437347	0.613144825259053	unchanged	-0.338019323548844	0.0682776485095638	0.953286217493453	unchanged	-0.0906537378091285	0.375601626437347	0.613144825259052	unchanged	-0.428673061357973	0.0164042017860067	1.32516748770645	down	0.338019323548844	0.0682776485095638	0.953286217493452	unchanged	0.428673061357973	0.0164042017860067	1.32516748770645	up	-38.7328789216341	C54H95NO13	1000.61233982596	3.27928333333333	--	--
neg_1121	10E,12E,14E-Hexadecatrienal	1130.48977791135	471.295002057802	415.12506263361	610.832002041554	812.622324507731	1363.96904662821	1540.05271562254	986.516440866921	1354.02306413674	1325.71820612838	1028.61835231416	357.865112761862	1007.23059088703	1432.54016973283	863.239944906305	1500.61511626127	673.819170156709	1028.7369114977	0.0272987766138467	0.930454328968686	0.0754115768921473	unchanged	-0.042670232305095	0.90809774204651	0.0291464101944174	unchanged	-0.0272987766138467	0.930454328968686	0.0754115768921462	unchanged	-0.0699690089189418	0.84549950518669	0.17040346709102	unchanged	0.0426702323050951	0.90809774204651	0.0291464101944168	unchanged	0.0699690089189417	0.84549950518669	0.170403467091019	unchanged	0.693618719827891	C16H26O	279.19673076775	0.82285	--	--
neg_11210	PS(18:3(6Z,9Z,12Z)/22:6(4Z,7Z,10Z,13Z,16Z,19Z))	614.214116239913	678.317512644017	559.0549763277	250.888615731446	117.556672307747	263.741213134961	54.9115965682437	153.637343408525	213.306648211771	147.021972842842	143.085575026664	229.171172549616	81.7510077253059	137.55712591417	425.819683472316	255.777133720851	145.311134470068	345.767712621586	0.234526556676887	0.57245613005115	0.401899927686041	unchanged	1.43751213216841	0.021585082855565	1.21205427785467	up	-0.234526556676887	0.57245613005115	0.401899927686042	unchanged	1.20298557549153	0.0333919958583911	1.15819707339793	up	-1.43751213216841	0.021585082855565	1.21205427785467	down	-1.20298557549153	0.0333919958583911	1.15819707339793	down	0.403591147341189	C46H72NO10P	1703.97764069802	3.27928333333333	--	--
neg_11214	PIM1(18:2(9Z,12Z)/16:0)	2113.92175943464	2399.75034940821	2740.89187417756	2759.70800752098	3804.16039390552	3236.04348346938	4337.60891326776	4180.42029958759	3793.69151033396	4228.5239076772	3600.52325052514	3548.13993554721	3577.71316482594	3509.71570195135	3229.97723349095	3401.53597892416	3817.06690078356	3664.75323391919	0.0180280802345089	0.865607917112824	0.105185139466487	unchanged	-0.347591456497177	0.0406080931509896	1.0580452829698	down	-0.0180280802345089	0.865607917112824	0.105185139466486	unchanged	-0.365619536731686	0.0137133947751444	1.31546973769025	down	0.347591456497177	0.0406080931509896	1.05804528296979	up	0.365619536731686	0.0137133947751444	1.31546973769025	up	8.65930248120206	C49H89O18P	995.580005880309	3.27928333333333	--	--
neg_1122	2,3-dihydroxy stearic acid	6650.73508910529	8846.54934124383	7971.87912802849	4597.3670775062	3739.438929355	5447.17616377912	6219.43034877709	4433.90340568179	5474.06967399469	5912.70636078737	5688.24654477064	5780.74764022972	5342.96650338521	4796.63874488698	7037.88962128793	6247.00837177084	3798.40841063949	6389.6879344084	0.292767665644935	0.0437201022515183	1.36446480677084	up	0.557351150921172	0.0112656289651056	1.25158424833219	up	-0.292767665644935	0.0437201022515183	1.36446480677084	down	0.264583485276237	0.100743539285317	0.919911627934776	unchanged	-0.557351150921172	0.0112656289651056	1.25158424833219	down	-0.264583485276237	0.100743539285317	0.919911627934776	unchanged	4.13433684172432	C18H36O4	337.237334983751	0.82285	--	--
neg_11221	asialo-GM2(d18:1/24:0)	302.260565004768	197.019645094104	277.023496290608	517.451712040785	348.08592642187	340.484201973347	418.271590040753	394.145001037621	362.63204380882	358.444483436903	265.813227691952	252.728921665708	288.385207541864	286.484831700308	211.306039564698	465.197304570826	424.601790681548	278.535078209045	-0.435449246029437	0.00974752383222656	1.56994884098405	down	-0.490177555037422	0.0351203542435758	1.13241120786964	down	0.435449246029437	0.00974752383222656	1.56994884098405	up	-0.054728309007985	0.804475918869829	0.233417317616305	unchanged	0.490177555037422	0.0351203542435758	1.13241120786964	up	0.054728309007985	0.804475918869829	0.233417317616305	unchanged	20.5470863000512	C62H116N2O18	1211.81589645146	3.29358333333333	--	--
neg_11223	M(IP)2C(t18:0/22:0(2OH))	214.1903842466	174.740821369138	254.627449518112	311.357864039932	417.050570457341	414.619087807942	377.446745281322	436.736146263483	430.610268554566	639.234875413516	437.285274275922	367.306363432619	342.162893952093	410.669525994402	366.252692549934	301.755871476456	373.664474304771	262.676157697837	0.0890472196931291	0.670111457370454	0.267321131431519	unchanged	-0.436588093901751	0.0416962328024245	1.0759876474576	down	-0.089047219693129	0.670111457370454	0.267321131431519	unchanged	-0.52563531359488	0.0798222205844262	0.962896833718594	unchanged	0.436588093901751	0.0416962328024245	1.0759876474576	up	0.52563531359488	0.0798222205844262	0.962896833718594	unchanged	29.9673357710353	C58H113NO26P2	1300.73433812434	3.29358333333333	--	--
neg_11225	PI(20:4(5Z,8Z,11Z,14Z)/14:1(9Z))	140.76154367729	192.533068462503	194.934712300586	184.369248610703	173.712665365014	184.250832333338	101.263515436736	164.278016380302	143.743709416337	113.560607377477	79.9086825803075	94.2991403834239	152.931948674329	152.16378520767	186.494585348316	130.305569106608	133.678703212229	164.280676426764	-0.330606803914246	0.128083909986862	1.01412062871605	unchanged	0.0828308598583327	0.614566780734751	0.244366807550081	unchanged	0.330606803914246	0.128083909986862	1.01412062871605	unchanged	0.413437663772579	0.0460717273515668	1.01407698993912	up	-0.0828308598583327	0.614566780734751	0.24436680755008	unchanged	-0.413437663772579	0.0460717273515668	1.01407698993912	down	2.50912885737579	C43H73O13P	1701.96011844131	3.29358333333333	--	--
neg_11226	GD2(d18:1/26:1(17Z))	612.583550133297	599.137282536886	527.15221943482	340.003211040842	215.738039486945	433.747793524222	129.668754124575	184.743166746928	228.04395362941	210.573913166441	158.014449333741	293.874168643444	167.271152570436	248.533828484535	549.246664809211	377.731355229395	250.824925842583	259.561808934512	-0.239033104519431	0.454460126832825	0.56418548476069	unchanged	0.906531180259967	0.0127872546996789	1.22670779356303	up	0.239033104519431	0.454460126832825	0.564185484760689	unchanged	1.1455642847794	0.00466024591940659	1.44242223953657	up	-0.906531180259966	0.0127872546996789	1.22670779356303	down	-1.1455642847794	0.00466024591940659	1.44242223953657	down	-21.2027166696872	C86H152N4O34	1819.96035179903	3.28643333333333	--	--
neg_1123	8-Epiiridotrial glucoside	3734.07032479593	4502.44800050133	4594.66980745376	3695.85999529648	2625.43804258974	3954.73881581564	2490.13768262501	2653.13092686858	2763.12748325955	3143.34149042085	3281.38796729266	3339.76710454249	2725.54808762012	2815.18516473581	4261.01801491017	3565.29498379158	3638.0941813434	3340.98435244383	-0.0355019766513002	0.798628239725865	0.205388780909897	unchanged	0.300631679406714	0.0844954060956468	0.895867462325343	unchanged	0.0355019766513003	0.798628239725865	0.205388780909896	unchanged	0.336133656058015	0.0313354971154181	1.16780504790029	up	-0.300631679406714	0.0844954060956468	0.895867462325342	unchanged	-0.336133656058015	0.0313354971154181	1.16780504790028	down	-34.9770172843618	C16H24O8	687.265950550588	0.82285	C11652	--
neg_11233	PI(22:6(4Z,7Z,10Z,13Z,16Z,19Z)/20:0)	1990.16610228375	2092.97958157598	2464.92138646257	2510.25350622961	3312.04882235019	3032.42758272038	3364.51291111121	3693.25011826564	3521.46911089042	4369.54802421884	3406.57045830611	3450.41571811075	3458.08566242615	3800.58579096081	2775.96830387605	3107.70599085669	3564.0790400977	3015.33405843186	0.123781626565421	0.275116349488485	0.7266573215812	unchanged	-0.262869927439409	0.135517240281739	0.786455612341635	unchanged	-0.123781626565421	0.275116349488485	0.726657321581199	unchanged	-0.38665155400483	0.0346433795998922	1.12645005039513	down	0.262869927439409	0.135517240281739	0.786455612341634	unchanged	0.38665155400483	0.0346433795998922	1.12645005039513	up	-14.5510483490361	C51H87O13P	983.581656050077	3.29358333333333	--	--
neg_11235	PI(20:5(5Z,8Z,11Z,14Z,17Z)/22:4(7Z,10Z,13Z,16Z))	20318.757547503	22621.3907210195	26690.998196284	22657.7522812438	25957.8551624456	25688.4461241861	27913.8306284675	31008.2372252676	26939.6360619769	28091.7849468201	27811.8095620691	28585.2882627692	29517.5374478633	27409.2778055018	29449.1380311116	30168.2895464418	29621.5725241711	27777.2173614703	0.0511357021605798	0.473813610123368	0.481728397601715	unchanged	-0.0559062093210363	0.618835929115813	0.270652064508589	unchanged	-0.0511357021605799	0.473813610123368	0.481728397601715	unchanged	-0.107041911481616	0.265884372745661	0.681704445650045	unchanged	0.0559062093210363	0.618835929115813	0.270652064508588	unchanged	0.107041911481616	0.265884372745661	0.681704445650044	unchanged	-42.953204793174	C51H81O13P	953.476091456811	3.29358333333333	--	--
neg_1124	Abyssinoflavanone VI	130.218145050967	8.13521587737607e-09	8.13521587737607e-09	0.0154414186630695	76.611130281142	199.436041207175	229.654395447134	30.5345823970728	189.053845492047	211.369902275275	66.5504231304593	8.13521587737607e-09	121.493493899007	125.6798058506	35.3360518521175	105.859324846914	8.22272036295246	19.2308657087654	0.158491820643197	0.850039115277699	0.14228847127912	unchanged	-0.45538586326393	0.621609295219386	0.275500362084695	unchanged	-0.158491820643197	0.850039115277699	0.142288471279119	unchanged	-0.613877683907127	0.442869742161373	0.503946964782873	unchanged	0.45538586326393	0.621609295219386	0.275500362084695	unchanged	0.613877683907127	0.442869742161373	0.503946964782873	unchanged	-13.3335811096077	C25H28O7	461.152301832437	0.82285	--	--
neg_11242	PG(18:2(9Z,12Z)/20:5(5Z,8Z,11Z,14Z,17Z))	5432.78626566552	5754.62737851793	6626.20127025711	3147.78467045698	2160.95377789695	3152.61779969465	1876.14099348395	2546.25600558773	2311.44877063606	1613.36480293595	2424.03028618895	3056.19731883386	2010.71245216708	1992.96708176038	5429.92051045772	5145.97105527812	2624.77664512211	3066.02884917633	-0.0988227483022979	0.598959575224725	0.396502273232054	unchanged	0.970177395599463	0.010776688247244	1.31845121178652	up	0.098822748302298	0.598959575224725	0.396502273232052	unchanged	1.06900014390176	0.00781401162311937	1.37432824005441	up	-0.970177395599463	0.010776688247244	1.31845121178652	down	-1.06900014390176	0.00781401162311937	1.37432824005441	down	-5.7120991585042	C44H73O10P	1643.99306772325	3.30073333333333	--	--
neg_11247	16,23-epoxy-5beta-cholestane triglycoside	30550.3927288539	33420.682547852	39099.4979408944	26748.9511254048	27350.2903470999	29777.0976561903	27671.9335045184	31040.7895499275	28972.1554488603	27890.7072987676	30368.3612876522	32544.8186216869	27655.8720702521	31769.3592852032	36338.2390537096	37271.7294729351	29407.1300627277	32266.7107857976	0.0632027478999632	0.273393384911107	0.714135746283323	unchanged	0.277324061126031	0.00485759451256594	1.40266937351821	up	-0.0632027478999633	0.273393384911107	0.714135746283323	unchanged	0.214121313226067	0.0171166981603763	1.23032401273739	up	-0.277324061126031	0.00485759451256594	1.40266937351821	down	-0.214121313226067	0.0171166981603763	1.23032401273739	down	3.4076615952965	C45H74O17	885.48834534049	3.30073333333333	--	--
neg_11255	R-Dysidazirine	325.408801540796	240.268348750287	236.638970993704	249.345878961588	108.750110209906	146.266229278034	117.549989317618	72.6607865384196	43.7806258389695	47.3405749167358	41.9995639790738	80.4877543047313	65.8351317680605	20.4635545976703	154.161010889569	130.227552991899	49.7001382198105	84.6125436542285	-1.03167100006697	0.0789055498741502	1.24605615190249	unchanged	0.572970401284867	0.275737301012097	0.572036932050715	unchanged	1.03167100006697	0.0789055498741502	1.24605615190249	unchanged	1.60464140135184	0.0350434667211243	1.18100664780758	up	-0.572970401284867	0.275737301012097	0.572036932050714	unchanged	-1.60464140135184	0.0350434667211243	1.18100664780758	down	34.3788971585752	C19H33NO2	328.236360077206	3.30788333333333	--	--
neg_11261	PG(P-20:0/14:1(9Z))	17267.1249235079	24826.7416546733	14740.6073820125	21396.2068973797	16140.9890983317	17081.6224169178	26666.6814537799	19574.640264353	13345.6000839424	11337.5658160881	14858.4537282882	15151.2448108537	17218.009699118	8033.77754267573	13681.4157941786	14812.0371509334	16270.6767309659	21992.0468601756	-0.318878754695263	0.114362090445418	1.06163888990827	unchanged	-0.327217890883508	0.187853583830821	0.8076853552667	unchanged	0.318878754695263	0.114362090445418	1.06163888990827	unchanged	-0.00833913618824469	0.974037414344867	0.0451354610614793	unchanged	0.327217890883508	0.187853583830821	0.8076853552667	unchanged	0.00833913618824457	0.974037414344867	0.0451354610614801	unchanged	-19.4423255784398	C40H77O9P	767.485679878551	3.30788333333333	--	--
neg_11271	PI(18:1(9Z)/20:3(8Z,11Z,14Z))	3362.36235397003	3411.25241227814	4013.11199997299	3399.52737359657	3943.03474451364	4103.40593483431	4364.84985837702	4462.25289045828	4070.82028576526	5072.11432027166	4343.01502409216	4400.55042451666	4050.12536001985	4734.90133340408	4246.61032347481	4258.75849296478	4170.25328020836	4637.13537865922	0.120561923910954	0.13791545283302	0.956538984608121	unchanged	-0.0247841523146361	0.800787692129109	0.0860520274669877	unchanged	-0.120561923910954	0.13791545283302	0.956538984608121	unchanged	-0.14534607622559	0.147654922283557	0.808771503181076	unchanged	0.0247841523146361	0.800787692129109	0.086052027466987	unchanged	0.14534607622559	0.147654922283557	0.808771503181076	unchanged	29.6237212322279	C47H83O13P	931.581595337346	3.30788333333333	--	--
neg_11274	PIM1(18:2(9Z,12Z)/16:2(9Z,12Z))	551.649924133783	425.112262914203	611.105202185202	744.28915253439	859.562610711078	1017.91794898223	732.939335041167	744.649491267052	874.441397956518	1090.58864468069	824.74820042347	735.656747555284	818.30426664328	693.909084984518	747.794703641398	684.996262586772	776.222312319116	633.409296131436	0.0297453437633154	0.83132798896186	0.128738161513163	unchanged	-0.392379884724062	0.0148639771986103	1.2461699898585	down	-0.0297453437633154	0.83132798896186	0.128738161513163	unchanged	-0.422125228487378	0.0248015991655134	1.19328252213475	down	0.392379884724062	0.0148639771986103	1.2461699898585	up	0.422125228487378	0.0248015991655134	1.19328252213475	up	-5.35289697862434	C49H85O18P	1013.51670732431	3.31506666666667	--	--
neg_11276	PIM1(18:0/18:1(9Z))	651.569248753438	495.099591958985	685.047459063529	701.640321985271	844.394548929815	899.659088547616	892.290156288629	973.494703279055	982.54657210654	1136.1162826292	1123.15440696433	1187.37445552538	1169.343422591	1214.59619123328	848.7546283138	895.582010710734	1169.78996205539	883.990835475912	0.242046201093459	0.0652319397150901	1.1955676511979	unchanged	-0.194288727329279	0.363993008189074	0.441264035896002	unchanged	-0.242046201093458	0.0652319397150901	1.1955676511979	unchanged	-0.436334928422738	0.0405230829825795	1.08117393580761	down	0.194288727329279	0.363993008189074	0.441264035896001	unchanged	0.436334928422738	0.0405230829825795	1.08117393580761	up	-9.06065160254572	C51H95O18P	1047.59096875182	3.31506666666667	--	--
neg_1128	PS(22:6(4Z,7Z,10Z,13Z,16Z,19Z)/0:0)	17361.3942457104	26546.0796240852	33933.1277376536	24952.8981287917	16847.489949878	23145.7840546212	18125.7875603705	19462.2362334682	16462.3848241538	17450.2283692281	21638.3127813291	25038.8045213575	17619.1354162719	19413.7669136067	24735.248663669	21672.0794776772	20162.0869759591	23885.9753479617	-0.00708929806500844	0.960052015385611	0.0780998126247296	unchanged	0.227583916078235	0.238393676973614	0.639192456297295	unchanged	0.00708929806500859	0.960052015385611	0.0780998126247286	unchanged	0.234673214143243	0.241103047920988	0.695581824266284	unchanged	-0.227583916078235	0.238393676973614	0.639192456297295	unchanged	-0.234673214143243	0.241103047920988	0.695581824266284	unchanged	-1.08907668325442	C28H44NO9P	568.26747220539	0.8157	--	--
neg_11292	OHOHA-PE	90.0188935179826	88.9401089450103	138.116664759067	175.386644078774	296.334333155516	198.799083251586	253.337768050583	252.851629061457	272.591530957689	371.874425089305	268.388286973725	199.354243494013	233.148024138145	274.183560080936	164.586031996094	279.178686620741	206.911756882732	178.2510892309	0.139042350089138	0.503911002274843	0.472460025794873	unchanged	-0.418784893474041	0.181443672364751	0.743896385833063	unchanged	-0.139042350089138	0.503911002274843	0.472460025794872	unchanged	-0.557827243563179	0.100932678695896	0.934035101347012	unchanged	0.418784893474041	0.181443672364751	0.743896385833062	unchanged	0.557827243563179	0.100932678695896	0.934035101347012	unchanged	-10.7190348558134	C30H54NO10P	1297.69764048732	3.32231666666667	--	--
neg_11299	PG(18:3(9Z,12Z,15Z)/19:0)	457.334491271222	405.823952461621	159.711980229116	108.397116918956	51.9675571205336	70.5906335292059	78.5545867619429	11.4250410181738	17.7442911162527	49.9473252076517	36.838406346281	38.6712270122127	77.4402698227475	7.85799001828078	113.022073313173	70.450558124435	17.0962480341311	216.278320925799	0.370212278433649	0.636565949813207	0.371848549604741	unchanged	1.84477907404778	0.112461065194886	0.898260882037179	unchanged	-0.370212278433649	0.636565949813207	0.371848549604741	unchanged	1.47456679561413	0.158047200899226	0.796540419283149	unchanged	-1.84477907404778	0.112461065194886	0.898260882037179	unchanged	-1.47456679561413	0.158047200899226	0.796540419283148	unchanged	-27.609006444914	C43H79O10P	1618.03694235247	3.32231666666667	--	--
neg_11305	20-Fluoroeicosanoic acid	76.3867632444315	89.9035969576637	75.9527396296949	83.9326917178617	84.9212628929864	66.7761161309639	72.5136981571751	70.4587553401166	99.0258642294647	98.9876392875296	100.575435319377	63.2223417180628	59.6985842456978	135.88169999594	77.163244775322	80.3065143592942	96.2556371708352	70.9849995830101	0.0526120311062494	0.756503358366029	0.279869737810151	unchanged	0.173644655111858	0.370331001781633	0.63106077886689	unchanged	-0.0526120311062493	0.756503358366029	0.279869737810151	unchanged	0.121032624005609	0.57664985118468	0.359792179116995	unchanged	-0.173644655111858	0.370331001781633	0.63106077886689	unchanged	-0.121032624005609	0.57664985118468	0.359792179116995	unchanged	8.33896500257605	C20H39FO2	365.265564315026	3.32231666666667	--	--
neg_11306	DHA (d5)	150.391396031988	143.965447497034	177.716401917768	189.779804762209	220.878206240189	211.188708849405	220.496730871836	181.368974196135	252.825130058681	278.245985431204	272.528718387786	227.937295180492	244.287042430718	312.790264607253	185.403052712308	200.234899487724	231.166899097625	215.064871281555	0.248624257666135	0.0126609778995811	1.57770300573992	up	-0.100421896744636	0.612405516461736	0.206398294117148	unchanged	-0.248624257666135	0.0126609778995811	1.57770300573992	down	-0.349046154410771	0.0915151101666943	0.924817276239731	unchanged	0.100421896744636	0.612405516461736	0.206398294117147	unchanged	0.349046154410771	0.0915151101666943	0.924817276239731	unchanged	8.21072170591823	C22H27D5O2	368.243751694485	3.31506666666667	--	--
neg_11307	6-oxo-Nonan-1-ol	200.746480874499	202.375707417211	218.129318054965	209.501919286688	251.27821250945	219.736368375012	225.202701579844	269.795706824959	274.351764326162	275.148238213813	245.390104424938	245.452506899967	257.716407064158	271.068913497531	251.125621542586	261.956044864848	241.600198830297	209.245148066617	0.089013629209548	0.291827334365197	0.724754247679164	unchanged	-0.0119740029048804	0.903109534704144	0.0220773794288852	unchanged	-0.0890136292095483	0.291827334365197	0.724754247679163	unchanged	-0.100987632114429	0.317891714213069	0.590560047368859	unchanged	0.0119740029048805	0.903109534704144	0.0220773794288846	unchanged	0.100987632114429	0.317891714213069	0.590560047368858	unchanged	-3.46693106686382	C9H18O2	375.274114176427	3.32231666666667	--	--
neg_11308	5Z-docosenoic acid	113.769501725635	93.7408655579636	130.240754347254	131.165355897642	130.857124174529	141.317171650682	140.311181796153	141.748591620232	153.550442745421	208.793766283086	138.681794861346	136.427856009748	150.180369603198	137.485801285854	129.906076044861	139.664090969601	161.614219874762	158.097751494236	0.159046172989662	0.204938329288726	0.897194570783978	unchanged	-0.185518404727622	0.0766654943578795	0.936166620936587	unchanged	-0.159046172989662	0.204938329288726	0.897194570783978	unchanged	-0.344564577717284	0.0301841761978116	1.19983739251509	down	0.185518404727622	0.0766654943578795	0.936166620936587	unchanged	0.344564577717284	0.0301841761978116	1.19983739251509	up	0.0323774447371353	C22H42O2	383.316694409948	3.32231666666667	--	--
neg_1131	5-O-Methylembelin	452.682909379438	461.595578217898	378.47733148143	415.213917735108	364.489459675652	477.486143286846	344.729624415878	309.173204756272	374.962126942961	561.618134886702	373.108064605294	312.176939275191	336.095473389285	433.080116066491	432.284423673162	428.182218723482	315.144863863633	415.454706900727	0.0923573287049082	0.597549635008437	0.365786478547555	unchanged	0.21628374394989	0.0773881449908145	0.98413252350006	unchanged	-0.092357328704908	0.597549635008437	0.365786478547554	unchanged	0.123926415244982	0.387469867933684	0.435913486946994	unchanged	-0.21628374394989	0.0773881449908145	0.984132523500059	unchanged	-0.123926415244982	0.387469867933684	0.435913486946994	unchanged	-1.58916122612164	C18H28O4	307.190993166682	0.830016666666667	C10373	--
neg_11310	15Z,18Z-Tetracosadienoic acid	1336.94075617456	532.560670381169	1578.99748211078	990.146999028747	719.434873135522	945.888520986214	1871.0327396668	981.799735298092	813.745543762614	891.641233135635	1068.39899830527	1237.87047138229	1172.39882299366	977.486745986436	733.340815270428	1805.7204075919	972.866753233964	957.538307626804	-0.077641194434061	0.758840991296672	0.24453760745502	unchanged	0.103878870852076	0.763509501692751	0.174479349534744	unchanged	0.0776411944340609	0.758840991296672	0.244537607455021	unchanged	0.181520065286137	0.543951938215519	0.33171044430945	unchanged	-0.103878870852076	0.763509501692751	0.174479349534744	unchanged	-0.181520065286137	0.543951938215519	0.33171044430945	unchanged	6.09118103362434	C24H44O2	385.311017695347	3.32231666666667	--	--
neg_11312	12alpha-Hydroxy-5beta-cholan-24-oic Acid	228.835526136678	262.903859133691	264.498932243642	340.786594246075	358.927582457616	382.888624629146	327.916062232227	397.424137741517	402.44037265127	490.874204539467	416.040750032207	405.673872535369	398.029648851118	344.205026319118	295.070665383763	315.792781610043	388.710000625356	288.507963783696	0.128668955435978	0.275677153133592	0.732759540207185	unchanged	-0.360208570907711	0.00349651324691764	1.41190330124189	down	-0.128668955435978	0.275677153133592	0.732759540207185	unchanged	-0.48887752634369	0.00573482317040087	1.36817532658843	down	0.360208570907711	0.00349651324691764	1.41190330124189	up	0.48887752634369	0.00573482317040087	1.36817532658843	up	-19.4979588656516	C24H40O3	411.259809403524	3.32231666666667	--	--
neg_11314	Mammeisin	73.0678526716986	91.0750236273263	35.8771650605854	99.227859484814	122.4082258089	93.5124604208484	78.0770513006316	74.4709818949598	111.226545862009	95.3344471962332	80.5618649878432	66.7612868151736	70.3592102553291	86.936828065722	62.1991430537344	39.9769731132542	31.0227226346768	42.6526230518558	-0.0951268782957568	0.745780616124135	0.221812603630989	unchanged	-0.357964761322814	0.274807920379164	0.638367670435253	unchanged	0.0951268782957569	0.745780616124135	0.221812603630991	unchanged	-0.262837883027057	0.363263724523644	0.496783225542477	unchanged	0.357964761322814	0.274807920379164	0.638367670435253	unchanged	0.262837883027057	0.363263724523644	0.496783225542476	unchanged	9.15686672889425	C25H26O5	427.156411069653	3.31506666666667	C09275	--
neg_11315	22S-hydroxysitosterol	464.594659242425	263.522857759769	190.459187023214	2791.06543910528	2617.68049072682	3297.79435916872	2640.76404724234	2615.49417658529	4459.96562655882	4296.28638719878	4184.15829504498	3279.61350701034	3278.55135631635	245.526726094964	225.839810847682	180.087397363989	2712.31647390933	5506.7393169853	0.584538039928749	0.00811019265863564	1.75834085083805	up	-3.40883209190083	2.37553612255292e-07	1.8272590638493	down	-0.584538039928749	0.00811019265863564	1.75834085083805	down	-3.99337013182958	7.51930154811757e-05	1.73440554397457	down	3.40883209190083	2.37553612255292e-07	1.8272590638493	up	3.99337013182958	7.51930154811757e-05	1.73440554397457	up	45.4610086759395	C29H50O2	451.37531422067	3.32231666666667	--	--
neg_11316	N-(2-phenoxy-ethyl) arachidonoyl amine	1660.30542366664	1736.85412400063	1993.40211701982	1845.6603972933	1956.08609206996	2040.70762593952	2260.40980212054	2154.65664989457	2088.956325534	2194.23380818563	2091.53079420201	2075.06061710427	2099.4150054074	1821.57596433082	1956.68857726003	2096.5832095749	1936.39998621699	2062.37671473192	0.0485862082114801	0.327971751344102	0.664425415134032	unchanged	-0.114262305598067	0.124180083701803	0.881678529327952	unchanged	-0.0485862082114802	0.327971751344102	0.66442541513403	unchanged	-0.162848513809547	0.0198629354550109	1.32366307098655	down	0.114262305598067	0.124180083701803	0.881678529327951	unchanged	0.162848513809547	0.0198629354550109	1.32366307098655	up	-14.9338794330352	C28H41NO2	444.28207566259	3.32231666666667	--	--
neg_11317	Hexacosanedioic acid	84.9959189645235	56.6664517985052	32.4954599183323	94.6698972558632	89.2839983980291	95.1579976931877	60.6839725990964	59.5836198469393	98.0264962935267	111.886761481782	79.5348303874798	78.7424559311031	103.73709907747	76.7894093964239	41.8309245538646	21.1859367236976	74.1997240805768	119.296043769303	0.320098323106215	0.0672105714180398	1.2544443134176	unchanged	-0.593006137202793	0.0593804933562284	1.00729382975075	unchanged	-0.320098323106215	0.0672105714180398	1.2544443134176	unchanged	-0.913104460309008	0.00482661276132069	1.37192582520581	down	0.593006137202793	0.0593804933562284	1.00729382975075	unchanged	0.913104460309008	0.00482661276132069	1.37192582520581	up	1.27868829890347	C26H50O4	447.346123097234	3.31506666666667	--	--
neg_11319	Sarcoehrendin F	3933.36520297725	4326.73913782319	5651.30011429546	6019.34808014534	6907.14313511683	6524.45265680343	7011.08163816929	7399.9718208982	7643.86593973398	8391.61447952686	7876.16316912273	7437.77991354485	7615.76764839571	6704.79692766381	6013.1853352571	6673.93046692657	6860.9288807805	6509.26144331996	0.15921503896706	0.0333006473126174	1.35125431654455	up	-0.29017534788924	0.0505955620565286	1.0748012799726	unchanged	-0.15921503896706	0.0333006473126174	1.35125431654454	down	-0.4493903868563	0.0063461413257659	1.38187637174618	down	0.29017534788924	0.0505955620565286	1.0748012799726	unchanged	0.4493903868563	0.0063461413257659	1.38187637174618	up	-37.2543533283406	C25H38O8	465.232021652482	3.32231666666667	--	--
neg_1132	5-Hydroxybowdichione	8.13521587737607e-09	8.13521587737607e-09	8.13521587737607e-09	8.13521587737607e-09	8.13521587737607e-09	8.13521587737607e-09	8.13521587737607e-09	8.13521587737607e-09	8.13521587737607e-09	327.786123493688	49.9311003910536	927.682084464203	679.568618611962	3198.07324121599	743.855702901035	982.754468481708	963.489820224872	770.667907345386	1.5160439151408	0.216003225315288	0.857835780322054	unchanged	2.35368965375157	0.260664486797858	0.778558072620716	unchanged	-1.5160439151408	0.216003225315288	0.857835780322055	unchanged	0.837645738610764	0.521633472921309	0.420532695692761	unchanged	-2.35368965375157	0.260664486797858	0.778558072620716	unchanged	-0.837645738610764	0.521633472921309	0.420532695692762	unchanged	-22.7559472988688	C16H10O7	335.010174139567	0.830016666666667	--	--
neg_11324	Cer(d14:2(4E,6E)/18:1(9Z)(2OH))	217.737358041889	4.04269359894416	8.13521587737607e-09	212.079186749896	163.630951049468	269.037203750355	87.2852450665573	131.073615637287	138.402310572925	156.577031035076	230.345210489716	157.349131490119	151.009593343332	8.13521587737607e-09	8.13521587737607e-09	8.13521587737607e-09	190.533686957217	239.069420774606	0.0259356591187747	0.921812267155577	0.0699856815824556	unchanged	-2.2481803588291	0.0123058403718237	1.3041521256743	down	-0.0259356591187746	0.921812267155577	0.0699856815824569	unchanged	-2.27411601794787	0.00912792985032045	1.31363776962801	down	2.2481803588291	0.0123058403718237	1.3041521256743	up	2.27411601794787	0.00912792985032045	1.31363776962801	up	12.7348111634925	C32H59NO4	566.449252741256	3.32231666666667	--	--
neg_11328	14:1 Cholesterol ester	4460.19301799987	5162.52255824795	6671.62883800271	7958.13970543486	7124.8508726012	7728.55762240606	8612.01104115378	8382.76169637995	8276.14284589141	8754.84537362871	8565.19656452021	7557.80813987077	8193.29683243146	5702.18809463492	6338.2258682245	8334.65000167463	7885.03731798825	8370.81626455541	0.0600434674463175	0.242552844257824	0.811136192415755	unchanged	-0.379150881541749	0.0189145172957544	1.30598013605653	down	-0.0600434674463173	0.242552844257824	0.811136192415754	unchanged	-0.439194348988067	0.00944830661723314	1.42819671798063	down	0.379150881541749	0.0189145172957544	1.30598013605653	up	0.439194348988066	0.00944830661723314	1.42819671798063	up	2.96302793736529	C41H70O2	639.537545985484	3.32231666666667	--	--
neg_11330	Mboudiexanthone	136.177854872574	208.995764620566	284.757329028594	394.247458963805	519.047656190368	465.908923781778	522.258740498355	647.579291626693	639.991074975468	703.481706753019	633.944204747571	510.184617610211	576.331275587621	540.214045684539	336.106133585052	396.678413999895	508.473779052707	411.337346682431	0.184765184060003	0.232924534606566	0.805993083435765	unchanged	-0.684137832563463	0.0212674638249177	1.18671442004178	down	-0.184765184060003	0.232924534606566	0.805993083435764	unchanged	-0.868903016623466	0.00537176661861183	1.35629126286961	down	0.684137832563463	0.0212674638249177	1.18671442004178	up	0.868903016623466	0.00537176661861183	1.35629126286961	up	13.7249105613456	C18H16O5	623.200837872798	3.32231666666667	--	--
neg_11331	Fasciculic acid B	9529.22424341672	8904.76154275735	4940.85809455757	2577.99856046639	2727.11735002122	2692.90859712619	2631.43107070647	3039.33811258239	2933.42064821267	3598.77563013121	3208.49736793268	2809.96692833284	2899.00526172756	16128.6573591503	4870.38074275722	4102.56036032231	2862.18364870394	2713.53637562307	0.135846553572853	0.109435425696898	1.07176118494251	unchanged	1.55211180242591	0.0351297312013207	1.30607493411882	up	-0.135846553572853	0.109435425696898	1.07176118494251	unchanged	1.41626524885305	0.0417013635112735	1.2189828754259	up	-1.55211180242591	0.0351297312013207	1.30607493411882	down	-1.41626524885305	0.0417013635112735	1.21898287542591	down	32.8178528961254	C36H60O9	635.437343128705	3.31506666666667	--	--
neg_11333	DG(17:1(9Z)/22:2(13Z,16Z)/0:0)[iso2]	4649.82233698751	5365.53042151329	6313.89315640997	6566.06255136823	6313.31613418356	6597.4401840164	7649.25906551226	7710.73003482199	7369.77147779321	7404.38156807223	7422.36878487729	6901.91676621985	7764.5508612952	6085.10042165845	6731.75861052213	7659.16598181192	7018.78759971017	7495.62882373429	0.0837939220199518	0.161188702196383	0.979513345260022	unchanged	-0.18550811471102	0.125953031241377	0.871383808014323	unchanged	-0.0837939220199517	0.161188702196383	0.979513345260022	unchanged	-0.269302036730972	0.0313272102434669	1.25098012075217	down	0.18550811471102	0.125953031241377	0.871383808014323	unchanged	0.269302036730972	0.0313272102434669	1.25098012075217	up	4.04684463242129	C42H76O5	681.546616576347	3.32231666666667	--	--
neg_11335	PE(18:0/13:0)	1887.33858954533	1982.21697499254	1791.22847074605	1694.91159478635	1794.00540970239	1739.12112930431	1839.43741112986	1865.3205379234	2002.40447242731	2081.62685081557	1778.98200444215	1621.01555850902	1753.00029472716	2731.58957288287	1906.01181213542	1875.42320542518	1682.28914299827	1644.26573822839	0.0357342991633948	0.610728238612233	0.374586414943406	unchanged	0.197664637378692	0.13036393603247	0.990901840774671	unchanged	-0.0357342991633948	0.610728238612233	0.374586414943405	unchanged	0.161930338215297	0.222220343921424	0.713216444637449	unchanged	-0.197664637378692	0.13036393603247	0.990901840774671	unchanged	-0.161930338215297	0.222220343921424	0.71321644463745	unchanged	-15.3905270990067	C36H72NO8P	712.458529125061	3.32231666666667	--	--
neg_11336	Cer(d18:0/26:0(2OH))	60.703874302115	60.4246228597003	43.1970211082558	67.184953448746	84.8309166603844	113.030822188483	61.7004580362276	76.0906130004766	104.657978687835	152.006955029551	119.636726826746	57.1027688890866	68.5041823117247	133.478467836729	49.5781327118192	61.5368795482678	88.5422049922124	54.6539337465831	0.17970477837051	0.557880237858025	0.411103481929302	unchanged	-0.265023953766246	0.397443583253144	0.439464195459826	unchanged	-0.17970477837051	0.557880237858025	0.411103481929302	unchanged	-0.444728732136756	0.266706008227075	0.62329382881456	unchanged	0.265023953766246	0.397443583253144	0.439464195459826	unchanged	0.444728732136756	0.266706008227075	0.623293828814559	unchanged	3.71846034934399	C44H89NO4	716.656415012644	3.32231666666667	--	--
neg_11337	PS(O-18:0/15:1(9Z))	7645.18686257574	6963.52031018211	3583.28562479388	2629.9700455392	2430.83229843048	2730.68219894104	4093.4672639812	3235.14542201743	3402.18715031169	3297.19485968907	4199.28262272322	3180.79401232464	4520.73419067824	5173.47544361753	4374.75182786362	3751.10785784084	2769.96609159014	7182.892411861	0.527266415651242	0.0911664330605722	1.20687843644924	unchanged	0.815796100639352	0.0207041086143683	1.29549046804628	up	-0.527266415651242	0.0911664330605722	1.20687843644924	unchanged	0.288529684988111	0.330364553413357	0.562080606948146	unchanged	-0.815796100639352	0.0207041086143683	1.29549046804628	down	-0.288529684988111	0.330364553413357	0.562080606948145	unchanged	-1.18955157150957	C39H76NO9P	754.499564901428	3.32231666666667	--	--
neg_11341	Cimimanol F	113.921945515675	145.117374389043	203.521156826085	280.072256089431	402.539931726531	426.87866636881	402.709536010366	472.883805864839	415.126468738252	609.924554165588	509.573631300461	291.666679193022	341.575225918777	463.462244427922	211.799426262045	444.35873739729	408.334596808681	388.185450090586	0.0948443347083683	0.630646357215556	0.317954376743177	unchanged	-0.597158310027227	0.0861426999636032	0.956214197005461	unchanged	-0.0948443347083683	0.630646357215556	0.317954376743176	unchanged	-0.692002644735595	0.0662104937386624	1.01673615009634	unchanged	0.597158310027227	0.0861426999636032	0.956214197005461	unchanged	0.692002644735595	0.0662104937386624	1.01673615009634	unchanged	5.32394226050119	C43H62O16	833.400951786877	3.31506666666667	--	--
neg_11345	TG(17:0/18:3(9Z,12Z,15Z)/22:3(10Z,13Z,16Z))[iso6]	1322.21288483456	1696.50298915159	2662.11835610842	3461.56374403329	3866.01118551286	3992.99690875741	4094.39357144139	4532.0127089684	4514.59324542604	5567.04947960806	4971.73480063514	4250.24445795283	4157.57062252308	3196.86146007198	2575.09272549186	3507.79690726923	4304.83636909241	3526.3720976035	0.154202105349553	0.200545299231143	0.862177819755418	unchanged	-0.69692607100903	0.0047069441343221	1.44330899405105	down	-0.154202105349553	0.200545299231143	0.862177819755417	unchanged	-0.851128176358583	0.00130926307362177	1.48163823024365	down	0.69692607100903	0.0047069441343221	1.44330899405105	up	0.851128176358583	0.00130926307362177	1.48163823024365	up	4.37539427267585	C60H104O6	941.761987662578	3.32231666666667	--	--
neg_11348	26,27-diethyl-1alpha,25-dihydroxy-22-thiavitamin D3 / 26,27-diethyl-1alpha,25-dihydroxy-22-thiacholecalciferol	107.539365525536	108.748327055783	117.639272351561	131.307924913425	251.389974789736	126.873207161666	138.682713395816	179.265126605285	179.878180998272	298.166386591416	230.026280410273	109.011747094518	159.108441246734	245.465398964606	95.7471255833428	204.081621389494	178.723097665694	36.3775128152348	0.00904220213154719	0.980624966488206	0.0133421963286986	unchanged	-0.194679444965609	0.523197985091893	0.343593003512715	unchanged	-0.00904220213154708	0.980624966488206	0.0133421963286979	unchanged	-0.203721647097156	0.63488254275741	0.303285806350681	unchanged	0.194679444965609	0.523197985091893	0.343593003512715	unchanged	0.203721647097156	0.63488254275741	0.30328580635068	unchanged	34.8955125707213	C30H50O3S	1025.72855768859	3.32953333333333	--	--
neg_11351	PE(16:0/18:1(9Z))-15-isoLG hydroxylactam	290.957795130327	183.556755486607	183.268087431281	353.710349469633	386.239678092821	396.453878233897	314.254501126559	297.531983829987	374.292383843143	509.364806244429	313.558112457099	280.972769489484	232.014572146562	333.833513700471	171.682702635068	270.58517683581	299.486300885121	200.265240442751	-0.100061939828249	0.655977022867883	0.342211386509565	unchanged	-0.514059598346998	0.0139452057273039	1.26465865452737	down	0.100061939828249	0.655977022867883	0.342211386509565	unchanged	-0.413997658518749	0.174570348475249	0.783943349879448	unchanged	0.514059598346998	0.0139452057273039	1.26465865452737	up	0.413997658518749	0.174570348475249	0.783943349879447	unchanged	-0.877789479058178	C59H104NO13P	1086.69826136258	3.32953333333333	--	--
neg_11361	AC2SGL(16:0/38:0(2Me[S],4Me[S],6Me[S],8Me[S],10Me[S],12Me[R],14Me[R],16Me[R],18Me[R],20Me[R],21OH))	143.120428487393	168.159473935388	230.858482394858	314.986756012588	348.630270799397	337.274733494003	231.220721955437	288.390528816185	347.090080165474	497.367137055836	370.543118379916	277.394957268734	313.713537671191	164.650940415089	166.774450504265	237.935291435907	305.00693316748	96.6020864050432	0.0597568587299364	0.826927762540967	0.139929495185226	unchanged	-0.71579279011967	0.000482692714866756	1.60837554557028	down	-0.0597568587299365	0.826927762540967	0.139929495185225	unchanged	-0.775549648849607	0.0575935785679482	1.11059961503216	unchanged	0.71579279011967	0.000482692714866756	1.60837554557028	up	0.775549648849607	0.0575935785679482	1.11059961503216	unchanged	-4.66650453157223	C76H146O17S	1383.99638145805	3.32953333333333	--	--
neg_11373	(E)-2-(hexa-3,5-dien-1-yn-1-yl)-5-(prop-1-yn-1-yl)thiophene	69.5504700023513	71.1946442661696	82.9193768636453	88.1590494946104	81.2219507124842	77.0859744588583	65.4848181623741	90.6251177762407	70.2559361278875	93.7327018911587	87.1508411184498	96.4155843044882	75.3618321044456	63.2148144929025	61.3947321603754	90.9121651044936	76.6602509967246	84.8471577394796	0.0834184805517965	0.413853581519408	0.502139210245817	unchanged	-0.125907051167017	0.292455456723887	0.694349338973379	unchanged	-0.0834184805517965	0.413853581519408	0.502139210245817	unchanged	-0.209325531718814	0.0994803986397846	0.921230335702058	unchanged	0.125907051167017	0.292455456723887	0.694349338973379	unchanged	0.209325531718814	0.0994803986397846	0.921230335702058	unchanged	13.8558351341497	C13H10S	219.027733293301	3.32953333333333	--	--
neg_11387	9S-HODE-d4	59.5872362338334	70.5943074220522	54.7640675385016	50.6868774837846	60.3301204723523	71.465209091143	59.5341172542527	56.6564207261214	91.3650699055163	104.70830679698	87.0857608293103	63.4920619218468	65.7346432905037	70.0139052999755	70.3105161817311	80.327111314519	63.3158589879161	65.3202130139496	0.400178885943739	0.0403376629989284	1.40259582084366	up	0.164103213990941	0.152490181307603	0.79636717610724	unchanged	-0.400178885943739	0.0403376629989284	1.40259582084366	down	-0.236075671952797	0.170827650118243	0.827197714237245	unchanged	-0.164103213990941	0.152490181307603	0.79636717610724	unchanged	0.236075671952797	0.170827650118243	0.827197714237244	unchanged	19.0786810958828	C18H28D4O3	299.258704005431	3.32953333333333	--	--
neg_11388	(-)-Cladielline	187.486327487461	177.843553042246	174.33202000738	143.240651865	162.972292263683	157.743156456719	134.552563786539	142.894282862592	133.156701957668	145.244367806156	139.142889462108	144.439596303315	158.677713625635	232.347401502628	138.929294573788	196.805889778727	131.634617397351	144.162828063327	-0.0136370082782989	0.829142617443263	0.182751621483248	unchanged	0.343509510198068	0.0244004749054433	1.26071252960781	up	0.0136370082782989	0.829142617443263	0.182751621483249	unchanged	0.357146518476367	0.0215550325752151	1.26634129865736	up	-0.343509510198068	0.0244004749054433	1.26071252960781	down	-0.357146518476367	0.0215550325752151	1.26634129865736	down	-24.2598305316377	C20H32O2	339.202250748933	3.32953333333333	--	--
neg_11389	Persenone C	7318.85415445094	8007.77260183122	9841.60390415555	10449.2191107775	11692.4275051424	11563.6213081491	12386.3209839128	13165.5959743304	13386.0289558698	15496.2891690133	14374.7117168888	12992.7307332564	13151.0060388153	12658.2678670646	9805.08073978617	11624.8248581828	12525.8779850194	11758.6868248178	0.177115667487857	0.0388027420624532	1.31709022003674	up	-0.276672400483929	0.0569325588907631	1.02704901743014	unchanged	-0.177115667487857	0.0388027420624532	1.31709022003674	down	-0.453788067971785	0.00544617652162256	1.37419879410588	down	0.276672400483928	0.0569325588907631	1.02704901743014	unchanged	0.453788067971785	0.00544617652162256	1.37419879410588	up	-8.17035115382934	C21H36O4	703.496171346727	3.32953333333333	--	--
neg_11391	4,8,12,15,19,21-tetracosahexaenoic acid	2115.79272689325	2159.43807797549	2292.05659660821	2312.5617125076	2107.69876221496	2230.18780918592	2431.1022211813	2410.15747519031	2441.10499316359	2484.18031293321	2389.44156057029	2400.31615944708	2518.3623940095	2643.07158763371	2350.41688170166	2564.90929638783	2331.87098611818	2570.03756196836	0.0988015744361982	0.020577712923964	1.49900842594623	up	0.0311896650379463	0.627642209784143	0.369354087879284	unchanged	-0.0988015744361982	0.020577712923964	1.49900842594622	down	-0.0676119093982518	0.262606667799391	0.678196657418888	unchanged	-0.0311896650379463	0.627642209784143	0.369354087879284	unchanged	0.0676119093982519	0.262606667799391	0.678196657418888	unchanged	5.71496165861838	C24H36O2	401.271720642236	3.32953333333333	--	--
neg_11394	ascr#20	103.710930624988	104.500617447921	95.9072855262537	118.110754366436	129.403063746816	130.303785400103	122.239135252491	103.246301268067	134.09008768377	160.082633280568	103.069966236985	107.003603443606	107.016688559851	188.457939898189	87.5132887344472	125.439469591788	113.060754948751	78.812675738212	-0.0539378880833991	0.732381334363008	0.253428179160599	unchanged	-0.0219859534348763	0.912080174076774	0.00607797039277726	unchanged	0.0539378880833991	0.732381334363008	0.2534281791606	unchanged	0.0319519346485227	0.894892932128295	0.0722852068152808	unchanged	0.0219859534348764	0.912080174076774	0.00607797039277743	unchanged	-0.0319519346485229	0.894892932128295	0.0722852068152814	unchanged	-29.019055910616	C18H34O6	381.194892679281	3.32953333333333	--	--
neg_11396	MG(0:0/22:6(4Z,7Z,10Z,13Z,16Z,19Z)/0:0)	1853.17778801715	1605.41004949618	2098.16725900333	1907.83398184191	1683.99669901665	1609.7172188128	2201.13807085256	1640.92531197462	1542.85592001572	1557.21345412516	1938.30066035423	1912.73625712923	1737.52127224708	1056.10688657786	1629.32591023199	2171.23800155683	1398.07016901856	1848.76198878179	0.0131634580750759	0.90810060413514	0.0738022991446377	unchanged	-0.00390927514287261	0.98183257015327	0.0896724999054173	unchanged	-0.0131634580750758	0.90810060413514	0.0738022991446365	unchanged	-0.0170727332179484	0.912155650825206	0.0971697814144832	unchanged	0.00390927514287258	0.98183257015327	0.0896724999054174	unchanged	0.0170727332179485	0.912155650825206	0.0971697814144837	unchanged	12.3129961318701	C25H38O4	423.256630752164	3.32953333333333	--	--
neg_11397	24-Nor-5beta-cholane-3alpha,12alpha,22,23-tetrol	852.002682157506	869.12775638837	943.434430510417	950.311221084799	836.166858899713	920.971501472211	965.503156860076	931.647280750101	993.206298264745	940.058058552938	920.771346557879	882.825384130317	954.873099859308	720.635913048089	905.607415082956	1029.08410092174	939.663558388413	1004.74039334168	0.0390734984604245	0.357969653235318	0.696608705868961	unchanged	-0.0595988071723282	0.443062010638232	0.530044536304519	unchanged	-0.0390734984604245	0.357969653235318	0.696608705868961	unchanged	-0.0986723056327527	0.214749565385332	0.808791140052233	unchanged	0.0595988071723281	0.443062010638232	0.530044536304519	unchanged	0.0986723056327528	0.214749565385332	0.808791140052233	unchanged	17.1580436765033	C23H40O4	415.268586139106	3.32953333333333	--	--
neg_11398	Carboceric acid	8.13521587737607e-09	8.13521587737607e-09	8.13521587737607e-09	206.366375138752	149.208070432157	235.336678262352	164.469614679033	138.441990014228	383.30555021604	355.844882442676	320.897167650209	245.563387022989	241.651688912156	8.13521587737607e-09	8.13521587737607e-09	8.13521587737607e-09	151.520710766933	444.692939494779	0.93020849579587	0.00304240219001084	1.83788643324949	up	-34.3179710141325	9.98755648735064e-05	1.77924152334003	down	-0.93020849579587	0.00304240219001084	1.83788643324949	down	-35.2481795099284	0.000153998012597832	1.72358641451007	down	34.3179710141325	9.98755648735064e-05	1.77924152334003	up	35.2481795099284	0.000153998012597832	1.72358641451007	up	3.07498637530554	C27H54O2	431.38831080338	3.32953333333333	--	--
neg_11401	Amphimic acid C	20.9164622368114	6.52141487447032	8.13521587737607e-09	339.073633305056	327.550433820245	418.313606459532	305.017980219688	317.672805391649	582.632169810887	577.25581442829	487.553201264873	383.077681092215	369.726616764257	9.46640560654876	8.13521587737607e-09	8.13521587737607e-09	294.534575180224	705.365549148859	0.633317691920157	0.0160051032886348	1.63258597154014	up	-5.76162739535178	5.80273955400033e-06	1.82214171300009	down	-0.633317691920157	0.0160051032886348	1.63258597154014	down	-6.39494508727194	0.000193762225108769	1.71587432917755	down	5.76162739535178	5.80273955400033e-06	1.82214171300009	up	6.39494508727194	0.000193762225108769	1.71587432917755	up	-1.85870410637856	C27H48O2	449.362882052793	3.32953333333333	--	--
neg_11406	PA(19:3(10Z,13Z,16Z)/0:0)	187.858246412755	161.040296298893	340.747992165961	258.040853398242	501.473553495113	214.503683642523	355.570203578299	366.910707769937	426.218299371955	435.557049389225	447.227485166309	379.936571944165	369.563524734299	377.490096087785	330.574606287847	421.699884140231	393.599358597029	246.88691458248	0.141439895927463	0.502942880350701	0.501724120641369	unchanged	-0.200099260492382	0.467830548449731	0.400866234498974	unchanged	-0.141439895927463	0.502942880350701	0.501724120641369	unchanged	-0.341539156419845	0.157345478100023	0.793992753963995	unchanged	0.200099260492382	0.467830548449731	0.400866234498973	unchanged	0.341539156419845	0.157345478100023	0.793992753963994	unchanged	-0.283060712607166	C22H39O7P	481.212615203692	3.32953333333333	--	--
neg_11407	34:5(16Z,19Z,22Z,25Z,28Z)	83.0281194766811	12.4183007566385	8.13521587737607e-09	131.19330354683	75.7176186891719	201.6030375382	72.1639455755057	58.2805900755399	132.242036691421	161.231763093269	173.164975967571	100.342858843673	69.4170112007548	6.75524818527256	6.23625486929788	8.13521587737607e-09	71.3005848838903	266.052078231113	0.564426302893382	0.205795563538586	0.884831980427835	unchanged	-2.49255246716591	0.0123455619451649	1.33132202495748	down	-0.564426302893382	0.205795563538586	0.884831980427835	unchanged	-3.05697877005929	0.00349601578496278	1.44045925944502	down	2.49255246716591	0.0123455619451649	1.33132202495748	up	3.05697877005929	0.00349601578496278	1.44045925944502	up	-32.7180129817448	C34H58O2	519.402040832351	3.32953333333333	--	--
neg_11408	PE(0:0/20:3(11Z,14Z,17Z))	271.863726481539	290.912070968343	360.078633740347	357.766300977165	334.600856334443	325.095355954633	333.69130203457	376.151998656394	355.472429544406	415.648819740279	355.071065028878	339.639480055657	317.105985480539	299.973313355407	345.592929107894	432.950952943015	322.082369321744	251.857581974025	-0.0103095664062858	0.921000633466511	0.120018672586589	unchanged	-0.0342041968780666	0.764973280425608	0.226999571239742	unchanged	0.0103095664062858	0.921000633466511	0.12001867258659	unchanged	-0.0238946304717809	0.867911426758064	0.160992771314938	unchanged	0.0342041968780666	0.764973280425608	0.226999571239742	unchanged	0.0238946304717809	0.867911426758064	0.160992771314938	unchanged	27.722615284593	C25H46NO7P	524.289810092187	3.32953333333333	--	--
neg_11409	3-O-(beta-D-glucopyranosyl-(1->6)-beta-D-glucopyranosyl) ethyl 3-hydroxyoctanoate	454.743290543007	504.669545033227	800.639736782661	984.180026413453	1129.36995301181	1007.97722660642	1116.00770064308	1250.15898130859	1242.68482855527	1467.88062745064	1348.95195731819	1216.85363220451	1282.15849252765	926.608456466772	775.953317650261	1029.40903929634	1112.32164056068	920.264720583127	0.180336276753889	0.123311600802334	1.03799728734462	unchanged	-0.555103980329664	0.0109746369713278	1.34479531763929	down	-0.180336276753889	0.123311600802334	1.03799728734462	unchanged	-0.735440257083553	0.00212115687884504	1.44827242851723	down	0.555103980329664	0.0109746369713278	1.34479531763929	up	0.735440257083553	0.00212115687884504	1.44827242851723	up	-4.84766803683684	C22H40O13	533.219075954198	3.32953333333333	--	--
neg_11411	26,26,26,27,27,27-hexafluoro-25-hydroxy-16,17,23,23,24,24-hexadehydrovitamin D3 / 26,26,26,27,27,27-hexafluoro-25-hydroxy-16,17,23,23,24,24-hexadehydrocholecalciferol	55.0484709562967	65.7204452189608	107.005969804772	135.944024660898	146.662919273488	143.494097446158	128.145086178378	167.888688644302	171.510814658022	206.302590373473	164.469284276405	165.710128390589	180.552210363363	127.298470961813	91.369585777076	134.642041353777	185.57022071314	106.628883700614	0.132725103038938	0.387537721106399	0.591726370529889	unchanged	-0.643474388844454	0.0077622751335205	1.33510277411158	down	-0.132725103038938	0.387537721106399	0.591726370529889	unchanged	-0.776199491883392	0.00430661342955783	1.38572217338554	down	0.643474388844454	0.0077622751335205	1.33510277411158	up	0.776199491883392	0.00430661342955783	1.38572217338554	up	11.105642695556	C27H32F6O2	547.234430049505	3.32953333333333	--	--
neg_11413	2-O-(beta-D-galactopyranosyl-(1->6)-beta-D-galactopyranosyl) 2S,3R-dihydroxynonanoic acid	78.6636487089742	82.8105513995248	160.559877171342	126.340201538163	275.208576760816	155.428454299577	196.758735512838	209.289507125978	264.006074561709	229.939895246744	243.166705690382	219.106820890065	225.824193451626	275.363283321009	199.534175490854	240.605370132732	199.034810914411	139.68336925177	0.185739370619574	0.349468385749423	0.679021972448119	unchanged	-0.163522260319481	0.609319564623536	0.256561517265522	unchanged	-0.185739370619574	0.349468385749423	0.679021972448118	unchanged	-0.349261630939055	0.243176387141205	0.65853046124237	unchanged	0.163522260319481	0.609319564623536	0.256561517265521	unchanged	0.349261630939055	0.243176387141205	0.658530461242369	unchanged	4.16897820075879	C21H38O14	549.197700990134	3.32953333333333	--	--
neg_11416	DG(16:0/17:2(9Z,12Z)/0:0)[iso2]	170.044098642705	42.7768853662392	29.8621728079241	5091.61364853648	4953.62799468685	7241.84927165753	6807.40724318794	4941.4019260411	4700.00784834263	5314.22639814839	5089.91303217456	4481.63280013462	3693.3147107535	13.7737208071139	89.4539895396657	21.1357339536102	5637.72593127925	6572.11658682121	-0.216049237205639	0.188222998106045	0.919686460774956	unchanged	-6.56173166218871	3.31528674613669e-05	1.79792093005466	down	0.216049237205639	0.188222998106045	0.919686460774955	unchanged	-6.34568242498307	5.58757860318071e-05	1.73975539998797	down	6.56173166218871	3.31528674613669e-05	1.79792093005466	up	6.34568242498307	5.58757860318071e-05	1.73975539998797	up	-2.04418864901083	C36H66O5	577.482566237633	3.32953333333333	--	--
neg_11418	16:3 Campesterol ester	724.012098900429	739.411643479525	911.983185530853	1140.4946604124	996.851218384473	1117.61416756499	1141.85808523487	1133.42033169912	1223.64614411557	1156.47760017072	1160.15764195647	1087.19861823473	1280.10505821223	891.400762051941	913.686252115679	1207.29021974731	1132.04677621033	1185.43453124565	0.0903828099629402	0.0698387269255732	1.24126847715394	unchanged	-0.306325066325883	0.0292482050782501	1.23523262731762	down	-0.0903828099629403	0.0698387269255732	1.24126847715394	unchanged	-0.396707876288823	0.00855559119612511	1.4237632228823	down	0.306325066325883	0.0292482050782501	1.23523262731762	up	0.396707876288823	0.00855559119612511	1.4237632228823	up	9.3659301451841	C44H72O2	653.53382381754	3.32953333333333	--	--
neg_1142	steviolbioside	314.879336197118	528.613008974095	432.976436070066	344.248833689326	187.970196021872	200.399054855216	131.252637044135	133.875487350477	191.57018186228	146.483362475893	146.521847374536	301.161888729918	200.607920246214	198.666093974953	458.676977519075	190.531197654848	257.373127143727	195.276732603886	-0.0870560306029145	0.76836699487781	0.195907433864355	unchanged	0.75919221773842	0.0613445807739782	1.0147461497273	unchanged	0.0870560306029143	0.76836699487781	0.195907433864353	unchanged	0.846248248341334	0.0416429031772099	1.14211109872571	up	-0.75919221773842	0.0613445807739782	1.0147461497273	unchanged	-0.846248248341334	0.0416429031772099	1.14211109872571	down	-9.00542620219143	C32H50O13	663.294025066119	0.830016666666667	--	--
neg_11420	PE-Cer(d14:2(4E,6E)/18:0(2OH))	25895.8043391131	26533.2230923082	12316.5924615717	3133.11525818586	2662.9844505718	3201.41110341024	2828.16378605859	2904.42784756872	2742.99925619547	2981.85492693819	3080.61574309759	2370.9535067779	3172.31789834938	36538.3148233196	12441.5690784629	8345.87192929748	2650.76304810953	3977.15908555812	0.0763841607803964	0.530410446131112	0.474965375560426	unchanged	2.81215311607884	0.0114644857213869	1.47849979783504	up	-0.0763841607803965	0.530410446131112	0.474965375560426	unchanged	2.73576895529844	0.0118368009551495	1.42959462960781	up	-2.81215311607884	0.0114644857213869	1.47849979783504	down	-2.73576895529844	0.0118368009551495	1.42959462960781	down	0.730582797158545	C34H67N2O7P	667.44372924404	3.32953333333333	--	--
neg_1143	OHHdiA-PG	217.457901277667	181.733068419059	179.113147193862	162.358253971561	66.2563166558055	176.061731284093	73.868015719864	62.2795012254889	101.25078364266	118.096176408354	98.0608777571362	162.746438492566	82.5650618256443	116.305017194527	172.708745219002	175.70648849535	109.217464244834	116.513444613508	0.0633747469849737	0.840447669333082	0.115414179343492	unchanged	0.682169613950635	0.0261823510760067	1.14975970334446	up	-0.0633747469849737	0.840447669333082	0.115414179343493	unchanged	0.618794866965661	0.00616685353684194	1.33542391243484	up	-0.682169613950635	0.0261823510760067	1.14975970334446	down	-0.618794866965661	0.00616685353684194	1.33542391243484	down	-39.2504632637642	C31H55O13P	701.281275671823	0.830016666666667	--	--
[truncated: 8,986 more rows]
[truncated: 17 more columns]
