# Supplementary material for: A Multi-Omics Study Reveals the Active Components and Therapeutic Mechanism of Erhuang Quzhi Formula for Non-Alcoholic Fatty Liver Disease
Source: Nutrients. 2025 Dec 10;17(24):3849. doi: 10.3390/nu17243849 (PMC12736208; doi:10.3390/nu17243849)
Supplement: Supplementary file 1 [file nutrients-17-03849-s001.zip › Metabolomics_raw.xls]

#ID	name	G2-163	G2-186	G2-187	G2-190	G2-178	G1-4	G1-6	G1-9	G1-7	G1-8	G2-166	G4-134	G4-146	G4-135	G4-150	G4-153	G4-138	G1-3	G1_vs_G4_log2FC	G1_vs_G4_Pvalue	G1_vs_G4_VIP	G1_vs_G4_(FC_1_Pvalue_0.05_VIP_1)_regulated	G1_vs_G2_log2FC	G1_vs_G2_Pvalue	G1_vs_G2_VIP	G1_vs_G2_(FC_1_Pvalue_0.05_VIP_1)_regulated	G4_vs_G1_log2FC	G4_vs_G1_Pvalue	G4_vs_G1_VIP	G4_vs_G1_(FC_1_Pvalue_0.05_VIP_1)_regulated	G4_vs_G2_log2FC	G4_vs_G2_Pvalue	G4_vs_G2_VIP	G4_vs_G2_(FC_1_Pvalue_0.05_VIP_1)_regulated	G2_vs_G1_log2FC	G2_vs_G1_Pvalue	G2_vs_G1_VIP	G2_vs_G1_(FC_1_Pvalue_0.05_VIP_1)_regulated	G2_vs_G4_log2FC	G2_vs_G4_Pvalue	G2_vs_G4_VIP	G2_vs_G4_(FC_1_Pvalue_0.05_VIP_1)_regulated	Mass Error (ppm)	Formula	m/z	Retention time (min)	KEGG_annotation	KEGG_pathway_annotation
neg_100	Diflorasone	8993.73578277361	9691.79778569963	5200.20045038353	649.718398543998	1679.87167551492	398.354195111836	413.456541974364	1493.28828634065	304.978417655632	447.011635941744	3227.39722194827	685.362453498723	6396.73154090577	12311.5166594973	6188.33469975775	3614.24917580808	2054.58769720804	3294.54438924359	2.29869273539986	0.0576619702941695	1.04089449844821	unchanged	2.21271145575442	0.0544777066566794	1.08333259030956	unchanged	-2.29869273539986	0.0576619702941695	1.04089449844821	unchanged	-0.0859812796454417	0.897775840433097	0.14061809950597	unchanged	-2.21271145575442	0.0544777066566794	1.08333259030957	unchanged	0.0859812796454418	0.897775840433097	0.140618099505977	unchanged	-3.19083335369034	C22H28F2O5	455.187374456294	0.548083333333333	--	--
neg_1001	Maclurin 3-C-(6''-p-hydroxybenzoyl-glucoside)	2337.47375043714	1713.28634289698	1251.91642453626	672.539221368902	931.93708651612	468.269980431029	560.933666887325	1028.83555000827	414.14585242564	397.93614945995	1276.09172746094	524.137241336057	1620.07774323875	2551.05919363437	1159.72595915054	1133.71769462022	1028.14458948447	1534.68860334	0.863957990496167	0.109817021958027	0.858640449781023	unchanged	0.893593241323299	0.0679776616028029	0.970268745262878	unchanged	-0.863957990496167	0.109817021958027	0.858640449781025	unchanged	0.0296352508271327	0.941984529659528	0.0151786492598237	unchanged	-0.893593241323299	0.0679776616028029	0.970268745262882	unchanged	-0.0296352508271329	0.941984529659528	0.0151786492598295	unchanged	1.08297654175893	C26H24O13	589.120482964987	0.67745	--	--
neg_1005	Coenzyme F420	1429.4345890913	1336.51078115773	812.314062428346	390.806586871146	641.316022961567	327.931200248718	404.347538236387	627.848707803413	327.449604641261	290.602826994491	1061.29965965642	573.456452606203	2691.05082489955	1761.36970765804	806.070362796322	822.598973401647	917.443894984938	957.652507767467	1.36690294363916	0.0677442627737507	1.00491962385538	unchanged	0.950006966706742	0.0467929808222044	1.05184816053221	up	-1.36690294363916	0.0677442627737507	1.00491962385537	unchanged	-0.416895976932418	0.418869495329099	0.671279798429388	unchanged	-0.950006966706742	0.0467929808222044	1.05184816053221	down	0.416895976932418	0.418869495329099	0.671279798429392	unchanged	27.4614673704355	C29H36N5O18P	818.198731468607	0.6846	C00876	Metabolic pathways(ko01100);;Biosynthesis of cofactors(ko01240)
neg_101	6-Dehydrotestosterone glucuronide	858.293231073263	1250.01878417432	1048.71240395442	992.17837531307	863.325024078373	1012.73438656077	953.211727001271	1189.0154738994	953.685162766726	934.107836453335	925.761590501947	924.630553455394	872.45457217376	691.459659155885	924.177774413607	1031.28311824185	1102.18359058104	1136.54846710841	-0.155947279481992	0.178533123888699	0.71348368248609	unchanged	-0.0573967234148004	0.602553322070226	0.309814139030814	unchanged	0.155947279481992	0.178533123888699	0.713483682486078	unchanged	0.0985505560671915	0.451379918710621	0.527498247177252	unchanged	0.0573967234148006	0.602553322070226	0.309814139030808	unchanged	-0.0985505560671916	0.451379918710621	0.527498247177254	unchanged	-1.08754638255998	C25H34O8	461.217588923333	0.548083333333333	--	--
neg_1010	Orotate	56.4974218269746	62.3466151939373	60.8690770844977	22.644686214244	49.3964322522248	74.9517376250267	67.0169785059344	57.6197742537764	630.09532988382	53.768387978135	100.282225374578	44.6736917719697	204.921174499976	329.127494664015	138.039382758709	47.1099622539327	85.1550683960592	71.0592288435721	-0.16895243393898	0.870975680877492	0.105151533626565	unchanged	-1.43903763790281	0.336972619105341	0.541005752101375	unchanged	0.168952433938979	0.870975680877492	0.105151533626567	unchanged	-1.27008520396383	0.127008193031691	1.14999699882527	unchanged	1.43903763790281	0.336972619105341	0.54100575210138	unchanged	1.27008520396383	0.127008193031691	1.14999699882528	unchanged	5.79070196059432	C5H4N2O4	155.010733632685	0.6982	C00295	Pyrimidine metabolism(ko00240);;Metabolic pathways(ko01100);;Biosynthesis of cofactors(ko01240)
neg_1014	2,4-DIHYDROXYPTERIDINE	52.2828786653569	34.4445242120666	30.2232819173389	30.4524289653665	52.0204895205305	29.2899103540663	32.9242279542089	36.0570567348262	43.9048930563123	15.3851159352438	50.1374530105431	31.9369750023378	28.8015200511063	24.1763037885568	42.4234438523113	47.3945829952597	36.7444033449239	47.9656948242795	0.041175105792914	0.87005312806326	0.0979424736991139	unchanged	0.280065598232687	0.285263127700922	0.567319706326756	unchanged	-0.041175105792914	0.87005312806326	0.0979424736991319	unchanged	0.238890492439773	0.293352380228919	0.773362172343598	unchanged	-0.280065598232687	0.285263127700922	0.567319706326753	unchanged	-0.238890492439773	0.293352380228919	0.773362172343601	unchanged	3.82506674616429	C6H4N4O2	163.026776393401	0.6982	C03212	--
neg_1016	2-(N-Morpholino)-ethanesulfonic acid	15.5632604174064	16.1209994828488	16.4446330088407	28.2911618701103	19.7255060215888	16.7025244160028	13.5532848536156	6.1748641295169	23.3650646624665	1.67003626785526e-07	15.7454630531711	4.35234751602163	81.9001637071304	16.1486550659653	30.0691156669149	48.6775915529122	29.8319220020001	22.7774996163017	1.35335866369325	0.118015576573574	0.871573193281633	unchanged	0.438348122658725	0.289235075171912	0.573527473371984	unchanged	-1.35335866369325	0.118015576573574	0.871573193281633	unchanged	-0.915010541034522	0.2014452929805	0.985169080747433	unchanged	-0.438348122658725	0.289235075171912	0.573527473371983	unchanged	0.915010541034522	0.2014452929805	0.985169080747434	unchanged	-3.18653435864654	C6H13NO4S	194.048630913619	0.6982	--	--
neg_1021	5-methoxycarbonylmethyluridine	30726.218612648	35348.1158476134	29159.8828187059	11829.883862311	28037.7003301112	14533.9426936406	11991.0945843305	14766.5023707241	9118.938187595	9586.74796747797	27903.5522514686	7012.88501428845	23338.0996167162	14040.53963827	12858.3132402033	16842.2194980205	14705.687322065	25961.7291369886	0.0468750861268107	0.889904958125809	0.105163029598825	unchanged	0.923199500691702	0.0118527532551611	1.23923113242441	up	-0.0468750861268108	0.889904958125809	0.10516302959883	unchanged	0.876324414564891	0.0122048671509358	1.50319674106044	up	-0.923199500691702	0.0118527532551611	1.23923113242441	down	-0.876324414564891	0.0122048671509358	1.50319674106044	down	-5.52428487591889	C12H16N2O8	351.058320604317	0.6982	--	--
neg_1023	Desidustat	2998.62644354518	3611.75552224173	3179.30807373118	4545.07626445084	3273.14616013887	2871.3800401091	2603.67366610643	2641.66390916992	2570.29349008878	2538.20593159308	2804.27095927857	2932.41094754885	2526.49917148178	1769.96859770314	2213.27237281015	2359.5467567609	2391.01176893091	3209.44649494059	-0.211591871077118	0.0789067473500163	0.898634306343263	unchanged	0.312688590589884	0.0485065956824256	1.06972368637434	up	0.211591871077119	0.0789067473500163	0.898634306343258	unchanged	0.524280461667002	0.00788458568036191	1.62263214805637	up	-0.312688590589884	0.0485065956824256	1.06972368637434	down	-0.524280461667002	0.00788458568036191	1.62263214805637	down	7.36555662288371	C16H16N2O6	353.077950167594	0.6982	--	--
neg_1025	(5a,6a,8a,11a)-8-Hydroxy-2-oxo-1(10),3-guaiadien-12,6-olide-15-al 8-(4-hydroxyphenylacetate)	452.295722310936	384.585103681412	302.293329066415	216.533572422823	226.910718190946	232.993690020986	233.640382461284	262.406359076331	267.283447932714	194.226361773957	242.516510699995	270.702712968679	340.666173522661	357.043508835713	247.712715294593	254.917788260041	265.018743889112	328.2355624852	0.192899755710616	0.203624551249572	0.691512849222733	unchanged	0.265084726355623	0.275452626666953	0.626685497342367	unchanged	-0.192899755710616	0.203624551249572	0.691512849222736	unchanged	0.0721849706450069	0.74289762903622	0.197504411218041	unchanged	-0.265084726355623	0.275452626666953	0.626685497342371	unchanged	-0.0721849706450068	0.74289762903622	0.197504411218035	unchanged	-2.8157186544527	C23H22O7	445.104799513317	0.6982	--	--
neg_104	2-Methoxy-estradiol-17beta 3-glucuronide	68.2577683832606	49.2134000211772	66.2025916037781	51.8581747909397	81.9486928906724	132.048163762587	108.015523895519	101.912292631006	153.971036923194	88.5178103708642	50.0329046682495	82.6035466732484	39.3149123856056	23.842449825764	48.3191592034763	59.052126597341	82.147785860378	68.0268677702818	-0.960593196898243	0.00806025354552902	1.30038153101662	down	-0.828162166809147	0.010714241287235	1.32598470548565	down	0.960593196898243	0.00806025354552902	1.30038153101662	up	0.132431030089096	0.638798069698459	0.425300011644421	unchanged	0.828162166809147	0.010714241287235	1.32598470548565	up	-0.132431030089096	0.638798069698459	0.425300011644425	unchanged	12.9251323570881	C25H34O9	499.201131546869	0.548083333333333	C11131	Steroid hormone biosynthesis(ko00140)
neg_1044	D-Galactaro-1,5-lactone	358.307054701419	384.680975088052	113.878575590268	151.489445389132	295.13930548063	150.395928572637	104.186115951334	89.5830231433276	100.151272117821	84.0937873516267	409.63895700239	85.5146907809578	31.0462077210796	392.597443953339	232.634830362297	261.816395892936	299.486655398898	363.953710856885	0.546239663957845	0.357080187992644	0.544130458836891	unchanged	0.940934309772046	0.0705392455669672	0.940528876428317	unchanged	-0.546239663957845	0.357080187992644	0.544130458836903	unchanged	0.394694645814201	0.385201663152037	0.57479064923877	unchanged	-0.940934309772046	0.0705392455669672	0.940528876428317	unchanged	-0.394694645814201	0.385201663152037	0.574790649238769	unchanged	11.3436790980942	C6H8O7	226.998582186176	0.705383333333333	C20889	Ascorbate and aldarate metabolism(ko00053);;Metabolic pathways(ko01100)
neg_1046	5,6-Dihydrouridine	452.227377024488	513.228244098855	363.530833175444	475.038018058889	428.321293124235	456.995265655239	469.295124298434	506.707950656116	537.352651592021	391.062888440076	352.304022792558	485.760372245645	567.671985710167	395.48174355547	356.417584718369	451.515293079286	500.753593112948	475.879387077873	-0.0411017745737392	0.728520617223581	0.221803814107514	unchanged	-0.134546464616844	0.229071619129999	0.691897764890255	unchanged	0.0411017745737391	0.728520617223581	0.221803814107513	unchanged	-0.0934446900431048	0.491616085803392	0.530185184864224	unchanged	0.134546464616844	0.229071619129999	0.691897764890252	unchanged	0.0934446900431048	0.491616085803392	0.530185184864224	unchanged	1.56199647590988	C9H14N2O6	281.054971860134	0.712516666666667	--	--
neg_1049	a-L-threo-4-Hex-4-enopyranuronosyl-D-galacturonic acid	446.783603101118	381.215455843492	381.625768380439	240.769703312577	706.011273824484	287.269522979242	228.090393402721	250.306342136744	237.609382651441	221.142267482038	559.917878007294	150.637987836852	303.342056579428	249.689567856664	254.937665511488	378.887300181023	344.003870006045	413.442739278626	0.0379348320880706	0.873143305595897	0.131056327432771	unchanged	0.729842789038367	0.0422958722317394	1.0791692333027	up	-0.0379348320880707	0.873143305595897	0.131056327432783	unchanged	0.691907956950296	0.0504046448574353	1.29063455730724	unchanged	-0.729842789038367	0.0422958722317394	1.0791692333027	down	-0.691907956950297	0.0504046448574353	1.29063455730724	unchanged	1.99075793148414	C12H16O12	373.039544642391	0.712516666666667	--	--
neg_1053	[(2S,3R,4S,5S,6R)-3,4,5-trihydroxy-6-[[(E)-3-(4-hydroxyphenyl)prop-2-enoyl]oxymethyl]oxan-2-yl] (E)-3-phenylprop-2-enoate	934.989586372983	996.322862474988	747.651202520235	624.382752645243	740.871185053443	590.349634593677	681.972807370949	700.004722200228	556.466750280032	519.623997210546	719.61101592821	664.302107775613	952.396535197139	907.320663559506	713.368090161023	693.107272886659	762.63792007373	716.397027838732	0.317972269166745	0.0287533231782812	1.08709423314097	up	0.339542557682513	0.0373893880255559	1.08653295803637	up	-0.317972269166745	0.0287533231782812	1.08709423314097	down	0.0215702885157677	0.879404342489538	0.034313525163626	unchanged	-0.339542557682513	0.0373893880255559	1.08653295803637	down	-0.0215702885157677	0.879404342489538	0.0343135251636206	unchanged	-10.6901931472452	C24H24O9	501.135358969292	0.712516666666667	--	--
neg_1055	Cyclic ADP-ribose	1153.52354241341	1661.32329255869	1749.91406575771	2504.36535231244	2397.4285777646	1680.68812454791	1896.56084104926	1993.62447076713	1413.3287016414	1751.38128098704	1598.61964413401	2001.6966518229	1340.60599711405	1000.23365791295	1270.97043942131	1715.7235704072	2213.21811422803	2155.08945073201	-0.190661702337686	0.333007905882895	0.514907359107395	unchanged	0.0229331073075993	0.904870996516349	0.0395084333295535	unchanged	0.190661702337686	0.333007905882895	0.514907359107387	unchanged	0.213594809645285	0.391529955193829	0.625805741952453	unchanged	-0.0229331073075993	0.904870996516349	0.0395084333295553	unchanged	-0.213594809645285	0.391529955193829	0.625805741952458	unchanged	-0.722199823234194	C15H21N5O13P2	540.053441825513	0.705383333333333	C13050	Calcium signaling pathway(ko04020);;Oxytocin signaling pathway(ko04921);;Salivary secretion(ko04970);;Pancreatic secretion(ko04972)
neg_106	Hygromycin B	130.926820334904	190.407951908413	116.912551115274	1.67003626785526e-07	25.4347687841425	3.51598259408533	1.67003626785526e-07	9.12847875820801	3.18237945150085	8.44448348220129	75.4774381968889	8.91287255938112	73.316972083521	224.808405569943	105.918689764923	51.6664403154119	30.4133587058174	63.2555038561939	2.49973840043367	0.0863212177793456	0.953773001231838	unchanged	2.6229150135153	0.0475105162334522	1.10956703512788	up	-2.49973840043367	0.0863212177793456	0.953773001231838	unchanged	0.123176613081632	0.866998415706313	0.0757677582110083	unchanged	-2.6229150135153	0.0475105162334522	1.10956703512788	down	-0.123176613081632	0.866998415706313	0.0757677582110024	unchanged	-9.27155083696154	C20H37N3O13	526.220473559062	0.548083333333333	C01925	--
neg_1067	Maleic acid	11839.5341013672	12008.8398927951	12470.9077763588	11723.6844310435	12503.7410856519	10954.7935720371	12078.4957452911	14418.4444749496	12732.681054305	10367.4702004895	11655.2657053718	10250.5389902566	16538.9443421595	15202.6911842888	12609.6930075204	11841.0180938473	12496.644891012	13288.3937297987	0.0963399391129279	0.469123583577543	0.377856500151942	unchanged	-0.0323697389851054	0.68122138895997	0.264418555473422	unchanged	-0.0963399391129278	0.469123583577543	0.37785650015194	unchanged	-0.128709678098033	0.289067695768148	0.857889367530781	unchanged	0.0323697389851054	0.68122138895997	0.26441855547342	unchanged	0.128709678098033	0.289067695768148	0.857889367530785	unchanged	14.2249799069991	C4H4O4	115.005332428075	0.733966666666667	C01384	Tyrosine metabolism(ko00350);;Butanoate metabolism(ko00650);;Nicotinate and nicotinamide metabolism(ko00760);;Metabolic pathways(ko01100)
neg_1069	L-Malic acid	22836.40560314	23254.9217149452	24815.2573294938	24548.7247152104	25337.8496122675	22148.8182004702	24504.6876281439	29278.713895158	26435.1355035913	20601.3620661866	22623.1319602315	20945.7569263547	31849.73281151	29958.812531897	23812.3559129455	22442.3884213057	24310.6797084316	25674.9636578177	0.0446851943453083	0.729100610221948	0.154696910613378	unchanged	-0.0516492217035069	0.541630208310208	0.377656635616371	unchanged	-0.0446851943453083	0.729100610221948	0.154696910613375	unchanged	-0.0963344160488153	0.404927933369066	0.69162256356386	unchanged	0.0516492217035071	0.541630208310208	0.377656635616371	unchanged	0.0963344160488152	0.404927933369066	0.691622563563864	unchanged	14.3516193236213	C4H6O5	133.016170284103	0.733966666666667	C00149	Citrate cycle (TCA cycle)(ko00020);;Pyruvate metabolism(ko00620);;Glyoxylate and dicarboxylate metabolism(ko00630);;Metabolic pathways(ko01100);;Carbon metabolism(ko01200);;Taste transduction(ko04742);;Glucagon signaling pathway(ko04922);;Proximal tubule bicarbonate reclamation(ko04964);;Pathways in cancer(ko05200);;Renal cell carcinoma(ko05211);;Central carbon metabolism in cancer(ko05230)
neg_107	Pyrazolo(1,5-a)pyrimidine-3-carbonitrile, 4,5-dihydro-4-((4-(phenylmethyl)-1-piperazinyl)acetyl)-7-(3-(trifluoromethyl)phenyl)-	84.1938600381715	119.798556244625	69.745001183943	0.277990740787281	37.5813006468915	8.35416666587359	1.49930690033446	8.92040429143574	20.2972852599001	4.5249501625376	50.7148484947917	2.10386992569893	1.6911947955466	184.502789828372	288.565192222359	173.262861755837	4.47248819668712	139.348579974029	1.83920250138194	0.196176396682829	0.743602138568394	unchanged	0.985823259462776	0.305705282514132	0.574524353279331	unchanged	-1.83920250138194	0.196176396682829	0.743602138568402	unchanged	-0.85337924191916	0.393166450092725	0.570577026150569	unchanged	-0.985823259462776	0.305705282514132	0.574524353279335	unchanged	0.85337924191916	0.393166450092725	0.570577026150572	unchanged	-8.53626561686026	C27H25F3N6O	527.174540836653	0.548083333333333	--	--
neg_1074	2-Aminomuconic acid	28.230775492481	25.4843531588694	33.0440696349644	21.7083889897202	37.8330931461127	30.9485790721983	46.3700800482176	34.4292275572372	36.8370043198616	1.67003626785526e-07	73.3692749197957	73.4093424216304	13.8645257976658	16.2793746802916	8.02199187957442	23.0608730461151	44.1544324530275	52.2996174471451	-0.168095907405703	0.775703837048828	0.177518770037173	unchanged	0.128971249593635	0.776019657281114	0.116395087186444	unchanged	0.168095907405703	0.775703837048828	0.177518770037164	unchanged	0.297067156999338	0.604424769750511	0.392579882679155	unchanged	-0.128971249593635	0.776019657281114	0.11639508718644	unchanged	-0.297067156999338	0.604424769750511	0.39257988267916	unchanged	4.65748718629745	C6H7NO4	202.03644197771	0.726833333333333	C02220	Tryptophan metabolism(ko00380);;Metabolic pathways(ko01100)
neg_109	4-Amino-1-[(2R,5R)-5-(aminomethyl)-3,4-dihydroxyoxolan-2-yl]pyrimidin-2-one	155.57728894135	200.486553262558	231.183310759544	182.359899629757	239.752899804412	219.145273371796	185.147363810737	222.954741101823	239.716664020685	189.27760767975	201.336160778944	198.954434148364	158.854264576777	131.867836463358	181.323760114443	229.448401193542	260.199738539672	231.387834180702	-0.149786476778961	0.349673267858322	0.499600561256222	unchanged	-0.0888807256517748	0.433071836781448	0.457475351135021	unchanged	0.149786476778961	0.349673267858322	0.499600561256209	unchanged	0.060905751127186	0.724422153783564	0.293591745981964	unchanged	0.0888807256517746	0.433071836781448	0.457475351135024	unchanged	-0.0609057511271859	0.724422153783564	0.293591745981969	unchanged	0.523349836125023	C9H14N4O4	529.201466170406	0.548083333333333	--	--
neg_1113	Lucuminic acid	216.378839069641	179.157858689534	151.118127139384	94.0247270645335	63.3674259332023	13.7825047962617	16.920260987035	84.217435130024	37.2928688749262	38.0172162262702	95.5752295607657	78.5534188522895	174.992751824722	179.180597518132	94.3492813975532	105.696220110973	84.8116099628531	123.470300963192	1.19375925218744	0.0250500914833292	1.14042265955047	up	1.34993031112708	0.0228854117009953	1.18076864231073	up	-1.19375925218744	0.0250500914833292	1.14042265955047	down	0.156171058939639	0.661903170035454	0.245329680039081	unchanged	-1.34993031112708	0.0228854117009953	1.18076864231073	down	-0.15617105893964	0.661903170035454	0.245329680039076	unchanged	-7.33886382127089	C19H26O12	445.131875658029	0.748283333333333	--	--
neg_1121	C-1027 Chromophore	4528.8194963639	4789.92600159837	5599.53659114131	8755.0261376569	5018.37397615956	5090.29027516555	5445.09706477645	5121.22544092338	3235.12811546035	5410.46871842201	4353.06203071713	5875.2982472414	6031.36106155732	4732.93884630047	4010.7126084277	4564.77836896893	6268.77749590941	5361.4441777508	0.0859164221111771	0.568297950182903	0.334989802005472	unchanged	0.15572451800699	0.479648486496422	0.400014679156964	unchanged	-0.0859164221111771	0.568297950182903	0.334989802005468	unchanged	0.069808095895813	0.745151973018662	0.198585226314261	unchanged	-0.15572451800699	0.479648486496422	0.400014679156968	unchanged	-0.0698080958958128	0.745151973018662	0.198585226314262	unchanged	-27.8518215832673	C43H42ClN3O13	864.191798148428	0.748283333333333	C11438	Metabolic pathways(ko01100)
neg_1125	2-Phenyl-3-buten-ol	51.6303859679149	61.8238324436298	41.8364980038644	49.4102655004196	36.25054194585	22.3594178737279	18.3693548108681	32.2625174135533	11.396894444738	28.4424268017612	35.9132859975716	23.4031103893035	123.121653239865	66.851515963871	51.3774456085628	45.0916393746762	55.2072470167827	53.0844086935506	1.13765990379236	0.0635178690812463	1.02182824316807	unchanged	0.738737198342444	0.0304508445893681	1.12431606347981	up	-1.13765990379236	0.0635178690812463	1.02182824316807	unchanged	-0.398922705449917	0.346532789418994	0.775073442209247	unchanged	-0.738737198342444	0.0304508445893681	1.12431606347981	down	0.398922705449917	0.346532789418994	0.775073442209251	unchanged	4.46540014802045	C10H12O	169.064144100216	0.762583333333333	--	--
neg_113	10-Deacetylbaccatin III	327.135870468692	465.992296277368	407.701566796891	259.508802129107	391.736404321871	364.184926189838	311.957488655426	377.739441626057	399.265661657279	311.472641648105	382.964663690321	339.876980094979	340.352804987192	406.385712877133	374.533126688729	403.578544993075	444.895026806031	412.063535906894	0.0855250998215481	0.383563943720826	0.506133636875812	unchanged	0.0381686175635574	0.781320801228459	0.155214124687702	unchanged	-0.0855250998215481	0.383563943720826	0.506133636875827	unchanged	-0.0473564822579907	0.720768644524235	0.265921874671314	unchanged	-0.0381686175635574	0.781320801228459	0.155214124687702	unchanged	0.0473564822579908	0.720768644524235	0.265921874671315	unchanged	-12.7535597496062	C29H36O10	543.216630037491	0.548083333333333	C11700	Metabolic pathways(ko01100)
neg_1132	trequinsin	4000.92708300627	9023.64167528676	2616.18837460397	526.631927097803	331.618679728689	102.23345161519	125.881198586661	234.585479615283	86.3846717580508	69.9792497535662	1424.63898300553	258.122015413654	10715.7355883158	20021.4916128426	3226.19250655489	1295.63977401689	297.836341328355	360.349089078165	5.19250329813432	0.13275407169128	0.840406232180755	unchanged	4.19380283370482	0.0873323141833731	1.00230241360097	unchanged	-5.19250329813432	0.13275407169128	0.840406232180749	unchanged	-0.998700464429507	0.423745995595323	0.648257810550429	unchanged	-4.19380283370482	0.0873323141833731	1.00230241360097	unchanged	0.998700464429507	0.423745995595323	0.648257810550435	unchanged	3.49451999426493	C24H27N3O3	440.176059036789	0.762583333333333	--	--
neg_1134	Glutathione, oxidized	312330.347133855	363274.500899221	299045.24125875	521610.982038169	427103.494708853	356396.052361271	355757.384989372	349576.033336219	255488.03891205	364904.012858622	379517.334668567	363620.89358831	205240.062824496	162895.378925897	216766.037654355	352846.502333821	379270.669528763	407788.631084773	-0.314430585586195	0.161590999599637	0.738496137260021	unchanged	0.139999505584924	0.39104322845993	0.462200389682608	unchanged	0.314430585586195	0.161590999599637	0.738496137260013	unchanged	0.454430091171119	0.0715830371976815	1.19573975299299	unchanged	-0.139999505584924	0.39104322845993	0.462200389682611	unchanged	-0.454430091171119	0.0715830371976815	1.195739752993	unchanged	-3.0425494573567	C20H32N6O12S2	611.142823555139	0.762583333333333	--	--
neg_1147	N6-(delta2-Isopentenyl)-adenosine 5'-monophosphate	457.990679960182	854.829697511271	186.140289640732	95.191665600266	34.9848059863716	112.870361503162	131.09666911855	237.764120520932	79.3359928753554	129.256984926076	25.4717956222808	121.148966158552	3489.22709713925	4823.31400343962	68.8511420621519	71.1705133001389	90.1009127382905	160.649378487594	3.34781591966515	0.196860778431356	0.720950459281157	unchanged	0.959304153707395	0.363465125455407	0.54122770749513	unchanged	-3.34781591966515	0.196860778431356	0.720950459281149	unchanged	-2.38851176595775	0.241602886396583	0.930407810435931	unchanged	-0.959304153707395	0.363465125455407	0.541227707495135	unchanged	2.38851176595775	0.241602886396583	0.930407810435935	unchanged	12.3702323472455	C15H22N5O7P	889.275490795266	0.762583333333333	C04713	--
neg_115	Met-enkephalinamide	1297.61502977857	3119.06446390378	916.894948308932	233.575146506514	191.440428102917	224.706186115926	186.389607464585	178.261151811299	217.25226972119	182.72688424105	489.140827607596	154.382062009732	4447.2693160073	7593.84183007566	1505.88396033744	546.049304785841	226.169570593298	266.844373131628	3.52630775902428	0.132570751947326	0.841308222340574	unchanged	2.31428855498356	0.123849963860631	0.908406072724252	unchanged	-3.52630775902428	0.132570751947326	0.841308222340567	unchanged	-1.21201920404072	0.332646583100282	0.76755191747517	unchanged	-2.31428855498356	0.123849963860631	0.908406072724255	unchanged	1.21201920404072	0.332646583100282	0.767551917475176	unchanged	-4.54813129663115	C27H36N6O6S	617.237304140277	0.548083333333333	--	--
neg_1154	Nα-Acetyl-L-glutamine	784.960818484099	1048.46833272495	775.087509756497	807.682541112548	622.041037185036	491.410259880738	357.761857992967	530.493785546599	392.772449117177	412.622643933864	662.104726172576	424.85419966718	1900.91496101566	1114.16915470011	938.319201863172	733.890863713665	848.913252838547	896.711102446158	0.951809113376569	0.0680714681579463	1.00742759130414	unchanged	0.609006465640059	0.0253164296883898	1.14356810746517	up	-0.951809113376569	0.0680714681579463	1.00742759130414	unchanged	-0.342802647736509	0.363242170589831	0.750403460249248	unchanged	-0.609006465640059	0.0253164296883898	1.14356810746518	down	0.342802647736509	0.363242170589831	0.750403460249252	unchanged	9.64357306119442	C7H12N2O4	187.074244201075	0.769733333333333	--	--
neg_116	4-Hydroxyequilenin	2469.12213184882	2447.39490856136	1804.02981204252	481.188868493162	854.474557058474	575.041662031463	526.218810387607	1324.03649551054	454.10400310832	541.532175081302	1484.87369622503	783.619710991375	1256.7768891727	1499.92297193999	1994.81265351103	1698.98468185227	1387.13739570335	1896.62704953004	0.697133321942834	0.0939923498082645	0.925627972794142	unchanged	0.843388722070157	0.120915994462267	0.851107371565804	unchanged	-0.697133321942834	0.0939923498082645	0.925627972794154	unchanged	0.146255400127323	0.692982107894883	0.280149386164926	unchanged	-0.843388722070157	0.120915994462267	0.851107371565808	unchanged	-0.146255400127324	0.692982107894883	0.280149386164922	unchanged	6.01755205198225	C18H18O3	623.26843528278	0.548083333333333	--	--
neg_1162	Acetyl-DL-Valine	153.285027366948	137.732993515687	95.5431231350657	69.3501736730011	80.0313824184088	16.2047720013822	26.9219243678695	23.4105100363813	42.9610245125857	29.2758540280758	81.9657999253335	55.9559013567193	123.413033467459	168.726113061702	107.118200703946	115.435525779125	100.486059596697	56.8686824704658	1.77838086215771	0.00200620897660059	1.48092129736317	up	1.65917144226776	0.00264784014924267	1.48373565547404	up	-1.77838086215771	0.00200620897660059	1.48092129736317	down	-0.119209419889945	0.673729577210752	0.357823916886301	unchanged	-1.65917144226776	0.00264784014924267	1.48373565547404	down	0.119209419889945	0.673729577210752	0.357823916886307	unchanged	9.23159974722405	C7H13NO3	158.083735499378	0.784033333333333	--	--
neg_1166	2-S-glutathionyl acetate	4087.36532517314	4053.57048183408	3667.46376785547	3039.31027757875	3542.53072320055	3485.96547772255	3537.18857618633	4074.44472377243	3456.60196535853	3233.39329293488	3767.59335092608	4932.51721917613	4599.31149185381	3613.39179809306	3161.68134759801	3313.44810177276	4126.44096277447	4879.21743441262	0.0671511024860736	0.648748111610684	0.285011682350379	unchanged	-0.0327646067364481	0.779562964127831	0.185489809839972	unchanged	-0.0671511024860735	0.648748111610684	0.285011682350383	unchanged	-0.0999157092225215	0.448549250245	0.542484822191275	unchanged	0.0327646067364481	0.779562964127831	0.185489809839967	unchanged	0.0999157092225215	0.448549250245	0.542484822191274	unchanged	-0.0760837528139706	C12H19N3O8S	364.081981370847	0.784033333333333	C14862	Metabolism of xenobiotics by cytochrome P450(ko00980)
neg_1185	L-Proline	2.57208052130879	6.55624376357418	2.99481075559007	4.32799324015885	7.77385718364174	23.9995740210284	27.1489138100438	30.3506738729581	42.9171303688802	28.3597839830798	4.52892803219279	3.80891860907241	12.6332999064396	5.39655120325759	17.5650698884696	17.1164348481538	1.67003626785526e-07	38.7473459439291	-1.76068045402911	0.000347117018961601	1.49035802112801	down	-2.73569060485471	0.000154806164393536	1.6762999591708	down	1.76068045402911	0.000347117018961601	1.490358021128	up	-0.975010150825597	0.191133367939755	0.904254120216603	unchanged	2.73569060485471	0.000154806164393536	1.6762999591708	up	0.975010150825597	0.191133367939755	0.904254120216604	unchanged	14.980052960954	C5H9NO2	114.057775755305	0.791183333333333	C00148	Arginine and proline metabolism(ko00330);;D-Amino acid metabolism(ko00470);;Aminoacyl-tRNA biosynthesis(ko00970);;Metabolic pathways(ko01100);;Biosynthesis of amino acids(ko01230);;ABC transporters(ko02010);;Protein digestion and absorption(ko04974);;Mineral absorption(ko04978);;Central carbon metabolism in cancer(ko05230)
neg_1193	Prolyl-Asparagine	279.886106607488	297.441405218719	213.860523619924	106.223325566185	217.240169492155	215.437296756956	219.510917740996	245.579039452977	172.981168916437	195.632098316187	231.881410908013	206.20380371483	150.484989142999	196.617379844874	226.615932817109	237.004042441496	189.972579779736	347.355430398741	-0.210506768302658	0.293396369030867	0.552546851126785	unchanged	-0.0525618670945619	0.827025091849094	0.148173975702262	unchanged	0.210506768302658	0.293396369030867	0.552546851126771	unchanged	0.157944901208096	0.465490674211443	0.560874522945379	unchanged	0.0525618670945621	0.827025091849094	0.148173975702257	unchanged	-0.157944901208096	0.465490674211443	0.560874522945377	unchanged	1.94853919737034	C9H15N3O4	228.09942596421	0.791183333333333	--	--
neg_1195	o6-Benzyl-8-oxoguanine	705.716498948086	832.079400588743	934.820550605291	761.27239078881	779.135784000736	661.361123190329	693.2580116778	829.221499182856	425.694258469732	898.105742763175	596.505200209394	977.503948559152	1210.4785713636	609.908541091382	780.065681925998	699.251938859923	854.71205882497	694.210734865886	0.288473757827388	0.19186422623986	0.735222378194804	unchanged	0.133594471152998	0.424856634072424	0.475639939231558	unchanged	-0.288473757827388	0.19186422623986	0.735222378194795	unchanged	-0.15487928667439	0.408073889460767	0.586349309939209	unchanged	-0.133594471152998	0.424856634072424	0.475639939231564	unchanged	0.15487928667439	0.408073889460767	0.586349309939209	unchanged	-0.65899616221243	C12H11N5O2	256.083828761727	0.791183333333333	--	--
neg_1198	Glutathione	61341.9697997544	68360.0100495614	48629.8657176419	17008.076605971	41551.8714572668	25411.6570936061	26018.7375103224	32087.6344356171	15019.7195184887	21112.447054592	37238.2350601405	20075.8745731216	41009.2109373991	39193.8349880347	36378.0309424577	36134.6666637314	31670.3328726548	46787.2840092908	0.296852045301595	0.272694530996264	0.625859520871313	unchanged	0.719880025400947	0.0725582656269592	0.965927393465362	unchanged	-0.296852045301595	0.272694530996264	0.62585952087132	unchanged	0.423027980099352	0.196594653439074	0.880835354469231	unchanged	-0.719880025400947	0.0725582656269592	0.965927393465366	unchanged	-0.423027980099352	0.196594653439074	0.880835354469227	unchanged	4.67018598008645	C10H17N3O6S	306.077963983437	0.791183333333333	C00051	Cysteine and methionine metabolism(ko00270);;Glutathione metabolism(ko00480);;Metabolic pathways(ko01100);;Biosynthesis of cofactors(ko01240);;ABC transporters(ko02010);;Ferroptosis(ko04216);;Thyroid hormone synthesis(ko04918);;Bile secretion(ko04976);;Chemical carcinogenesis - reactive oxygen species(ko05208);;Diabetic cardiomyopathy(ko05415)
neg_1204	S-(1,2-DICARBOXYETHYL)GLUTATHIONE	29118.3956551845	48465.4857987135	41930.1389372715	12667.9644767155	49043.9236664916	73431.5050194161	74183.5228680522	95650.7082481402	48781.4348683687	82350.5318124576	60792.9734333067	79103.5246574361	25373.6673152424	21896.6203390949	51545.6397091921	63380.8306881006	52166.0815468739	102689.903363819	-0.701059050519484	0.0280744805918285	1.07668730366775	down	-0.979134599464125	0.00384762952203768	1.38023221457041	down	0.701059050519485	0.0280744805918285	1.07668730366775	up	-0.27807554894464	0.469113570218046	0.424828498624074	unchanged	0.979134599464125	0.00384762952203768	1.38023221457041	up	0.27807554894464	0.469113570218046	0.42482849862407	unchanged	1.4576430139407	C14H21N3O10S	422.088105172598	0.791183333333333	--	--
neg_1224	Normorphine 3-glucuronide	90845.3523894615	81415.5161005959	39514.9658010064	5929.40127876164	19640.6008801481	6452.1632907061	6139.79989950935	12006.2809736131	4210.71186193405	5908.61677577755	26316.8713959037	7060.48376378095	42428.8222414244	74918.2326280064	34507.0739121478	25071.2747795072	14681.6425288215	29998.1477004406	1.61816798430688	0.0765408317060202	0.966895113097503	unchanged	2.02650541846954	0.065941345596921	1.04457694643945	unchanged	-1.61816798430688	0.0765408317060202	0.966895113097503	unchanged	0.408337434162653	0.544889488473287	0.387289231932416	unchanged	-2.02650541846954	0.065941345596921	1.04457694643946	unchanged	-0.408337434162653	0.544889488473287	0.38728923193241	unchanged	1.19483166001714	C22H25NO9	468.128133475069	0.79835	--	--
neg_1229	Isoorientin 2''-[p-coumaroyl-(->6)-glucoside]	7504.05977494162	6961.26274705604	4176.66869535458	1507.65553047955	2564.35593294971	1507.65724976876	1555.34110365063	2073.25900160602	1455.2564571055	1459.27750003116	3540.38998506531	1795.6182011846	7324.22173065687	9294.65855687536	4262.0442834502	3422.09976012446	2766.72376728791	3724.59192036848	1.29356551972505	0.0613105912488069	1.025341515296	unchanged	1.15678480922555	0.0577399073710306	1.05811047549739	unchanged	-1.29356551972505	0.0613105912488069	1.025341515296	unchanged	-0.136780710499498	0.782705951421425	0.265646791733345	unchanged	-1.15678480922555	0.0577399073710306	1.05811047549739	unchanged	0.136780710499498	0.782705951421425	0.265646791733351	unchanged	0.202791908491683	C36H36O18	755.183041223846	0.79835	--	--
neg_1241	L-beta-Ethynylserine	9279.88156285033	7774.92069089896	7412.58933366489	8916.60980877662	8365.4965284087	8148.03412026532	8782.14242104599	9503.69901519654	9893.7151892987	7515.79984624851	8104.17047630869	9252.33901361845	12753.4643709604	11260.3446878733	9142.7994980918	8073.71064101881	10731.2620227618	9036.34035731724	0.211144927058179	0.115743816801972	0.836315834140974	unchanged	-0.085015169579458	0.29686181604296	0.605356485625701	unchanged	-0.211144927058179	0.115743816801972	0.83631583414097	unchanged	-0.296160096637637	0.0414404667818339	1.43345607921184	down	0.0850151695794579	0.29686181604296	0.6053564856257	unchanged	0.296160096637637	0.0414404667818339	1.43345607921184	up	12.8376590602562	C5H7NO3	128.036973260784	0.81265	C22141	Metabolic pathways(ko01100)
neg_1245	Xanthine	81749.7412728832	99509.2477409337	102305.603020154	113671.306197701	109099.508159135	108821.569796023	115254.235839683	121287.014139364	83498.9866842617	111890.290525916	88767.5752664641	121091.370780537	105770.5128293	65726.7691562037	77929.2913058194	93486.8197356352	114358.340960347	115030.138124803	-0.181241298111864	0.245131058063346	0.633033909488027	unchanged	-0.140077474017282	0.198426033107049	0.740992723936929	unchanged	0.181241298111864	0.245131058063346	0.633033909488027	unchanged	0.0411638240945814	0.788829602423855	0.212200178013377	unchanged	0.140077474017282	0.198426033107049	0.740992723936925	unchanged	-0.0411638240945817	0.788829602423855	0.212200178013381	unchanged	12.3360693437372	C5H4N4O2	151.028024449478	0.81265	C00385	Purine metabolism(ko00230);;Caffeine metabolism(ko00232);;Metabolic pathways(ko01100);;Nucleotide metabolism(ko01232)
neg_1253	7-Cyano-7-carbaguanine	17989.8122790629	25704.1791273052	28018.5566457904	13680.4295549968	25982.8944091378	28897.9425503013	22918.5095711464	25078.5251968218	25251.9047529126	19958.0203853194	29880.0303334761	33195.2943752944	24828.2553550497	10240.6290387956	17870.6929466903	23918.2084291929	29134.021743493	29078.4326685093	-0.119273594125748	0.59979303604878	0.282445236541412	unchanged	-0.0979879691473969	0.590076051385176	0.338587839753822	unchanged	0.119273594125748	0.59979303604878	0.282445236541405	unchanged	0.0212856249783515	0.936553732125046	0.0874399242747427	unchanged	0.0979879691473968	0.590076051385176	0.338587839753825	unchanged	-0.0212856249783516	0.936553732125046	0.0874399242747473	unchanged	-0.0983385954021032	C7H5N5O	220.030460192438	0.805483333333333	C15996	Folate biosynthesis(ko00790);;Metabolic pathways(ko01100)
neg_1258	N-Acetyl-L-glutamate	14108.3835513122	10881.1489292931	16668.6697213786	38307.1236605085	15289.2631608177	16836.3779187644	18636.6873618399	19287.5067430963	22082.1603881869	17888.6259155848	9428.60185717235	17996.1039258091	14075.6510003554	10670.4286916322	13092.2543682165	11793.4767791691	16577.1656120024	14169.4389675216	-0.371035332791642	0.0256640346796654	1.13481592281406	down	-0.0569847110919052	0.879961701463715	0.0805057084213873	unchanged	0.371035332791642	0.0256640346796654	1.13481592281406	up	0.314050621699737	0.47515984265134	0.519292348188013	unchanged	0.0569847110919051	0.879961701463715	0.0805057084213863	unchanged	-0.314050621699737	0.47515984265134	0.519292348188014	unchanged	7.88980690373381	C7H11NO5	234.046060315292	0.81265	C00624	Arginine biosynthesis(ko00220);;D-Amino acid metabolism(ko00470);;Metabolic pathways(ko01100);;2-Oxocarboxylic acid metabolism(ko01210);;Biosynthesis of amino acids(ko01230)
neg_126	Bialaphos	269.498824271991	307.91051791337	258.280113674546	130.533282592601	190.853787025319	157.830849422082	137.740981122984	188.14489984716	160.985283802278	139.860381870957	249.156404487815	151.962174455091	266.240998035527	280.875511699919	257.310133168359	242.326773810045	203.264497582308	243.207806865337	0.447948128692139	0.0348335966725811	1.08920949800091	up	0.452317852484053	0.0710628775499387	0.977887280527351	unchanged	-0.447948128692139	0.0348335966725811	1.08920949800092	down	0.00436972379191353	0.983045216798327	0.0363421196086494	unchanged	-0.452317852484053	0.0710628775499387	0.977887280527353	unchanged	-0.00436972379191335	0.983045216798327	0.036342119608654	unchanged	-4.48376242673087	C11H22N3O6P	705.260197506521	0.548083333333333	C06457	Phosphonate and phosphinate metabolism(ko00440)
neg_1260	(5S,6R)-Methyl 5,6,7-trihydroxyheptanoate	1931.21651066515	2458.9117775802	2805.58344280531	2532.46451292713	2202.93911142227	3247.15771772793	2955.46524738023	2890.48884470344	2454.7927575028	2845.19082624576	2060.52289005674	2618.47827710971	2418.89327600326	1358.44666946377	1914.83327098909	2189.84532207827	3083.39046828234	2297.78828949438	-0.297163945956492	0.102543804136924	0.89561768565789	unchanged	-0.254495444949178	0.0434160335391063	1.06073277065691	down	0.297163945956491	0.102543804136924	0.895617685657893	unchanged	0.0426685010073134	0.812488563926205	0.179147277382048	unchanged	0.254495444949178	0.0434160335391063	1.0607327706569	up	-0.0426685010073133	0.812488563926205	0.179147277382052	unchanged	-2.23269961154276	C8H16O5	237.092824143808	0.81265	--	--
neg_1263	(R)-Lipoate	2920.30330764394	1623.38273793342	1752.67485428704	1826.24780601071	2525.32450292776	1870.2276174539	2210.8276459663	2719.48259400628	1922.26827508453	2291.7713217383	2674.91075241457	2399.23313025286	2300.03373220063	1041.63058401365	2107.74956191827	2590.01069755166	3716.0537394402	2357.58460952431	0.0820495942003392	0.738274750421609	0.222610498199949	unchanged	-0.0053306646843657	0.975419746316363	0.0258149481485694	unchanged	-0.0820495942003392	0.738274750421609	0.222610498199956	unchanged	-0.0873802588847048	0.747608784114201	0.210752914241652	unchanged	0.00533066468436558	0.975419746316363	0.02581494814857	unchanged	0.0873802588847048	0.747608784114201	0.210752914241648	unchanged	3.73138573974159	C8H14O2S2	205.037014083959	0.81265	C16241	Lipoic acid metabolism(ko00785);;Metabolic pathways(ko01100)
neg_1264	Urate radical	526.817845735991	278.671295276194	309.881224982838	220.613731149062	292.147557850903	381.434027279068	372.790627069233	421.680554574831	419.427990390518	393.371425836237	275.807996637723	369.741878382055	508.705510992801	524.450596521906	299.947668397858	338.786660070601	440.161942756186	382.413480056866	0.0658159946292538	0.650847305764494	0.243490645222126	unchanged	-0.316579774258449	0.136167287388053	0.851232390372299	unchanged	-0.0658159946292539	0.650847305764494	0.243490645222117	unchanged	-0.382395768887703	0.126280690490753	1.06438112807388	unchanged	0.316579774258449	0.136167287388053	0.851232390372296	unchanged	0.382395768887703	0.126280690490753	1.06438112807389	unchanged	-0.771162382578252	C5H3N4O3	212.018589044152	0.81265	--	--
neg_1269	THURFYL NICOTINATE	4477.72930712078	4112.76656217361	3356.08169349343	2346.06523573866	2208.71013882625	1101.15104406914	1017.51350363978	1478.20454495053	637.412385108224	1192.97398030254	2814.71603838263	1580.69733224142	3041.34241824643	4613.56784184188	2943.80417764618	2462.65142085822	2475.82341386489	2871.48515174822	1.0445402764077	0.0188662638476239	1.18542655673209	up	1.21883720092663	0.00431496653683475	1.360551669813	up	-1.0445402764077	0.0188662638476239	1.18542655673209	down	0.174296924518936	0.527742435280389	0.384173923841127	unchanged	-1.21883720092663	0.00431496653683475	1.360551669813	down	-0.174296924518936	0.527742435280389	0.384173923841121	unchanged	-1.39698955323346	C11H13NO3	252.087456848461	0.81265	--	--
neg_1271	Metoprolol acid	7343.56755497555	2555.84954067011	5665.46570429008	7861.09666118118	7728.88681612375	5312.30674253193	7451.83939551962	6131.91022816644	21432.6184988243	7672.18258549201	7695.37955296331	14131.5166362072	33780.4019300134	32624.6861356116	15141.3825393707	13521.313550929	26771.1402003576	5035.50851948607	1.35823922283395	0.0163357175355268	1.19206617423625	up	-0.449058198455711	0.413532922651543	0.447357316704006	unchanged	-1.35823922283395	0.0163357175355268	1.19206617423625	down	-1.80729742128966	0.00795322802801345	1.79062026253038	down	0.449058198455711	0.413532922651543	0.447357316704013	unchanged	1.80729742128966	0.00795322802801345	1.79062026253038	up	-2.18569899726036	C14H21NO4	288.121142073453	0.805483333333333	--	--
neg_1273	Nnal-N-oxide	252.67541214787	16.4581664895842	151.435518106142	235.492114154064	271.475316954809	117.561645916393	225.921949665441	120.726161982059	960.653683963452	193.89139057706	272.400820167887	493.662614828603	1891.12776708316	1723.31300351648	717.856353845654	500.536469812943	1246.36099838941	56.442208111513	1.97218984506391	0.0226022220826823	1.15860234007599	up	-0.481371717606634	0.603607941548997	0.277274695297254	unchanged	-1.97218984506391	0.0226022220826823	1.15860234007598	down	-2.45356156267054	0.0158131019943563	1.69436696484932	down	0.481371717606633	0.603607941548997	0.277274695297261	unchanged	2.45356156267054	0.0158131019943563	1.69436696484932	up	0.0182360351998176	C10H15N3O3	270.109548329268	0.805483333333333	C19603	Metabolism of xenobiotics by cytochrome P450(ko00980);;Chemical carcinogenesis - DNA adducts(ko05204)
neg_1274	N-Fructosyl pyroglutamate	17085.622117725	8304.05151418349	5793.88488793315	8565.33920501997	4592.10568406178	3664.34996579982	3419.30744200746	4398.20159454447	3385.07553282873	3528.30324007297	5891.42524056368	3652.87565579927	14070.4937696291	18785.9354903127	7190.37999239121	6083.29816001933	5514.51496319984	6190.84896244254	1.16937208072413	0.0871433188466195	0.953765019222826	unchanged	1.03077690285592	0.0694940313387999	1.03892724052298	unchanged	-1.16937208072413	0.0871433188466195	0.953765019222821	unchanged	-0.138595177868202	0.787091431612249	0.264601921595203	unchanged	-1.03077690285592	0.0694940313387999	1.03892724052298	unchanged	0.138595177868202	0.787091431612249	0.264601921595209	unchanged	2.23009309751134	C11H17NO8	290.088789244349	0.805483333333333	--	--
neg_1279	alpha-Cephalin	113176.52437066	121874.878516758	95461.7678066949	145348.190317545	114837.904054875	96070.9660868604	95654.0212677125	110018.344527764	93220.1122872183	105760.490530866	106780.376748867	119096.30411765	86318.7150382609	107010.690899161	94474.5675388198	112860.4758049	121564.216381164	134917.567480997	0.0128422552074263	0.914111343588643	0.126322453186828	unchanged	0.133937783939804	0.297184734213843	0.575582643934878	unchanged	-0.0128422552074263	0.914111343588643	0.126322453186841	unchanged	0.121095528732378	0.319747444495681	0.694164722196038	unchanged	-0.133937783939804	0.297184734213843	0.575582643934882	unchanged	-0.121095528732378	0.319747444495681	0.69416472219604	unchanged	4.99533690795432	C9H18NO8P	298.071220726932	0.81265	--	--
neg_1280	N-(1-Deoxy-1-fructosyl)methionine	32673.2652786499	30536.4164292603	29102.0940009147	28262.6175048784	26634.6418076246	12700.0624134595	12092.9795711286	17516.8732203379	12395.4729703207	14770.8215314519	25342.9891053325	23450.7938295298	29670.3545129069	32034.0797280679	24019.4173003808	24276.4360966896	26587.8322271982	20396.3084942254	0.832470809485374	0.000147377515848035	1.56193092699706	up	0.941079465768935	1.77115479877572e-05	1.66398283432412	up	-0.832470809485374	0.000147377515848035	1.56193092699706	down	0.10860865628356	0.272470494518597	0.67800212465519	unchanged	-0.941079465768935	1.77115479877572e-05	1.66398283432412	down	-0.10860865628356	0.272470494518597	0.678002124655185	unchanged	5.20779145495355	C11H21NO7S	346.057079083493	0.805483333333333	--	--
neg_1281	Monocrotaline	2085.03437716578	1244.63930307688	1095.25352957162	411.720293060796	788.541348388917	1260.37735038679	1161.13905183831	997.560196890071	569.397495738662	1025.81622719179	919.52112881259	1833.11611607107	3290.22514235041	4804.80431150206	2668.9572474924	2944.18904417176	2505.04149383969	1365.6130426543	1.50009926384878	0.00424835147533801	1.42831629585986	up	0.0367946906162537	0.917803486901596	0.0506201785001724	unchanged	-1.50009926384878	0.00424835147533801	1.42831629585985	down	-1.46330457323253	0.00371276612217011	1.76194668752528	down	-0.0367946906162537	0.917803486901596	0.0506201785001776	unchanged	1.46330457323253	0.00371276612217011	1.76194668752529	up	-1.90737585873208	C16H23NO6	346.12658509167	0.81265	C10350	--
neg_1285	Fotemustina	6240.79150717998	7438.88164149249	5436.31540480419	5292.2801222664	6182.09502596075	4011.65485828968	3797.52833754671	4578.39975313025	4560.69456791977	3899.00646281686	6628.97849238782	5176.16298204587	5401.32121219065	3997.63557977166	4289.21341677777	4878.14298983087	6074.8640323654	5657.38744573086	0.169904915238905	0.217278284841105	0.727853642505053	unchanged	0.489805901928772	0.00202342388641027	1.41523108902674	up	-0.169904915238905	0.217278284841105	0.727853642505063	unchanged	0.319900986689867	0.020169940981654	1.40537170941135	up	-0.489805901928772	0.00202342388641027	1.41523108902674	down	-0.319900986689867	0.020169940981654	1.40537170941135	down	1.64886225433065	C9H19ClN3O5P	360.073807436945	0.805483333333333	--	--
neg_1286	Epicillin	10017.7156761496	9620.65971671798	8388.65212990096	9432.5296023823	11759.7302954913	10520.4746813906	10590.9583994051	9436.42532116443	9333.48986894826	9339.92784121725	11044.6315699564	12469.2708231691	10861.0016011552	8593.58748241981	7959.88251602094	8608.72823454891	10732.1063420471	11946.2551475706	-0.0465700603182239	0.706870731200891	0.193522521638837	unchanged	-0.0214715545261766	0.821147697655795	0.187895832428316	unchanged	0.0465700603182239	0.706870731200891	0.193522521638835	unchanged	0.0250985057920472	0.846279876916898	0.145563106407858	unchanged	0.0214715545261764	0.821147697655795	0.187895832428316	unchanged	-0.0250985057920473	0.846279876916898	0.145563106407862	unchanged	-9.04520045563635	C16H21N3O4S	372.096768987593	0.81265	--	--
neg_1290	S-ADENOSYLHOMOCYSTEINE	9005.54634189812	16109.1261472585	12517.936846607	6095.33354971445	5633.2354099749	2833.66840402429	2703.13360159036	3843.01714146121	2278.52709034694	2417.02138818211	8655.29010970197	2501.39160170282	17324.2132002439	13688.6491302786	10739.5324106516	7860.06419187264	5137.33736626823	8295.53347566367	1.35568225848959	0.0497230503229544	1.06122877323221	up	1.37483910865667	0.013615323515689	1.26392641959958	up	-1.35568225848959	0.0497230503229544	1.06122877323221	down	0.0191568501670807	0.964335478311571	0.0518750505264001	unchanged	-1.37483910865667	0.013615323515689	1.26392641959958	down	-0.0191568501670807	0.964335478311571	0.0518750505264053	unchanged	15.0328820366005	C14H20N6O5S	429.125566092532	0.81265	C00021	Cysteine and methionine metabolism(ko00270);;Metabolic pathways(ko01100);;Biosynthesis of amino acids(ko01230);;Biosynthesis of cofactors(ko01240);;Chemical carcinogenesis - reactive oxygen species(ko05208)
neg_1293	3'-Amino-3'-deoxythimidine glucuronide	1105.6807184903	1139.58096001653	831.513200225919	363.584069150992	837.187045427213	600.873708367105	598.140075873457	837.003230847764	475.260819055498	997.882149078328	744.505966397666	408.631505868652	2031.05531098479	3124.01939558791	934.350327548568	869.194156987085	788.890929912267	884.841350578106	0.892351519481923	0.196057561555573	0.730285971942778	unchanged	0.19274164756568	0.478785208268827	0.42716609185719	unchanged	-0.892351519481923	0.196057561555573	0.73028597194277	unchanged	-0.699609871916244	0.274426434686789	0.858757896542846	unchanged	-0.19274164756568	0.478785208268827	0.427166091857194	unchanged	0.699609871916244	0.274426434686789	0.858757896542851	unchanged	3.84994067092852	C16H23N3O10	452.109351205486	0.81265	--	--
neg_1307	Biliverdin-IX-beta	6133.73936632895	5966.96016418752	3935.88141704968	2926.63818338904	1882.28332556528	297.912953235175	320.051701961255	590.628143535918	567.612804022846	457.311527510707	2330.80827696352	458.70543380195	3853.15714861282	7721.60047348048	2436.29596270547	1969.50016688572	1425.95606964924	1038.83390161224	2.44875387424976	0.0691049071924845	1.0137143551777	unchanged	2.82425151002261	0.00639302744571502	1.46193838469206	up	-2.44875387424976	0.0691049071924845	1.0137143551777	unchanged	0.375497635772853	0.510470604502909	0.395112621232327	unchanged	-2.82425151002261	0.00639302744571502	1.46193838469206	down	-0.375497635772853	0.510470604502909	0.39511262123232	unchanged	24.1964468063077	C33H34N4O6	603.236590975703	0.81265	C21724	Porphyrin metabolism(ko00860)
neg_1313	Temazepam	3305.57799211079	3877.54586055339	2639.13365353448	1458.02048045373	1999.94987779446	1288.99902380527	1284.2631075769	1643.55610609391	1325.10255448489	1184.2725445996	2689.90081469725	1675.76711404288	2609.18618085485	3097.00004928325	3095.94941404479	2523.08209268025	2298.24811185514	2772.40954093313	0.68767209200712	0.015057425557698	1.21848407419535	up	0.749588705049381	0.0343197002583722	1.10432530036601	up	-0.68767209200712	0.015057425557698	1.21848407419535	down	0.0619166130422606	0.795001041623563	0.15211319367713	unchanged	-0.749588705049381	0.0343197002583722	1.10432530036601	down	-0.0619166130422606	0.795001041623563	0.152113193677125	unchanged	-5.9464138983903	C16H13ClN2O2	659.14339309139	0.81265	C07125	--
neg_1317	Haploside C	15627.8894992687	18075.220490018	12241.1574076757	6191.81068338149	9332.93666116835	5067.74114842807	4903.00745250199	6919.33397948244	4577.06296450939	5195.77760752899	11862.1745040612	6783.22212823802	11174.5764395629	16939.1289658734	13186.0035964734	11480.8784338066	9555.31515555084	11613.6941691222	0.852621610299963	0.0169365396345478	1.19937350005885	up	0.937963598468564	0.0206482581917053	1.19357023512819	up	-0.852621610299963	0.0169365396345478	1.19937350005885	down	0.0853419881686014	0.759733309458006	0.177441389472982	unchanged	-0.937963598468564	0.0206482581917053	1.19357023512819	down	-0.0853419881686015	0.759733309458006	0.177441389472976	unchanged	-10.9057960846548	C31H36O18	717.15723961863	0.81265	--	--
neg_1341	Maltol	152.364352317623	72.9736656042766	87.1347252391519	93.4493205639608	181.579683073605	134.568227129443	165.368461380536	200.251406324361	197.711393233458	192.059575600716	150.958293389575	177.822324938372	146.768973700657	115.896356149786	187.389785991292	205.487391589857	310.256549438926	162.353242329067	0.120046566554749	0.619385934897367	0.318802179691138	unchanged	-0.510971171653896	0.0363701067202455	1.10195299693366	down	-0.120046566554749	0.619385934897367	0.318802179691145	unchanged	-0.631017738208645	0.0696115405765848	1.16610983534458	unchanged	0.510971171653896	0.0363701067202455	1.10195299693366	up	0.631017738208645	0.0696115405765848	1.16610983534458	unchanged	7.70308833921596	C6H6O3	125.025388452373	0.8198	C11918	Polyketide sugar unit biosynthesis(ko00523)
neg_1347	6-Oxo-1,4,5,6-tetrahydronicotinate	127.412182896123	111.395633195188	93.213195984395	83.7866786141513	155.725839951128	86.4931108369133	71.8734407183017	79.7379708296197	69.2312542801181	114.900925383853	142.550663073776	140.311800278164	117.313520703998	100.209453856611	120.242731868094	126.321540486215	130.023127177186	115.467787217266	0.449796101977647	0.0106769926174922	1.33132706402849	up	0.409280667822244	0.0682927748928356	0.975182744043971	unchanged	-0.449796101977647	0.0106769926174922	1.33132706402849	down	-0.0405154341554027	0.797333631259954	0.133008227675252	unchanged	-0.409280667822244	0.0682927748928356	0.975182744043969	unchanged	0.0405154341554027	0.797333631259954	0.133008227675248	unchanged	11.1831017789986	C6H7NO3	140.036893949644	0.8198	C04226	Nicotinate and nicotinamide metabolism(ko00760)
neg_1351	L-Fucono-1,5-lactone	1069.18903950433	1089.94724858438	838.483874545877	883.040663262133	904.231582077319	931.507812457998	879.856531178022	767.384238745929	1653.68264376224	974.137435946961	835.94294966802	840.270680271728	1246.68908600304	1189.58017665206	766.276646156105	732.819527281714	736.409141254206	753.373483785595	-0.112710592688409	0.666058471219002	0.258160284823166	unchanged	-0.0845137693636458	0.708948395565745	0.184431649169407	unchanged	0.112710592688409	0.666058471219002	0.258160284823175	unchanged	0.0281968233247634	0.869987189629046	0.0337005580849005	unchanged	0.0845137693636457	0.708948395565745	0.184431649169411	unchanged	-0.0281968233247636	0.869987189629046	0.0337005580848953	unchanged	9.40960960878395	C6H10O5	161.047071840304	0.8198	C18028	Fructose and mannose metabolism(ko00051);;Metabolic pathways(ko01100)
neg_1352	(2S,5S)-trans-Carboxymethylproline	1733.11187141698	2200.14060403971	1603.86216027883	926.069275775459	1560.61497731235	1752.90187538173	1891.49211356504	2535.11762742153	1176.39927881978	2639.22756130822	2090.03241509123	1929.77757710597	2672.75256961915	2020.22474348981	2165.47576375173	2136.53870724535	2126.2422292235	2633.44737818656	0.0474685418229327	0.798829671412366	0.200072034401079	unchanged	-0.320363473321294	0.202994898254972	0.704229892668734	unchanged	-0.0474685418229326	0.798829671412366	0.200072034401076	unchanged	-0.367832015144226	0.0511157617089613	1.32544515594219	unchanged	0.320363473321294	0.202994898254972	0.704229892668731	unchanged	0.367832015144226	0.0511157617089613	1.32544515594219	unchanged	-28.5725974848632	C7H11NO4	218.068516859185	0.8198	C17366	Metabolic pathways(ko01100)
neg_1353	4-Pyridoxic acid	1900.3855967904	1929.1881585869	2055.35720459445	2076.82909642871	2303.08981708525	2393.58388991405	1995.24978799463	2415.64964861582	1569.40044212269	2226.87956359877	1798.57815772417	2220.55373523924	2016.86304696776	1295.58900204469	1531.10259781669	1649.12560177029	2064.18849709035	1988.77064357502	-0.224212694460594	0.154372329104569	0.767254235659467	unchanged	-0.0615849479151512	0.571821952249835	0.34985924607882	unchanged	0.224212694460594	0.154372329104569	0.767254235659471	unchanged	0.162627746545443	0.228850595560166	0.871125703146489	unchanged	0.0615849479151512	0.571821952249835	0.349859246078817	unchanged	-0.162627746545442	0.228850595560166	0.871125703146493	unchanged	7.74044325974441	C8H9NO4	182.047298252251	0.8198	C00847	Vitamin B6 metabolism(ko00750);;Metabolic pathways(ko01100)
neg_1355	1-Carboxyethylisoleucine	8925.91558318824	9089.84357067425	6747.62227335334	6925.33627615178	4525.20820346518	898.39006469033	840.296210217083	1500.3825436091	825.329163436498	1159.82613021858	5057.19371772231	1911.51251502071	6343.69643259796	9248.41952401694	4165.44878062674	4064.85204946904	3518.86448979997	2689.02315380188	1.88623267296938	0.0181541058178755	1.25475859142853	up	2.38279083399554	0.000399467401713823	1.62346348361173	up	-1.88623267296938	0.0181541058178755	1.25475859142853	down	0.496558161026163	0.158218059297958	0.877549207556337	unchanged	-2.38279083399554	0.000399467401713823	1.62346348361173	down	-0.496558161026163	0.158218059297958	0.877549207556331	unchanged	8.23469833593796	C9H17NO4	202.110154193225	0.8198	--	--
neg_1358	Kifunensine	1220.30812026746	1249.48917547436	1352.28983629151	1283.85107951696	1250.48718680026	1041.05130512264	1031.81373890292	1202.72237725698	837.37534586362	1054.21112585336	1175.48968905266	1555.41507864056	1892.22204407996	1448.09832355856	1329.90575942072	1622.07895493909	1653.22402587512	1289.09926295501	0.557369274640017	0.000595874618712159	1.49643112851071	up	0.222315117192627	0.0368688967278686	1.12793368027638	up	-0.557369274640017	0.000595874618712159	1.49643112851071	down	-0.335054157447389	0.00730933073842355	1.75115410649797	down	-0.222315117192627	0.0368688967278686	1.12793368027639	down	0.335054157447389	0.00730933073842355	1.75115410649797	up	-5.49347561733913	C8H12N2O6	253.042929063462	0.8198	--	--
neg_1362	TETRAHYDROURIDINE	12833.3180222969	20389.2707546507	17204.3542884134	17363.0075312442	15226.8168604477	15568.3448320854	14904.2401558671	15679.2675252664	9542.37891301564	13574.6061995517	10860.5426126718	10312.8392880948	17025.2165838769	13354.839181869	11119.3567382799	12502.8858151053	15732.148016963	21360.8816277386	-0.179131733432665	0.375396772008918	0.471526293549661	unchanged	0.0507922882202001	0.80157295296354	0.118232156720731	unchanged	0.179131733432665	0.375396772008918	0.471526293549658	unchanged	0.229924021652865	0.221693422464264	0.768651876234477	unchanged	-0.0507922882202001	0.80157295296354	0.118232156720739	unchanged	-0.229924021652865	0.221693422464264	0.768651876234475	unchanged	-1.72782496442645	C9H16N2O6	283.069808865262	0.8198	--	--
neg_1364	Peramine	18033.0801073629	18048.8778622963	13390.812413233	13079.9404743729	8946.82618160646	1724.39497443614	1751.13327976542	2921.02246570571	1891.04349948185	2230.84312063161	9542.38925408865	3873.98816468933	11816.6636234026	17940.0966335181	8447.021108377	8076.4045963767	6647.06067442564	5115.94153491388	1.86120038800078	0.0172027545658115	1.26462052970996	up	2.37394656131128	0.000634673497422516	1.61048220114626	up	-1.86120038800078	0.0172027545658115	1.26462052970996	down	0.512746173310506	0.147641960542785	0.905810443926836	unchanged	-2.37394656131128	0.000634673497422516	1.61048220114626	down	-0.512746173310506	0.147641960542785	0.905810443926831	unchanged	-1.5974064207048	C12H17N5O	292.14111827044	0.8198	--	--
neg_1368	L-2-Aminoadipate 6-semialdehyde	104.246348854633	271.434175151444	240.767878050014	24.9999917651002	41.1603952953208	1.67003626785526e-07	1.67003626785526e-07	7.37493307192029	0.0293806455952757	10.0413802108624	102.12945520709	7.48263244153094	106.648240378095	219.549256278704	131.343917133581	9.36167491214007	16.1944904151014	27.4157016675725	3.45094262348705	0.0885731831492101	0.959003668702769	unchanged	4.12866509398446	0.0318642117045238	1.22950033618311	up	-3.45094262348705	0.0885731831492101	0.959003668702764	unchanged	0.677722470497406	0.391746471375843	0.558218726022162	unchanged	-4.12866509398446	0.0318642117045238	1.22950033618311	down	-0.677722470497405	0.391746471375843	0.558218726022157	unchanged	1.57535177697331	C6H11NO3	349.162094517331	0.8198	C04076	Lysine biosynthesis(ko00300);;Lysine degradation(ko00310);;Metabolic pathways(ko01100);;Biosynthesis of amino acids(ko01230)
neg_1371	Sparfloxacin	3389.42662569707	5166.09837372252	4226.84848885651	1678.14603645949	3082.18650681524	1550.24087610365	1548.388272072	2400.14690590823	1146.2573470602	1831.6550913586	3717.46700575324	2403.37798794347	4994.37180333086	3922.60816278037	4391.64340386514	3976.7559714416	3575.52532579206	4480.5552330348	0.844357843153176	0.0197926664493998	1.20545308849049	up	0.714394479359509	0.0717857062880032	0.955424242592188	unchanged	-0.844357843153176	0.0197926664493998	1.2054530884905	down	-0.129963363793667	0.588131088198527	0.430363111012024	unchanged	-0.714394479359509	0.0717857062880032	0.955424242592191	unchanged	0.129963363793667	0.588131088198527	0.430363111012027	unchanged	-2.69645333671362	C19H22F2N4O3	427.134340866109	0.8198	C07662	ABC transporters(ko02010)
neg_1372	Validoxylamine A 7'-phosphate	3395.30802784559	3604.40220974804	3128.24819273476	1658.24755259457	2609.86646261958	2310.11376646582	2161.05041269713	2915.00677423714	1886.62806006054	1947.23010008981	2806.97227318093	2095.42551612251	3044.19083740126	2408.30484944654	2543.57412682708	2642.42010480131	2852.69219950238	4233.37434997465	0.0123823522743639	0.956202269716153	0.0749445657364228	unchanged	0.154739313246932	0.542705633160102	0.33268906787666	unchanged	-0.0123823522743638	0.956202269716153	0.0749445657364334	unchanged	0.142356960972568	0.42020319958353	0.537579733880292	unchanged	-0.154739313246932	0.542705633160102	0.332689067876665	unchanged	-0.142356960972568	0.42020319958353	0.537579733880289	unchanged	8.94597063480425	C14H26NO11P	436.102728794001	0.8198	C21219	Metabolic pathways(ko01100)
neg_1408	Premithramycinone	1696.47280278069	1645.43133895195	1224.4541522802	688.636638619479	961.782711634229	838.357342061128	816.852278515514	1024.50217929354	818.565303780527	791.415540192822	1155.44704824315	873.825724639938	2158.57910559627	2193.83454608016	1324.59968603164	1169.79009574609	1174.68781432881	1487.29361709508	0.622728951261258	0.0775230486233514	0.958289450653942	unchanged	0.35178297885266	0.203639966018942	0.708449718394088	unchanged	-0.622728951261258	0.0775230486233514	0.95828945065394	unchanged	-0.270945972408598	0.384444974395161	0.687852436219107	unchanged	-0.35178297885266	0.203639966018942	0.708449718394092	unchanged	0.270945972408598	0.384444974395161	0.687852436219112	unchanged	-4.20320351510108	C21H18O9	887.20053425479	0.826933333333333	C12383	Metabolic pathways(ko01100)
neg_1412	Northienamycin	19633.2513201766	17163.7541780424	15833.5667879578	12751.4306936767	22599.781079935	15241.0376387896	13756.8437399775	16063.4692139036	14009.7561191133	17389.2220072851	21491.7146115788	18990.7140080924	21207.5331075115	18854.2363015144	17164.2549603973	19364.1258814026	22997.4936021418	19433.7918623822	0.306326453559054	0.0109932784974284	1.28944640133285	up	0.191067395509225	0.231845350962404	0.668587473413327	unchanged	-0.306326453559054	0.0109932784974284	1.28944640133286	down	-0.115259058049829	0.405883166785213	0.604723228511191	unchanged	-0.191067395509225	0.231845350962404	0.668587473413325	unchanged	0.115259058049829	0.405883166785213	0.604723228511189	unchanged	-6.2539395054411	C10H14N2O4S	279.040481818737	0.841233333333333	C17369	--
neg_1414	2-Hydroxy-4-[5-(4-methylphenyl)-3-(trifluoromethyl)pyrazol-1-yl]benzenesulfonamide	273.367460540832	303.436924785555	264.73335588371	170.060562494607	294.800455648465	332.237038514553	244.46133877897	245.515434006491	323.142924387259	239.576250294648	292.259123793026	261.108383741885	167.435370722592	234.294351372926	284.24435778916	344.136404457321	299.614423862352	400.536550606875	-0.166520859714444	0.393369818856985	0.432138748680839	unchanged	-0.159442287649027	0.375231731514674	0.526427402786433	unchanged	0.166520859714444	0.393369818856985	0.432138748680822	unchanged	0.00707857206541712	0.96820629062272	0.0900811347341627	unchanged	0.159442287649027	0.375231731514674	0.526427402786433	unchanged	-0.00707857206541696	0.96820629062272	0.0900811347341647	unchanged	-4.85287110059954	C17H14F3N3O3S	396.061593616664	0.841233333333333	--	--
neg_1418	Marshdine	2175.93328523192	2160.12085930419	2061.65565149272	2155.32805634284	2561.34612458417	2243.07530958954	1953.81906358895	2049.78168044264	1940.21452567503	1964.86893893481	2577.95368865044	2125.59057564693	2007.36250451183	1939.37949394697	2202.40716300276	2504.81406740001	2609.35204105892	2998.13607046808	0.0259867225943079	0.84732734234571	0.174759977267071	unchanged	0.0583174316416682	0.649896419240596	0.226695813625486	unchanged	-0.025986722594308	0.84732734234571	0.174759977267087	unchanged	0.0323307090473603	0.732815845164617	0.254781846567471	unchanged	-0.0583174316416681	0.649896419240596	0.226695813625486	unchanged	-0.0323307090473601	0.732815845164617	0.254781846567476	unchanged	2.72128155674861	C16H13NO5	320.05485421869	0.8484	--	--
neg_1429	5-Hydroxyconiferaldehyde	20.9319734846444	120.506838562645	81.0854504919509	38.77980082432	71.4207335751068	2.48288091533438	9.60585596281511	29.6092409390182	3.08241086096051	9.1551030390435	72.2187437196816	13.209504436307	180.604423371436	97.6751910762137	79.6316277398391	93.1047576355561	56.8797271191129	76.2463723764054	2.00104626041276	0.0353586003472397	1.1166767888963	up	1.6371922962938	0.0323840724331122	1.09782404685676	up	-2.00104626041276	0.0353586003472397	1.1166767888963	down	-0.363853964118954	0.487665320055813	0.579227080179196	unchanged	-1.6371922962938	0.0323840724331122	1.09782404685676	down	0.363853964118954	0.487665320055813	0.579227080179199	unchanged	14.8104845156724	C10H10O4	215.035450710593	0.884166666666667	C12204	Metabolic pathways(ko01100)
neg_1435	dCDP	356.534202349519	321.33222812989	343.656232053899	101.395172283902	246.223844368751	17.1097236176167	43.4333816133123	207.98520037251	54.7568532822272	44.6402543392411	293.954661541479	89.0887830867155	365.910589959776	335.652903195516	294.83490739971	292.385467474562	283.189239859416	370.252251255603	1.17006583815494	0.0536964209162682	1.03735876557927	unchanged	1.17183175345118	0.0520577128144378	1.03077458224225	unchanged	-1.17006583815494	0.0536964209162682	1.03735876557928	unchanged	0.00176591529623972	0.995236523530545	0.0570337774985993	unchanged	-1.17183175345118	0.0520577128144378	1.03077458224225	unchanged	-0.0017659152962398	0.995236523530545	0.0570337774986031	unchanged	-5.27876318477128	C9H15N3O10P2	421.990625246877	0.8913	C00705	Pyrimidine metabolism(ko00240);;Metabolic pathways(ko01100);;Nucleotide metabolism(ko01232)
neg_1442	Pyrophosphate	174.394950780688	182.952403508016	201.669709650553	252.399437195357	225.637377206141	215.460794074523	217.423610167003	204.984225613752	192.288942131742	218.205157627866	211.145738033456	212.673871809551	188.380442975184	134.71574488465	146.851408675288	182.937774008078	206.870669435455	259.385228164691	-0.286201152989541	0.0354009555008301	1.03624703848698	down	-0.0672358436574576	0.520564448357458	0.393901463652828	unchanged	0.286201152989541	0.0354009555008301	1.03624703848697	up	0.218965309332083	0.123741769377805	1.02857834740397	unchanged	0.0672358436574576	0.520564448357458	0.393901463652827	unchanged	-0.218965309332083	0.123741769377805	1.02857834740397	unchanged	8.60902627521954	H4O7P2	176.937481211106	0.905616666666667	C00013	Oxidative phosphorylation(ko00190);;Parkinson disease(ko05012);;Pathways of neurodegeneration - multiple diseases(ko05022)
neg_1452	Macromomycin B	39.9270652683422	47.1428568471862	25.4203177279179	106.102388196343	48.8759271404344	70.9381214872493	46.2764220870314	41.2308838617914	25.8966264001743	92.4317109095091	61.0864383257425	66.8675201491193	29.1068012486196	15.0403151093478	26.9500459855966	33.3439223381467	41.7892480957424	27.2716291736	-0.512770676564942	0.270563942448441	0.58389334944102	unchanged	0.111848135084224	0.798404573301604	0.158794842442751	unchanged	0.512770676564942	0.270563942448441	0.583893349441029	unchanged	0.624618811649166	0.187690356069888	0.907326885057774	unchanged	-0.111848135084224	0.798404573301604	0.15879484244275	unchanged	-0.624618811649166	0.187690356069888	0.907326885057778	unchanged	-5.13707397461517	C12H11NO5	248.055166564603	0.962816666666667	--	--
neg_1459	Mannitol	265.834994762895	201.260554930308	291.192608997694	205.376587014186	247.522374051412	312.104117283848	359.406396028144	282.020936771194	473.800277007077	293.054021337669	366.286002607779	368.957596600449	259.249392259782	66.0625233168727	203.827815995459	254.372395431819	301.636875150041	314.363644369282	-0.484718082495411	0.0902022229814827	0.894992879369625	unchanged	-0.367235693631117	0.0755550625524256	0.941423227274279	unchanged	0.484718082495411	0.0902022229814827	0.894992879369623	unchanged	0.117482388864294	0.684233624591158	0.326724088663743	unchanged	0.367235693631117	0.0755550625524256	0.941423227274284	unchanged	-0.117482388864294	0.684233624591158	0.326724088663748	unchanged	-5.30099852173542	C6H14O6	203.052740785628	0.977116666666667	C00392	Fructose and mannose metabolism(ko00051);;Metabolic pathways(ko01100);;ABC transporters(ko02010)
neg_1461	S-Adenosyl-L-homocysteine	1996.75950272159	2077.06417366697	1714.94522482777	582.148480350482	1151.40956654097	989.983705123517	1021.21843578176	1237.11309165836	961.084488705711	958.385530672104	1717.31540192478	686.185411055199	2349.85784802091	2779.96768854932	2171.59517738381	1683.28913615318	1245.49249980449	1892.92124645042	0.628611093864511	0.106276045508086	0.887739486450701	unchanged	0.38802446096454	0.223670017886981	0.683204310857017	unchanged	-0.628611093864511	0.106276045508086	0.887739486450702	unchanged	-0.240586632899971	0.492536220940126	0.54218154632957	unchanged	-0.38802446096454	0.223670017886981	0.68320431085702	unchanged	0.240586632899971	0.492536220940126	0.542181546329575	unchanged	10.3853008959056	C14H20N6O5S	405.10024580628	0.977116666666667	C00021	Cysteine and methionine metabolism(ko00270);;Metabolic pathways(ko01100);;Biosynthesis of amino acids(ko01230);;Biosynthesis of cofactors(ko01240);;Chemical carcinogenesis - reactive oxygen species(ko05208)
neg_1462	dha	974.360857222438	911.012898763885	774.570886430266	242.497966727808	574.749496085108	104.625214145188	89.9168486176031	186.224946481612	47.0745631603921	81.8990369370423	672.83408229417	156.965018610686	876.459602884501	774.871785493362	993.224564378031	895.418191981589	480.780806748612	513.05087590854	2.03020373742688	0.00780590135146087	1.32461642468647	up	2.02060838490126	0.00323926177889808	1.40466378847732	up	-2.03020373742688	0.00780590135146087	1.32461642468647	down	-0.00959535252562051	0.978736159312664	0.044622499272424	unchanged	-2.02060838490126	0.00323926177889808	1.40466378847732	down	0.00959535252562048	0.978736159312664	0.0446224992724284	unchanged	-1.45603364865192	C7H10O8	503.088338966022	0.977116666666667	C01227	Steroid hormone biosynthesis(ko00140);;Metabolic pathways(ko01100);;Ovarian steroidogenesis(ko04913);;Pathways in cancer(ko05200);;Prostate cancer(ko05215)
neg_1464	6-C-Fucosylluteolin	6710.20764529055	1303.74420649029	2927.2173473537	416.725488071692	1133.56142457048	5049.15613593329	6825.83244258259	1625.1277431647	3552.7830724305	1459.6271034662	1962.73906219071	1452.41771834286	8536.99341921732	2967.38939427208	1840.22802507182	2982.52089353819	1357.32091274614	2360.23274849373	-0.125266416924087	0.841359864805582	0.176046907710487	unchanged	-0.530133048066772	0.418626252095393	0.484468168346059	unchanged	0.125266416924086	0.841359864805582	0.176046907710496	unchanged	-0.404866631142685	0.60139006595787	0.421502176433218	unchanged	0.530133048066772	0.418626252095393	0.484468168346058	unchanged	0.404866631142685	0.60139006595787	0.421502176433221	unchanged	-9.99037811973141	C21H20O10	453.075997758201	0.998566666666667	--	--
neg_1465	Isonocardicin A	721.514930044913	656.229412754543	415.092300796114	94.206030904203	230.60831638492	13.9847717733367	11.5871189040947	98.7947014511845	13.0466290137226	14.301631019807	287.852845912343	22.9331943211548	761.896334838727	700.450161091041	878.163710125834	557.678188715407	226.451567381924	171.426839010635	3.28400110801578	0.0171235111875577	1.28114481141316	up	2.89610029882999	0.0169752410146792	1.30158934446927	up	-3.28400110801578	0.0171235111875577	1.28114481141316	down	-0.387900809185791	0.482737800503794	0.520387261754459	unchanged	-2.89610029882999	0.0169752410146792	1.30158934446927	down	0.387900809185791	0.482737800503794	0.520387261754464	unchanged	-11.0162306279897	C23H24N4O9	521.123486369489	0.998566666666667	C00927	Monobactam biosynthesis(ko00261);;Metabolic pathways(ko01100)
neg_1467	Ethyl glucuronide	4002.65038156697	4136.60893978883	3154.7750762201	1353.31407029253	1522.82315508851	1361.76468122843	4408.36617810203	2088.13058544582	1032.00853028666	3555.89451262373	4835.84927060179	552.342638724272	5051.19679817759	1793.08238206846	2515.23630017584	2864.83781443081	5214.61191150693	3805.06111921797	0.146751539537523	0.764973503868054	0.195324998364086	unchanged	0.225907995587375	0.588447320374319	0.312792590732928	unchanged	-0.146751539537523	0.764973503868054	0.195324998364084	unchanged	0.0791564560498522	0.862840490213225	0.0312296891775583	unchanged	-0.225907995587375	0.588447320374319	0.31279259073293	unchanged	-0.0791564560498522	0.862840490213225	0.0312296891775576	unchanged	7.76304398413101	C8H14O7	221.068400323763	1.00571666666667	--	--
neg_1468	4-Hydroxy-2-quinolinecarboxylic acid	5226.01340679204	2648.26075213445	6071.97058287743	14569.8699816314	6334.21935667132	4444.29617364642	4690.89333914126	4000.76779257093	2902.63383146642	6179.7315487824	2785.21528219666	7075.70461005468	3503.33452838346	1951.68035428151	2651.44607549161	3096.23373033633	4561.26486646277	2365.5604715104	-0.1061713777505	0.761202718205857	0.1621863395898	unchanged	0.614383215311902	0.288374065640589	0.626203264786614	unchanged	0.106171377750501	0.761202718205857	0.162186339589808	unchanged	0.720554593062403	0.244185717705285	0.840710162766223	unchanged	-0.614383215311902	0.288374065640589	0.626203264786615	unchanged	-0.720554593062403	0.244185717705285	0.840710162766225	unchanged	26.5475287744301	C10H7NO3	234.04581457165	1.00571666666667	C01717	Tryptophan metabolism(ko00380);;Metabolic pathways(ko01100)
neg_1469	(S)-Coclaurine	4751.89675760842	1119.68127958784	2810.61132593186	146.358534755496	2945.82214332503	880.174395158633	2399.56313569152	2147.39019259574	2992.76040685022	1413.11719954784	2292.46131488337	551.40712545286	19587.3153219922	17036.3818054821	6223.01221775139	6299.62330037757	11343.1343033805	1460.05438700921	2.43433920127785	0.037105774592259	1.14688499765733	up	0.316860969161561	0.542318458968604	0.364999133662446	unchanged	-2.43433920127785	0.037105774592259	1.14688499765732	down	-2.11747823211628	0.0444397477634775	1.46987118621696	down	-0.316860969161561	0.542318458968604	0.364999133662444	unchanged	2.11747823211628	0.0444397477634775	1.46987118621696	up	-11.1785992127526	C17H19NO3	330.131508916229	1.00571666666667	C06161	Metabolic pathways(ko01100)
neg_1471	2-Maleylacetate	93.8903910573751	40.1946603955071	24.2372716114221	13.6108434858847	47.1467142361164	2.50554456080428	3.96062627137755	3.23097621536917	60.1229768116811	5.71222701463309	52.8233676169661	19.3136665392896	21.2805533106586	1.67003626785526e-07	38.362221998366	39.8184655213295	30.7896719799311	11.7885780770291	0.776369167429549	0.372541823386504	0.524963016175652	unchanged	1.63869400378894	0.0633531530445395	1.00412605799701	unchanged	-0.776369167429549	0.372541823386504	0.524963016175659	unchanged	0.862324836359394	0.154688700349556	1.00873640828958	unchanged	-1.63869400378894	0.0633531530445395	1.004126057997	unchanged	-0.862324836359395	0.154688700349556	1.00873640828958	unchanged	7.31175557325616	C6H6O5	157.015402272974	1.02001666666667	C02222	Metabolic pathways(ko01100)
neg_1474	(-)-Epigallocatechin 3-glucuronide	2193.88143768343	4347.64395416749	3434.31869623449	675.619621694423	1079.5716305531	389.624116877407	426.52608793383	720.814899698117	418.504669698971	404.759492328176	2257.1753397497	391.248611973775	3753.1169196898	3037.12053021214	3089.46709341447	1991.78613403474	818.795257769275	1951.42975410978	1.6012167931345	0.0467209095309117	1.07198764835967	up	1.69789643519685	0.0357044992948325	1.14239730520737	up	-1.6012167931345	0.0467209095309117	1.07198764835967	down	0.0966796420623489	0.852198304298407	0.0764318161094125	unchanged	-1.69789643519685	0.0357044992948325	1.14239730520737	down	-0.0966796420623489	0.852198304298407	0.0764318161094076	unchanged	-3.82131197264075	C21H22O13	527.102401352234	1.0336	--	--
neg_1475	Icariin	3000.3655419068	3200.10453008558	2890.88353491607	40.8859077288322	867.448917599304	5.23234141616147	10.0629659191506	58.9923664713552	9.3756672624827	0.0295874641560577	1681.08586091016	7.26546320906456	2958.68333658566	2723.78167805035	2293.88665055729	1685.31495093254	190.85800182469	1178.39881272786	2.96574014796038	0.0394905112969879	1.11299959804188	up	3.21024722197422	0.0204390730265056	1.25520374081454	up	-2.96574014796038	0.0394905112969879	1.11299959804188	down	0.244507074013837	0.691428874625838	0.236426598195954	unchanged	-3.21024722197422	0.0204390730265056	1.25520374081454	down	-0.244507074013837	0.691428874625838	0.236426598195949	unchanged	-2.73825434347857	C33H40O15	697.209536688063	1.0336	C17555	--
neg_1477	Inosine	18604.5832373326	33880.1961099034	28045.8538037527	16441.5866552251	25228.8494403775	33016.1621341982	33423.8045049573	34830.6076926573	39817.8141933013	31508.4805986408	39653.2309645332	22118.2456712763	35077.3545194716	28600.237107738	19109.8471855118	20621.649448699	22208.719914061	55977.9890717408	-0.629644777159184	0.0158235206399677	1.17465312796979	down	-0.497971028682541	0.0591089883566689	1.00934030137965	unchanged	0.629644777159184	0.0158235206399677	1.17465312796979	up	0.131673748476643	0.604913201146122	0.275352357017114	unchanged	0.497971028682541	0.0591089883566689	1.00934030137965	unchanged	-0.131673748476643	0.604913201146122	0.275352357017114	unchanged	6.73620710294929	C10H12N4O5	267.075298917424	1.04791666666667	C00294	Purine metabolism(ko00230);;Metabolic pathways(ko01100);;Nucleotide metabolism(ko01232);;ABC transporters(ko02010)
neg_1486	Morphine-6-glucuronide	2072.63415312592	1165.54938547153	987.333473079861	43.6852108964949	749.5651876697	287.825065866805	210.500413036496	361.834934306871	195.479210812187	304.37973576207	829.407748233706	511.927594880865	1292.46098610416	2005.92045318433	1032.17621178302	1123.35159270604	742.847780075213	952.741742402521	1.53641367313387	0.0165348255101264	1.22404088230842	up	1.33837027227751	0.0859604962451202	0.961122835753667	unchanged	-1.53641367313387	0.0165348255101264	1.22404088230842	down	-0.198043400856352	0.68458270645263	0.319424195161773	unchanged	-1.33837027227751	0.0859604962451202	0.96112283575367	unchanged	0.198043400856352	0.68458270645263	0.319424195161778	unchanged	-6.69954959063174	C23H27NO9	482.140159644949	1.11226666666667	C16578	Drug metabolism - cytochrome P450(ko00982);;Bile secretion(ko04976)
neg_1488	Malvidin 3-arabinoside	1002.40312709931	1126.71848884053	1078.02124367306	657.03391349376	1018.77899546895	745.409753276205	601.825742894369	682.232245964416	702.902215576382	738.77335527317	1103.25737404886	966.850573498994	783.259054367749	638.639010693768	1075.59470282771	1006.80509332529	923.939843412997	1200.4415905022	0.207734477901009	0.29620443941687	0.660411114685289	unchanged	0.357731559383326	0.0805537749609432	0.935765702631076	unchanged	-0.207734477901009	0.29620443941687	0.660411114685302	unchanged	0.149997081482317	0.331985820940386	0.739790849297745	unchanged	-0.357731559383326	0.0805537749609432	0.935765702631077	unchanged	-0.149997081482317	0.331985820940386	0.739790849297747	unchanged	-7.99416616672862	C22H23O11+	498.089735562266	1.10511666666667	--	--
neg_1505	Orciprenaline	306.76378508759	351.272406593362	243.444076580133	90.6067854440919	228.082376283067	332.555442968369	302.445869044463	250.567532614021	351.663682512302	378.36639034179	189.48870888206	429.830451873812	408.161916995337	632.372096263578	224.545793615085	268.92754564257	284.026211139822	226.502492844198	0.287202276356027	0.340790366009753	0.521863764346281	unchanged	-0.386007154029815	0.140705826971524	0.789508353624397	unchanged	-0.287202276356027	0.340790366009753	0.52186376434627	unchanged	-0.673209430385842	0.0860617868934503	1.17491189046412	unchanged	0.386007154029815	0.140705826971524	0.789508353624397	unchanged	0.673209430385841	0.0860617868934503	1.17491189046412	unchanged	-1.74177200832194	C11H17NO3	256.118678554295	1.18378333333333	C07144	--
neg_1508	Cotinine glucuronide	168.62941657699	159.207254499577	349.400088866239	1.67003626785526e-07	413.613837678278	368.616785117007	274.67457324692	245.097745125493	265.204628220923	591.196882703534	270.655003372733	703.355413220246	106.438485414386	32.2992401008018	265.75971270217	446.293218241747	247.059403954739	486.609964329427	-0.308986761000226	0.549703922983048	0.273415183904566	unchanged	-0.712746610402089	0.113465192311871	0.841388786754313	unchanged	0.308986761000226	0.549703922983048	0.273415183904563	unchanged	-0.403759849401863	0.546889763990694	0.315704110329523	unchanged	0.712746610402089	0.113465192311871	0.841388786754314	unchanged	0.403759849401863	0.546889763990694	0.315704110329519	unchanged	-0.243579836152996	C16H20N2O7	397.125168086871	1.17663333333333	--	--
neg_1509	Trh-gly	634.252590442037	191.823668450815	274.849117855754	1.67003626785526e-07	9.28400085251198	19.2141361745607	24.4314018049605	15.1396729603211	10.9005873108316	9.35417142358393	37.9231490542807	7.452074444353	522.633961110622	419.154906009274	46.1838256386249	81.710746139601	1.78085154594426	22.506337150923	3.40937335896704	0.142840712412257	0.821685147027283	unchanged	3.49907950345949	0.139689228270511	0.88280696404602	unchanged	-3.40937335896704	0.142840712412257	0.821685147027274	unchanged	0.0897061444924562	0.934390349534689	0.00239464236968588	unchanged	-3.49907950345949	0.139689228270511	0.882806964046023	unchanged	-0.0897061444924561	0.934390349534689	0.0023946423696804	unchanged	-1.86614090928395	C18H24N6O6	441.149616228716	1.17663333333333	--	--
neg_1521	L-Leucine	63068.5216704641	64103.8912352107	49525.0167048805	34403.2627173184	33451.20228334	17960.8440095581	17365.9905978288	22139.4328014668	16740.1034654585	18033.3856128499	38084.0828258128	22011.4258842782	45038.2088446453	59780.5298131574	34608.8674342373	34751.981556613	29912.3640494677	28701.7878759614	0.902672636833971	0.0207893852752841	1.21846121062671	up	1.2246352148887	0.00406912264872669	1.46703522843544	up	-0.902672636833971	0.0207893852752841	1.21846121062671	down	0.321962578054729	0.257379125162974	0.71421588272045	unchanged	-1.2246352148887	0.00406912264872669	1.46703522843545	down	-0.321962578054729	0.257379125162974	0.714215882720444	unchanged	13.9874024048963	C6H13NO2	130.089185902154	1.20525	C00123	Valine, leucine and isoleucine degradation(ko00280);;Valine, leucine and isoleucine biosynthesis(ko00290);;Aminoacyl-tRNA biosynthesis(ko00970);;Metabolic pathways(ko01100);;2-Oxocarboxylic acid metabolism(ko01210);;Biosynthesis of amino acids(ko01230);;ABC transporters(ko02010);;mTOR signaling pathway(ko04150);;Protein digestion and absorption(ko04974);;Mineral absorption(ko04978);;Shigellosis(k…
neg_1523	Erythro-5-hydroxy-L-lysinium(1+)	179.268295136516	255.58947278405	290.864653962905	544.682848346657	397.199172570787	657.820425840427	617.030448160023	614.524530229586	506.402163678602	588.132852087452	405.027996669876	506.221499220206	262.400166307459	127.371042965204	356.510798958909	425.453715837514	491.488205354571	506.192039447837	-0.685943094152776	0.0121179179354254	1.28646264863598	down	-0.751805098797133	0.00484639065085713	1.42025498947344	down	0.685943094152776	0.0121179179354254	1.28646264863598	up	-0.0658620046443567	0.843926130271649	0.0950740193303468	unchanged	0.751805098797133	0.00484639065085713	1.42025498947344	up	0.0658620046443568	0.843926130271649	0.0950740193303407	unchanged	-4.86321065515551	C6H15N2O3+	198.076875419466	1.20525	--	--
neg_1524	N-Lactoylleucine	28802.709319957	27783.4099268214	21322.199883521	14847.1938526031	13681.3686247735	2650.33932174768	2696.01566628557	4701.85910901641	2621.34957557771	3349.81650905391	15658.2639689491	6223.37519586366	20190.7947056892	28934.464135151	14119.3743632961	13464.4724203208	10727.6138887566	8767.71259180686	1.91784542624181	0.0152473628148874	1.27625320840837	up	2.30034486508988	0.00121316874917711	1.56185191906594	up	-1.91784542624181	0.0152473628148874	1.27625320840837	down	0.382499438848075	0.291563573724187	0.659404718382019	unchanged	-2.30034486508988	0.00121316874917711	1.56185191906594	down	-0.382499438848075	0.291563573724187	0.659404718382013	unchanged	8.64618579473456	C9H17NO4	202.110237772812	1.21238333333333	--	--
neg_1527	N-.alpha.-Acetyl-L-arginine	5109.05532172884	5751.66249864631	5690.07422201713	3398.89787093014	3696.60714758076	4159.18047063194	4192.82147505104	4242.24999831311	3975.63515449102	3619.46468001241	4173.46612639265	4036.38913338989	4432.40026597062	3942.71786867641	3848.58718957417	4217.91964625824	4726.93269841801	3957.58981702429	0.0618664376945766	0.312307113459198	0.515587313796409	unchanged	0.204269667452952	0.205982354452595	0.744949091781052	unchanged	-0.0618664376945767	0.312307113459198	0.515587313796414	unchanged	0.142403229758375	0.357888321944131	0.637757456923763	unchanged	-0.204269667452952	0.205982354452595	0.744949091781055	unchanged	-0.142403229758375	0.357888321944131	0.637757456923761	unchanged	-11.7226769818216	C8H16N4O3	237.094374679787	1.21238333333333	--	--
neg_1535	LysoPI 16-0	9435.84168755042	7819.52735316925	6179.53048246224	2410.78345588545	4944.40303812441	279.0768932979	222.93431530743	786.788711083127	477.330623516397	620.845062831739	4887.29737028875	1139.27619552266	5353.15032704749	8439.85864967352	4316.40982763079	5024.28293249371	2885.82207535001	1942.0193262042	2.64931571976967	0.0117688454392913	1.32343826845559	up	3.04290579377453	0.00281995077521538	1.51962503656334	up	-2.64931571976967	0.0117688454392913	1.32343826845559	down	0.393590074004862	0.34221624713068	0.611012345374769	unchanged	-3.04290579377453	0.00281995077521538	1.51962503656334	down	-0.393590074004862	0.34221624713068	0.611012345374764	unchanged	1.44303084984962	C25H49O12P	593.271657297167	1.20525	--	--
neg_1539	cis-6-Nitro-p-mentha-1(7),2-diene	1134.87683330486	1088.39316809444	779.722228962071	493.722540172957	517.928858477874	49.6563850710077	36.9422441971196	99.7548567104411	62.6572276702185	86.8309102877933	617.914023545609	194.939233570028	755.249021727897	1105.96658338381	566.583302196928	565.691177523232	409.965316081555	308.853586312366	2.48066424488394	0.0100512066209994	1.33185983809734	up	2.84511976065833	0.00139791145185098	1.55166862501276	up	-2.48066424488394	0.0100512066209994	1.33185983809734	down	0.364455515774395	0.338226153232468	0.598072985097563	unchanged	-2.84511976065833	0.00139791145185098	1.55166862501276	down	-0.364455515774395	0.338226153232468	0.598072985097557	unchanged	8.90265296054381	C10H15NO2	226.110093956929	1.21953333333333	--	--
neg_1541	N-(1-Deoxy-1-fructosyl)isoleucine	51768.8826668578	48374.3396770179	37279.109593989	24704.2081215422	23056.8566337368	4336.26618829392	4381.88820880889	7553.65392617831	4843.09237865903	5435.0976606293	26022.8473521028	9972.14707966337	32387.1417241264	49946.0150396896	23393.2782984971	22300.7353796012	17218.0080972055	14082.1134660772	1.93359734775427	0.0187873421678494	1.25001752948794	up	2.37796023197505	0.00195177499312242	1.54223156506153	up	-1.93359734775427	0.0187873421678494	1.25001752948794	down	0.444362884220783	0.251695767951116	0.724600330991174	unchanged	-2.37796023197505	0.00195177499312242	1.54223156506153	down	-0.444362884220783	0.251695767951116	0.724600330991168	unchanged	5.00618675048645	C12H23NO7	292.141643198221	1.21953333333333	--	--
neg_1542	Mannopine	3149.08569377154	3443.4620278945	2899.42359473017	3000.96525474312	2110.83660185615	577.282052790118	506.964811675214	947.356075534771	573.849326967108	648.13539371695	2294.13144537679	1237.10377614649	2567.1311519187	3343.98050748483	1988.7386682169	2053.9590355548	1721.54443921849	1560.09609918241	1.42355033875851	0.00431948768245199	1.37792144356094	up	1.81163108923865	2.60408548476956e-05	1.65307517816632	up	-1.42355033875851	0.00431948768245199	1.37792144356094	down	0.388080750480135	0.101108190036943	1.01450077290663	unchanged	-1.81163108923865	2.60408548476956e-05	1.65307517816633	down	-0.388080750480135	0.101108190036943	1.01450077290663	unchanged	1.61962368951136	C11H22N2O8	355.136320847849	1.21953333333333	C16692	ABC transporters(ko02010)
neg_1544	trans-Grandmarin	901.08277747294	829.244692492758	624.958041120727	139.00641228597	66.7384256223285	16.9747832296774	11.7271694168889	21.3192633635736	14.7556332139162	13.0221316058581	161.329595328205	21.4038431193708	427.082895983605	618.534767291524	286.018906801851	61.4986574063293	51.9073880522222	61.266757232288	3.39848546914021	0.0761896163341182	0.991861612423028	unchanged	4.29101890059639	0.0375362684908112	1.20179290828788	up	-3.39848546914021	0.0761896163341182	0.991861612423022	unchanged	0.892533431456183	0.282632775549443	0.709137837497706	unchanged	-4.29101890059639	0.0375362684908112	1.20179290828788	down	-0.892533431456182	0.282632775549443	0.7091378374977	unchanged	2.02676439005497	C15H16O6	643.204411475185	1.21953333333333	--	--
neg_1554	Streptomycin	2884.08602876904	13663.5607638659	2151.20398232646	0.159912873158095	235.555326553502	45.9133483562801	10.3756894242337	63.3461882026728	11.3604373682398	68.669549373467	972.413230048225	11.6697175289757	46337.4996591384	69117.2559264298	3208.50281690015	848.974855093826	128.562809237038	229.409530495025	8.12340543102785	0.167531022251607	0.772024694217816	unchanged	5.53590152607273	0.185952752595411	0.783165531498395	unchanged	-8.12340543102785	0.167531022251607	0.772024694217808	unchanged	-2.58750390495511	0.237784140391936	0.934594985171358	unchanged	-5.53590152607273	0.185952752595411	0.783165531498398	unchanged	2.58750390495511	0.237784140391936	0.934594985171363	unchanged	12.8297183914972	C21H39N7O12	616.242528493903	1.2267	C00413	Metabolic pathways(ko01100)
neg_1570	Dopaquinone	219.580649449352	292.595969274321	257.578762853343	3.83502396924915	315.236883699914	207.327075546108	191.38769839019	212.209061174538	324.93658766603	227.294086083105	331.736364027263	218.588493006724	455.55272641709	197.256721222446	445.15055235622	546.592251789741	633.263915975182	457.571226172316	0.623211836778288	0.116459941797004	0.904551595479992	unchanged	-0.190176495606293	0.619202616864789	0.289030317441376	unchanged	-0.623211836778288	0.116459941797004	0.904551595480002	unchanged	-0.813388332384581	0.0696059817051107	1.20145389715792	unchanged	0.190176495606293	0.619202616864789	0.289030317441378	unchanged	0.813388332384581	0.0696059817051107	1.20145389715792	unchanged	24.0172689942182	C9H9NO4	216.036591759461	1.2839	C00822	Tyrosine metabolism(ko00350);;Metabolic pathways(ko01100)
neg_1580	Denzimol	6282.75045137463	6655.36579429845	4866.92654068822	3055.49680124253	3289.16286904633	998.099678498084	932.386132490528	1804.62719229071	1016.45176440914	1058.66679190466	4097.24362705531	1994.19471295703	4277.9338350919	6543.84962577196	4110.88167215282	3802.10315663365	3155.4172923093	2819.2974960006	1.46871371145852	0.0070164783139457	1.33564618302672	up	1.71074116548789	0.00184679138165318	1.49193486299384	up	-1.46871371145852	0.0070164783139457	1.33564618302673	down	0.24202745402937	0.423229273487819	0.501002797658508	unchanged	-1.71074116548789	0.00184679138165318	1.49193486299384	down	-0.242027454029369	0.423229273487819	0.501002797658502	unchanged	2.30924826170507	C19H20N2O	327.127639234905	1.30535	--	--
neg_1581	Dihydroclavaminic acid	9013.71916385105	11772.2588797632	10568.3786141154	3688.19441594351	5027.79026252881	2972.17714116565	3150.89734914006	5728.26132647009	2449.2266095629	2722.06955693032	7384.01568922343	4537.77521845942	9239.35744149422	9270.84956022906	7648.68656758915	7974.80317366679	7555.68761077858	7216.03814083279	0.931430172648253	0.00648423679620706	1.30053661583113	up	0.969230008230115	0.032702925507831	1.12611759797714	up	-0.931430172648253	0.00648423679620706	1.30053661583114	down	0.037799835581862	0.892652117786563	0.0413887242365207	unchanged	-0.969230008230115	0.032702925507831	1.12611759797715	down	-0.037799835581862	0.892652117786563	0.0413887242365163	unchanged	-19.1299833938948	C8H12N2O4	399.14448227042	1.31251666666667	C06659	Metabolic pathways(ko01100)
neg_1586	(1R,10aS)-1,4,10,10a-Tetrahydrophenazine-1-carboxylate	146.276823931503	154.302036028423	142.920692089422	74.4780402035179	202.777421063743	317.289796944096	317.06963034015	251.279602552488	125.983832887204	324.718559872315	156.814015071986	200.47773015612	135.57794298167	143.478751644154	135.146428594194	141.620587443938	241.355109164296	317.993636884257	-0.729636310616869	0.0178441620445206	1.18471855272336	down	-0.914666943808019	0.00782482531446827	1.36073068513079	down	0.729636310616869	0.0178441620445206	1.18471855272336	up	-0.18503063319115	0.437649017379469	0.503029884970633	unchanged	0.914666943808019	0.00782482531446827	1.36073068513079	up	0.18503063319115	0.437649017379469	0.50302988497063	unchanged	-3.13950212631315	C13H12N2O2	249.063829364904	1.31965	C21411	Metabolic pathways(ko01100)
neg_1597	3-O-methylfunicone	258.694981828522	336.342172304021	366.416230013118	265.888215425924	320.009309680987	436.000360773593	386.89360166166	375.44530583724	263.485362058297	321.329202700202	356.422078052199	393.674245132118	253.83224782358	242.429627531249	433.642243378443	413.874473215253	290.916558154332	578.380577102611	-0.219404145501733	0.348034702971002	0.491701733000931	unchanged	-0.310863100493926	0.157070718587312	0.843071042558355	unchanged	0.219404145501733	0.348034702971002	0.491701733000919	unchanged	-0.0914589549921931	0.614078947204638	0.258018583591462	unchanged	0.310863100493926	0.157070718587312	0.843071042558351	unchanged	0.0914589549921931	0.614078947204638	0.258018583591459	unchanged	-4.44432088635682	C20H20O8	409.088760506646	1.3411	--	--
neg_1598	Loxoribine	450.748860026905	385.080507327872	172.934107872431	28.1314344743639	92.3273710754976	82.5188564410571	372.002032916572	149.8529223406	83.5446671565006	123.108310267375	545.760886776411	185.731667749706	204.847695382423	4.41740244097858	148.514391376628	78.0083126990908	236.807723041876	300.647695719454	-0.373134796612099	0.507075238609346	0.37050220984312	unchanged	0.591412190637269	0.371525319972842	0.496304405407768	unchanged	0.373134796612099	0.507075238609346	0.370502209843117	unchanged	0.964546987249368	0.188352919641651	0.891854007886906	unchanged	-0.591412190637269	0.371525319972842	0.496304405407768	unchanged	-0.964546987249368	0.188352919641651	0.891854007886907	unchanged	3.12724411028166	C13H17N5O6	374.088345090953	1.34826666666667	--	--
neg_1599	Tyrphostin AG 126	36.5767907421795	93.8109908117058	91.9066101007785	89.8134184008004	112.394831259727	1251.39311420662	1161.57239279402	895.359869352731	1203.85393296923	637.434669405414	116.351998558965	360.090683388213	13.3442519133332	11.2900863005192	64.0887766734037	127.335220283092	155.25909170681	515.335948379319	-2.95331467472237	0.000681436528046715	1.59052519918661	down	-3.38875039156577	0.00108130620693917	1.6283131260338	down	2.95331467472237	0.000681436528046715	1.59052519918661	up	-0.435435716843392	0.583656883828334	0.311497570168115	unchanged	3.38875039156577	0.00108130620693917	1.6283131260338	up	0.435435716843392	0.583656883828334	0.31149757016811	unchanged	-2.18146496781796	C10H5N3O3	236.007289766275	1.35541666666667	--	--
neg_1600	Talampicillin	691.206293819065	626.480707163419	589.718845223054	112.577460279155	498.642263200325	540.620406264964	486.307255634699	601.508499751805	351.700524009109	479.771183657394	415.177650754307	439.02460819291	912.24458594531	759.599759478002	535.833150534753	488.217485335296	529.327250378415	561.048872116882	0.278511167469721	0.238035497491214	0.641442268098401	unchanged	-0.042233417466006	0.87953381742176	0.0954833122324354	unchanged	-0.278511167469721	0.238035497491214	0.641442268098393	unchanged	-0.320744584935727	0.309315689091504	0.747133126566101	unchanged	0.0422334174660061	0.87953381742176	0.0954833122324313	unchanged	0.320744584935727	0.309315689091504	0.747133126566106	unchanged	7.31016504258708	C24H23N3O6S	516.103674914607	1.35541666666667	C11751	--
neg_1603	Lacosamide-glucuronide	4685.1986369072	7231.37783322442	6237.89733297706	591.97042656643	3886.55391846119	1452.97181257946	1616.51319392766	3059.99504491701	1012.31397128543	1860.58675248575	5153.47214174444	2812.13738840131	7552.39611969065	5386.65058804347	6696.95083599346	6190.29309056969	5058.18281606311	6273.84187402386	1.1413156419718	0.0149994768451635	1.2293599932869	up	0.863094728553074	0.122236911417677	0.840219086330527	unchanged	-1.1413156419718	0.0149994768451635	1.22935999328691	down	-0.278220913418723	0.41543824679423	0.604951799000197	unchanged	-0.863094728553074	0.122236911417677	0.840219086330529	unchanged	0.278220913418723	0.41543824679423	0.6049517990002	unchanged	-0.330055975699746	C18H24N2O10	427.135677231693	1.369	--	--
neg_1609	2'-O-Methyluridine	724.468722202568	526.319049986263	568.935516416757	391.55890581875	717.012958282217	586.742787541135	595.466792677855	604.501500588739	727.515550049264	645.708875853874	524.935413920239	589.037385714237	599.201169250108	446.761388066745	571.44579151066	678.419144908325	603.996475571164	650.561707303024	-0.12722299359939	0.187331930245641	0.675380838266272	unchanged	-0.142032596725869	0.326471431073555	0.555050946888072	unchanged	0.12722299359939	0.187331930245641	0.675380838266266	unchanged	-0.0148096031264787	0.92411179896263	0.00483848709065479	unchanged	0.142032596725869	0.326471431073555	0.555050946888073	unchanged	0.0148096031264788	0.92411179896263	0.00483848709065358	unchanged	1.91226411388859	C10H14N2O6	257.07840327098	1.37615	--	--
neg_1615	4-Methyl-L-glutamate	34.4303408160686	51.2837562801901	16.5563961265727	1.67003626785526e-07	32.8997536137799	72.5077125479781	79.5157210965945	76.2636230232441	320.812466444239	18.4043799085124	37.894212845463	2.58136438145919	44.8391759784961	24.3973232896246	57.5814654977119	34.3871185844447	39.6778523141212	67.2742306784779	-1.64147675163035	0.164936020658993	0.811821077834971	unchanged	-1.8749429459659	0.141860667388965	0.844987702850063	unchanged	1.64147675163035	0.164936020658993	0.811821077834968	unchanged	-0.233466194335551	0.644440863050603	0.350777359058109	unchanged	1.8749429459659	0.141860667388965	0.844987702850067	unchanged	0.233466194335551	0.644440863050603	0.350777359058111	unchanged	12.6561660650023	C6H11NO4	160.06356991739	1.40475	C06234	C5-Branched dibasic acid metabolism(ko00660)
neg_1618	Tyramine-O-sulfate	97.7090920363606	10.6096133885229	43.904727358139	1.67003626785526e-07	37.7606517702571	153.465710028551	151.058406809693	80.9857606196673	191.735673907363	166.377231245105	41.90440900007	143.52793439901	32.2078028651524	8.59367595814041	31.9248018941436	27.1929216519672	30.3841620554173	4.14783520847945	-1.44930842886474	0.0489034313662926	1.04608734372104	down	-1.68916454903263	0.0287623976130337	1.14264211465778	down	1.44930842886474	0.0489034313662926	1.04608734372105	up	-0.239856120167895	0.780082413551081	0.109599794820964	unchanged	1.68916454903263	0.0287623976130337	1.14264211465778	up	0.239856120167895	0.780082413551081	0.109599794820962	unchanged	6.05288490003747	C8H11NO4S	262.040395429268	1.3976	--	--
neg_1622	(S)-2,3-Dihydro-3,5-dihydroxy-2-oxo-3-indoleacetic acid 5-glucoside	4796.52608580532	3899.14349051416	1837.12589091557	1.67003626785526e-07	905.991746381775	108.914039363522	198.361394272028	653.423417484501	59.0452167430858	169.247316201274	1632.10858211566	7.74108627119645	1891.00072581721	3262.03842887302	2422.21300637477	2869.68378313499	1267.54377643393	2756.70010963092	1.57064968620532	0.0733603441728614	0.962977860028351	unchanged	1.72800795371314	0.114445430892785	0.873748070511275	unchanged	-1.57064968620532	0.0733603441728614	0.962977860028358	unchanged	0.157358267507822	0.805720142434873	0.147735920491657	unchanged	-1.72800795371314	0.114445430892785	0.87374807051128	unchanged	-0.157358267507822	0.805720142434873	0.147735920491652	unchanged	2.21472313673858	C16H19NO10	815.201700273188	1.3976	--	--
neg_1623	N-acetyl-L-2-aminoadipate(2-)	341.899851734612	107.665907746217	159.284875983939	40.6182475818463	282.837126304735	1932.73685820264	2663.1398234486	2524.81866152162	12030.1194651968	945.530493751487	336.256810420135	621.359280606391	183.950434156403	165.263372993202	585.511277574167	658.638001456199	715.762469639908	748.608144590856	-2.83048687281012	0.147221096440561	0.853758889137726	unchanged	-4.03843128100475	0.11985952098012	0.891992001331219	unchanged	2.83048687281012	0.147221096440561	0.853758889137725	unchanged	-1.20794440819463	0.0423865630894139	1.26252315679756	down	4.03843128100475	0.11985952098012	0.891992001331223	unchanged	1.20794440819463	0.0423865630894139	1.26252315679756	up	8.64617043482998	C8H13NO5	202.073851946377	1.41905	--	--
neg_1627	Glucotropaeolin	668.001559816273	727.743398856871	758.790594419998	510.071922087242	740.451911783935	586.042176688746	496.486949136048	597.003321802172	459.438325129337	663.286765205216	707.034847606162	1031.42379062637	296.316194070501	583.199719264691	718.253122401529	1032.93104925816	745.585103030706	1033.60029659829	0.200479720486761	0.518942388327496	0.424157841709624	unchanged	0.100324074494992	0.633175244952484	0.272806775795308	unchanged	-0.200479720486761	0.518942388327496	0.424157841709638	unchanged	-0.10015564599177	0.696259856579308	0.177305598971436	unchanged	-0.100324074494992	0.633175244952484	0.272806775795312	unchanged	0.10015564599177	0.696259856579308	0.177305598971432	unchanged	23.9561473900637	C14H19NO9S2	454.058125325211	1.4548	C02153	2-Oxocarboxylic acid metabolism(ko01210)
neg_1629	sn-Glycero-3-phosphoethanolamine	76.6783226626989	94.8509532177938	167.193694395536	754.423095112635	279.617254469298	1247.20175213587	1480.35378576043	1048.75000029052	628.662483792531	1177.25632621839	96.0074093002341	327.795339021559	4.85317095472736	3.80690925839716	111.449369893355	126.686802554023	128.981655588079	139.953042306375	-3.02379169085353	0.00755380573307771	1.43162351034175	down	-1.96195500969197	0.0146597770320679	1.26772161925879	down	3.02379169085353	0.00755380573307771	1.43162351034176	up	1.06183668116156	0.311501190706998	0.746401010556251	unchanged	1.96195500969197	0.0146597770320679	1.26772161925879	up	-1.06183668116156	0.311501190706998	0.746401010556254	unchanged	-11.2598020953414	C5H14NO6P	250.022853614562	1.4691	C01233	Glycerophospholipid metabolism(ko00564);;Ether lipid metabolism(ko00565);;Metabolic pathways(ko01100)
neg_163	L-Propargylglycine	4868.92497127607	4884.54645523731	3712.59095118232	1896.0875549725	2754.36881288656	1552.42967949543	1640.51106036184	2799.97586998713	1412.11368142816	1677.06290387902	3608.01231781479	2100.73011177552	4102.96573096271	4760.45806813175	3744.22905064937	3513.58111377938	3419.90157095748	3863.83352942281	0.741326629476434	0.0225330230452223	1.15603312541423	up	0.746826792774368	0.04148148567161	1.06394863783994	up	-0.741326629476434	0.0225330230452223	1.15603312541423	down	0.00550016329793373	0.982162926964801	0.0428056470002334	unchanged	-0.746826792774368	0.04148148567161	1.06394863783995	down	-0.00550016329793379	0.982162926964801	0.0428056470002386	unchanged	-1.12441093323334	C5H7NO2	225.087826280729	0.562383333333333	C22138	Metabolic pathways(ko01100)
neg_1634	2-Aminobicyclo[3.1.0]hexane-2,6-dicarboxylic acid	727.789743258757	250.925335304994	401.925502354212	1409.6917149216	396.60915553136	278.850696749114	343.854123393141	423.462059808726	304.168611116637	454.972817869905	167.185937015435	420.329208374166	184.524415095493	243.08225803229	265.820848628702	262.720619763697	281.471128656938	144.420987530932	-0.233874656620889	0.4045121572262	0.482677363508795	unchanged	0.782663651116537	0.273261236021577	0.653027299562917	unchanged	0.233874656620889	0.4045121572262	0.482677363508802	unchanged	1.01653830773743	0.193668048960331	0.94213303918319	unchanged	-0.782663651116537	0.273261236021577	0.653027299562919	unchanged	-1.01653830773743	0.193668048960331	0.94213303918319	unchanged	6.29212419365818	C8H11NO4	184.062695879733	1.49771666666667	--	--
neg_1637	(1-Ribosylimidazole)-4-acetate	353.711880200441	313.325553319294	304.757145026697	126.263047276912	305.855469182753	215.151376727367	202.260576471415	218.336308176941	263.852578851502	175.354501259634	193.268172322018	201.439509807616	229.898878831311	196.453581504091	239.447953234896	197.347028003324	148.888694147694	229.68697550842	-0.104509175353227	0.410078720355975	0.477419690568901	unchanged	0.291873727189665	0.240143923779928	0.682012814970879	unchanged	0.104509175353227	0.410078720355975	0.477419690568899	unchanged	0.396382902542891	0.139284514790613	1.07373140412431	unchanged	-0.291873727189665	0.240143923779928	0.68201281497088	unchanged	-0.396382902542891	0.139284514790613	1.07373140412431	unchanged	4.23351314508157	C10H14N2O6	257.079002350968	1.51916666666667	C05131	Histidine metabolism(ko00340)
neg_1641	Tyramine glucuronide	12931.2082254281	14020.0223514602	8288.28508134226	170.350556304507	5374.19601958435	2495.6567971425	2845.55997595361	4005.98201075747	1140.62232054619	2135.51922546539	5214.85016683796	693.969234990872	6582.70293801804	7525.83402558473	7093.85939042087	8578.91135801841	4549.48373125725	8207.96202849014	0.749622154380427	0.157995691626389	0.782597079552036	unchanged	1.14284671199131	0.117760315763113	0.872642095000175	unchanged	-0.749622154380427	0.157995691626389	0.782597079552044	unchanged	0.393224557610885	0.473168258103334	0.4870501602528	unchanged	-1.14284671199131	0.117760315763113	0.87264209500018	unchanged	-0.393224557610885	0.473168258103334	0.487050160252796	unchanged	9.46271090524063	C14H19NO7	348.088516178676	1.54778333333333	--	--
neg_1642	Cetoniacytone B	137.660028651423	84.2223902816181	77.0298356304776	1.67003626785526e-07	64.1541762050989	82.7177181609572	64.7784397333627	80.8201437979661	71.5627842647799	49.1978151801038	88.5048602811559	103.05707999387	5.82880804952982	71.906787603406	79.3958069692385	91.3307450949853	75.9976961627578	94.6586208396648	-0.0537185163100889	0.864878330412482	0.0937499333176607	unchanged	0.0252537206447979	0.948214528570621	0.028350764037377	unchanged	0.0537185163100891	0.864878330412482	0.0937499333176453	unchanged	0.0789722369548869	0.864725616548912	0.194189191846008	unchanged	-0.0252537206447978	0.948214528570621	0.0283507640373783	unchanged	-0.0789722369548867	0.864725616548912	0.194189191846008	unchanged	8.97428179037697	C7H9NO4	170.047416418909	1.58353333333333	C21249	--
neg_1645	1-(1,2,3,4,5-Pentahydroxypent-1-yl)-1,2,3,4-tetrahydro-beta-carboline-3-carboxylate	1406.55700956692	1430.0959999589	1297.01232727205	830.550922761776	1397.71523441729	1993.90041357892	2050.94934476628	1897.75977553865	1861.98042834584	1854.10421784715	1662.88228100892	1643.44424002655	1229.35415658699	882.341733077555	1627.96158774762	1700.50534925547	1649.7830737725	2156.42363566756	-0.436020320161798	0.0105888956438965	1.29765847908495	down	-0.558094197033713	0.00145007894635161	1.53771025100988	down	0.436020320161798	0.0105888956438965	1.29765847908494	up	-0.122073876871916	0.516696466495202	0.389212398253264	unchanged	0.558094197033713	0.00145007894635161	1.53771025100988	up	0.122073876871916	0.516696466495202	0.38921239825326	unchanged	1.33068423811358	C17H22N2O7	365.135911840381	1.63358333333333	--	--
neg_1652	2-Propenamide, 3-(3,4-dihydroxyphenyl)-	486.972075641552	417.289921302235	300.268960055934	36.5445145563184	293.063186347583	252.135853172411	225.566082440107	299.952516184691	312.415075078258	230.798715205282	519.099076099096	613.730800618663	455.547646908357	477.753138292501	423.936656930786	429.510107456889	340.074065718861	432.048156618687	0.644709536270207	0.00700501157057786	1.30661850876865	up	0.228143487743868	0.544918816481632	0.350283989213227	unchanged	-0.644709536270207	0.00700501157057786	1.30661850876865	down	-0.41656604852634	0.196911837283575	0.874452408980636	unchanged	-0.228143487743867	0.544918816481632	0.350283989213226	unchanged	0.41656604852634	0.196911837283575	0.874452408980636	unchanged	6.76543494275585	C9H9NO3	224.057657429005	1.68363333333333	--	--
neg_1654	C20915	42.0514030537533	1.67003626785526e-07	7.64050850280327	1.67003626785526e-07	7.41299365844314	1.67003626785526e-07	10.7496323360561	13.4885741691433	35.4255889738727	3.52961826215201	3.36021915046738	1.67003626785526e-07	316.79870702592	266.523217051868	118.989046779276	102.46981090624	203.752771487994	1.67003626785526e-07	3.99634106160354	0.0209736617374245	1.25195439547529	up	-0.0636709514424261	0.95856991490154	0.00702971315022853	unchanged	-3.99634106160354	0.0209736617374245	1.25195439547529	down	-4.06001201304597	0.0206308122178657	1.65212840152988	down	0.0636709514424261	0.95856991490154	0.00702971315022996	unchanged	4.06001201304597	0.0206308122178657	1.65212840152989	up	11.4820034059177	C11H21N3O6	312.121046130554	1.68363333333333	C20915	Monobactam biosynthesis(ko00261)
neg_1655	Glycylprolylhydroxyproline	6533.57568715322	1683.24921605339	3986.20210945019	468.186956842095	4097.87933041407	1968.94480731122	3954.73014207261	3646.69881765593	5266.93942413867	2643.47548710656	3253.32712899724	1452.26981457966	24878.4588363273	20587.0696027832	8771.48118380391	8984.44632525582	14913.6378962697	2077.6773984907	2.02474615999117	0.0353324662794545	1.15095224493971	up	0.0338231586059465	0.940504467477384	0.058395718960715	unchanged	-2.02474615999117	0.0353324662794545	1.1509522449397	down	-1.99092300138523	0.0358455027958077	1.51375756749844	down	-0.0338231586059465	0.940504467477384	0.0583957189607124	unchanged	1.99092300138523	0.0358455027958077	1.51375756749844	up	2.08066218166453	C12H19N3O5	330.131266855879	1.68363333333333	--	--
neg_1663	gamma-L-Glutamyl-L-propargylglycine	331.592520688826	71.7745580700827	70.1602560641902	148.632292107342	402.216170388403	144.028880510177	120.218476119212	169.863678463227	212.455727634324	195.944277432798	204.961430281163	167.856835728984	157.417444639302	202.337902544444	233.767614490184	254.643944731424	171.697374894531	213.482525247265	0.16959507995225	0.350232435046085	0.584677296973817	unchanged	0.219279681387343	0.637478770680432	0.271815686374701	unchanged	-0.16959507995225	0.350232435046085	0.584677296973826	unchanged	0.0496846014350928	0.909216769789377	0.131812047224319	unchanged	-0.219279681387343	0.637478770680432	0.271815686374698	unchanged	-0.0496846014350929	0.909216769789377	0.13181204722432	unchanged	6.38416539229496	C10H14N2O5	241.084540668714	1.71155	C22139	Metabolic pathways(ko01100)
neg_1668	Succinylaminoimidazole carboxamide riboside	63.7139338900774	77.3626065572124	74.0019376710577	59.3397201866036	82.3268511048277	134.615397027988	146.366767743786	163.533355235539	108.855017628343	145.432733311086	63.7785818165903	150.359301879867	93.6399967923155	12.862972670441	60.6160542606666	70.2455932379712	108.543298832181	100.135907453328	-0.686968521416236	0.0486359408452005	1.05440118645455	down	-0.925898803254775	0.000786310940357172	1.58276792886877	down	0.686968521416236	0.0486359408452005	1.05440118645455	up	-0.238930281838539	0.542146604318372	0.382444708925686	unchanged	0.925898803254775	0.000786310940357172	1.58276792886877	up	0.238930281838539	0.542146604318372	0.382444708925682	unchanged	0.685123949147855	C13H18N4O9	419.105837352424	1.7187	--	--
neg_167	(S)-alpha-Phellandrene	162.022736456494	144.508568935806	120.667440064459	50.5659517739172	63.8405207182017	51.3862650443159	42.6358910412151	85.0798857397145	45.4602065590444	41.7826830926513	93.2251254079885	57.2501220866468	94.3463770468086	142.2037370613	108.267274016635	98.4308277974619	82.4401913361157	126.861314418796	0.568057521390431	0.111942703969865	0.867585939155435	unchanged	0.691084848768314	0.110670539941533	0.870202421901254	unchanged	-0.568057521390431	0.111942703969865	0.867585939155442	unchanged	0.123027327377883	0.696978339030784	0.247023506336343	unchanged	-0.691084848768314	0.110670539941533	0.870202421901258	unchanged	-0.123027327377883	0.696978339030784	0.247023506336337	unchanged	-0.0181871059813863	C10H16	157.099865857397	0.562383333333333	--	--
neg_1677	Gibberellin A1	281.514834463845	303.802289839762	389.942854886333	47.3974571572136	164.841131104681	150.090185955634	185.817676333153	206.55727406194	107.288288616866	202.662096073894	335.557651179371	13.8085194886562	148.637215703409	237.849803393162	334.039745656484	220.637491391016	159.642809881976	269.812250980374	-0.00981928938571178	0.98012063648364	0.00645501763165222	unchanged	0.440603674110114	0.272831958034135	0.641431431827157	unchanged	0.00981928938571179	0.98012063648364	0.00645501763165714	unchanged	0.450422963495826	0.337331088302627	0.655198986791308	unchanged	-0.440603674110114	0.272831958034135	0.641431431827158	unchanged	-0.450422963495826	0.337331088302627	0.655198986791306	unchanged	-6.5942932187119	C19H24O6	369.129660455794	1.733	C00859	Metabolic pathways(ko01100)
neg_168	N2-Acetyl-L-ornithine	62.6602382475317	66.0809014877723	52.2911855252827	3.64245806280227	26.4887209734015	35.2605133495401	27.03200281075	30.243201389832	28.5549032176659	20.7809787420863	41.611940825329	31.4905853921739	34.3566138259694	48.282391211175	63.7869523126296	52.6371542673238	24.1311888866448	60.0404485524741	0.334986347741137	0.313654489514766	0.580275426220693	unchanged	0.324129326737979	0.471205911276558	0.410180411251492	unchanged	-0.334986347741137	0.313654489514766	0.580275426220704	unchanged	-0.0108570210031589	0.978490315825224	0.00693610379777778	unchanged	-0.324129326737979	0.471205911276558	0.410180411251496	unchanged	0.0108570210031589	0.978490315825224	0.0069361037977739	unchanged	8.98884588751506	C7H14N2O3	173.094730847305	0.562383333333333	C00437	Arginine biosynthesis(ko00220);;Metabolic pathways(ko01100);;2-Oxocarboxylic acid metabolism(ko01210);;Biosynthesis of amino acids(ko01230)
neg_1680	Apiumoside	258.652502485983	132.353875480343	174.057948739614	20.1383337204344	72.9806800229251	652.330467489277	637.717452378378	622.690821801277	518.381766410206	745.151646266723	176.776023572413	135.887171286291	14.9670690567509	47.3984966705498	281.789870589777	253.545355867322	205.393037342163	352.316651662406	-1.90992344754461	0.000149600798520282	1.56305421857834	down	-2.07931342855586	0.00010662504932078	1.61223390482003	down	1.90992344754461	0.000149600798520282	1.56305421857834	up	-0.169389981011248	0.765184067077533	0.137222439373366	unchanged	2.07931342855586	0.00010662504932078	1.61223390482003	up	0.169389981011248	0.765184067077533	0.137222439373366	unchanged	0.361392854940579	C29H30O12	591.148600273531	1.72585	--	--
neg_1685	1'-Hydroxyversicolorone	2739.98761948298	5089.61068706113	5108.51722597703	3934.55875519167	4611.08729999181	8639.95721893318	8867.60927063073	9628.57528159748	7137.39723741569	8367.8620727743	5014.81891980213	7360.80754994137	4915.24107568402	2081.48455028672	5589.89664771362	5528.27068485153	7080.08320648857	8261.81717024692	-0.644843001709626	0.00884574827401745	1.31860592251421	down	-0.94184179206249	1.28674373467305e-05	1.67269707714934	down	0.644843001709625	0.00884574827401745	1.31860592251421	up	-0.296998790352865	0.278780978941718	0.702203446870161	unchanged	0.94184179206249	1.28674373467305e-05	1.67269707714934	up	0.296998790352865	0.278780978941718	0.702203446870156	unchanged	2.81386212973142	C20H16O8	429.076164605074	1.74015	C20503	Metabolic pathways(ko01100)
neg_169	Alanyl-Proline	631.873987665292	481.147919332158	392.773068467439	197.227082726076	259.786790371993	149.701331864924	145.53507117943	247.761521656057	126.464193535839	153.300535682162	403.014286148944	194.17810400327	474.112947999187	602.546183193934	412.609033482917	389.693706806107	361.102669026413	393.142728756443	1.00144201471041	0.0158435591605268	1.20580988285176	up	0.960311256173626	0.0337629816306584	1.11477184241631	up	-1.00144201471041	0.0158435591605268	1.20580988285176	down	-0.0411307585367812	0.894710523690778	0.15446109610752	unchanged	-0.960311256173626	0.0337629816306584	1.11477184241632	down	0.0411307585367812	0.894710523690778	0.154461096107526	unchanged	7.46365789210268	C8H14N2O3	221.091939693162	0.562383333333333	--	--
neg_1693	9-(4-Fluoro-3-(hydroxymethyl)butyl)guanine	569.171336490601	1104.16805065233	1270.77134370561	1486.6864467038	1212.04097714107	1048.11852853447	1083.69889400288	971.649320231521	791.056800181457	1312.8531900973	859.538080938286	1622.56224374103	1055.21807993476	326.804977944477	1107.85292990843	1117.10437607377	1338.87151067772	1014.22422413526	0.0782592216086439	0.769509269215361	0.21090899545354	unchanged	0.0636811687316027	0.763178624841961	0.182913082868319	unchanged	-0.0782592216086438	0.769509269215361	0.210908995453541	unchanged	-0.0145780528770413	0.961256627599651	0.0266321711031331	unchanged	-0.0636811687316027	0.763178624841961	0.18291308286832	unchanged	0.0145780528770413	0.961256627599651	0.0266321711031374	unchanged	8.35814508049352	C10H14FN5O2	276.089953024844	1.75445	--	--
neg_1694	gamma-L-Glutamyl-S-(2-carboxy-1-propyl)cysteinylglycine	3435.99555388959	4726.29956091184	4081.22510843777	2900.43385886359	3929.03805007719	4353.29902751723	4334.30641537102	7121.30025158707	5305.6027332331	5155.16301963397	2837.23218530679	7924.87318645678	2824.89642186487	2632.62640779062	4733.94199018421	7046.73060174174	8570.40892700518	9161.92921773378	-0.0708555910560874	0.833652585513705	0.062170599730492	unchanged	-0.69343238765234	0.0320752101341696	1.16857570855985	down	0.0708555910560874	0.833652585513705	0.0621705997304773	unchanged	-0.622576796596253	0.125000146282722	1.00944035664264	unchanged	0.69343238765234	0.0320752101341696	1.16857570855985	up	0.622576796596253	0.125000146282722	1.00944035664264	unchanged	1.59728258892706	C14H23N3O8S	392.113937201157	1.75445	--	--
neg_170	(3S,8As)-7-hydroxy-3-(hydroxymethyl)-2,3,6,7,8,8a-hexahydropyrrolo[1,2-a]pyrazine-1,4-dione	571.468870138342	772.000465366265	814.220455265827	1644.13824197345	1091.3186780719	1634.11523902636	1552.52749181765	1156.50245214093	1514.947551731	1388.93338105664	900.624268326489	1201.44603626592	678.025082306982	457.900300154625	629.063714949944	913.452399083196	1294.71826828397	999.578185788142	-0.672351221121535	0.0141323118677877	1.22408076175078	down	-0.509297526391486	0.0532421641722155	1.04181372987437	unchanged	0.672351221121535	0.0141323118677877	1.22408076175078	up	0.163053694730049	0.624633217480549	0.361439833242055	unchanged	0.509297526391486	0.0532421641722155	1.04181372987437	unchanged	-0.163053694730049	0.624633217480549	0.36143983324206	unchanged	-3.93627457765715	C8H12N2O4	199.071642872016	0.562383333333333	--	--
neg_1703	3-Butynoate	6.76696558028187	8.94944761148277	7.0533047724698	57.8603736046277	51.5083599220629	95.6204281223237	115.144474060453	69.7449014984252	417.744147002435	115.157580806171	105.3354678028	71.9419539227414	6.93858663041438	1.67003626785526e-07	34.2859172049076	75.8533342991847	92.1298095533806	74.9686936016281	-1.65983927612124	0.126171360702355	0.856397990707817	unchanged	-1.90340820220533	0.106033512061963	0.90099486348801	unchanged	1.65983927612124	0.126171360702355	0.856397990707816	unchanged	-0.243568926084086	0.754151981514023	0.204725127385454	unchanged	1.90340820220533	0.106033512061963	0.900994863488015	unchanged	0.243568926084086	0.754151981514023	0.204725127385447	unchanged	0.671462693222754	C4H4O2	167.035095136908	1.76161666666667	C06144	Butanoate metabolism(ko00650);;Metabolic pathways(ko01100)
neg_1705	Prolylhydroxyproline	292.403437023871	135.246063645989	234.215447428263	33.5204773711638	157.065496939201	98.3475749467866	166.233608106204	201.020903187188	142.107262761986	157.212329406058	196.965936543959	282.559675507477	568.796724318642	422.565918049926	356.422588664611	363.342860700965	328.441910462882	212.518242327424	1.2483686070969	0.0016878502681717	1.48783466318644	up	0.10250793862267	0.773454808963028	0.180786503335954	unchanged	-1.2483686070969	0.0016878502681717	1.48783466318644	down	-1.14586066847423	0.00315606275883717	1.72570449751665	down	-0.10250793862267	0.773454808963028	0.180786503335955	unchanged	1.14586066847423	0.00315606275883717	1.72570449751665	up	-8.4956710975973	C10H16N2O4	273.107271914871	1.76161666666667	--	--
neg_1709	3-Methylglutarylcarnitine	260.80815611963	230.200940072724	163.274942146494	92.6734727579944	278.208054204133	460.623101837956	564.733658258588	456.881967688118	2737.15722552941	683.942432140574	291.757665200889	333.28165408182	420.195169764119	319.729096928462	342.158700941071	414.022602019826	391.048911745181	395.839172710775	-1.25492539130989	0.227666768421048	0.696472797527276	unchanged	-2.00859722146741	0.135666695967963	0.844088929231893	unchanged	1.25492539130989	0.227666768421048	0.696472797527277	unchanged	-0.753671830157516	0.00323754648671879	1.74842951428351	down	2.00859722146741	0.135666695967963	0.844088929231898	unchanged	0.753671830157515	0.00323754648671879	1.74842951428351	up	-2.12562851408539	C13H23NO6	288.144646396891	1.76875	--	--
neg_171	xymedon	1412.93538172046	2208.137061501	2285.87648723578	3823.75709273868	2991.90759571616	4116.78144612614	3788.68099434385	3320.04354163284	4207.16163303437	3487.21178361308	2521.40602026365	3316.90802604794	2190.57756541547	1349.36582077791	1776.31826148938	2451.15752919677	3339.54783451391	3053.42420195815	-0.607292986637873	0.0107002089344237	1.27696768031102	down	-0.527508417737845	0.0187715559494633	1.22957657099713	down	0.607292986637873	0.0107002089344237	1.27696768031102	up	0.0797845689000274	0.77602653581789	0.217712011651056	unchanged	0.527508417737845	0.0187715559494633	1.22957657099713	up	-0.0797845689000275	0.77602653581789	0.217712011651062	unchanged	-3.58891423876054	C8H12N2O2	213.087477243405	0.562383333333333	--	--
neg_1712	Lorlatinib	767.034788575727	1174.05383896452	855.907659041268	152.530855290499	429.649991920978	528.474682430722	534.23381158339	696.354761171146	401.76745060868	537.928950883156	726.084020352426	435.635279621814	719.524134037538	722.668658125786	763.345095290779	664.216231870475	555.905338811508	969.187505751656	0.0741118245633722	0.744739180690601	0.221084486998128	unchanged	0.162501144500526	0.671721520924414	0.245330598810077	unchanged	-0.0741118245633721	0.744739180690601	0.221084486998135	unchanged	0.0883893199371538	0.799146001386896	0.156209385377976	unchanged	-0.162501144500526	0.671721520924414	0.245330598810081	unchanged	-0.0883893199371538	0.799146001386896	0.156209385377972	unchanged	1.63069028795493	C21H19FN6O2	441.125415710838	1.76875	--	--
neg_1713	Aklaviketone	454.243031986199	517.487238078028	542.128631628611	310.386998857353	377.024090581113	342.003613756644	334.546609938928	428.677097445455	237.84951648887	362.676402089261	457.096288080503	306.304292506072	421.509686277304	263.1169393212	482.386701539296	437.480703368379	445.847478971658	561.257026367795	0.0559440171025248	0.798519371769945	0.200394990074766	unchanged	0.229748973697144	0.278989690885764	0.605353783623666	unchanged	-0.0559440171025249	0.798519371769945	0.200394990074776	unchanged	0.173804956594619	0.340090098102827	0.66576884005951	unchanged	-0.229748973697144	0.278989690885764	0.605353783623671	unchanged	-0.173804956594619	0.340090098102827	0.665768840059509	unchanged	-19.0811283786306	C22H18O8	455.090545229795	1.76875	C12423	Metabolic pathways(ko01100)
neg_1714	Glycerol glutamate	312.577486322586	263.056708016928	273.440564986006	112.838035942417	228.95343764599	237.477790974934	279.038845011669	401.326286739036	176.261427363183	246.189402867767	290.574699302158	246.436100215918	322.449292486131	264.196556348173	323.858979112176	263.874870627353	268.1089049	375.375537431776	-0.0226664773241993	0.909663133246476	0.0620935853551546	unchanged	-0.211770383563113	0.41418922316837	0.482109394403396	unchanged	0.0226664773241993	0.909663133246476	0.0620935853551494	unchanged	-0.189103906238914	0.317215613947279	0.703751140470172	unchanged	0.211770383563113	0.41418922316837	0.482109394403392	unchanged	0.189103906238914	0.317215613947279	0.703751140470174	unchanged	-0.419888625773895	C8H13NO7	529.152057111492	1.76875	--	--
neg_1722	N-Acetyl-L-phenylalanine	2646.87056684641	2691.67820694077	2200.97142496367	1381.38013274359	1429.52519235115	629.804905717605	664.977597506379	1029.01196178917	663.916073808848	751.514880681719	1710.21018241	875.462476207161	1895.59115320041	2509.86353287939	1798.66191825253	1712.16215447572	1403.98086136396	1491.29788499422	0.962936757773105	0.0123966627986637	1.25168113869545	up	1.20527875465593	0.00340252284298878	1.42396706095345	up	-0.962936757773105	0.0123966627986637	1.25168113869545	down	0.242341996882824	0.363851452628921	0.575429895781315	unchanged	-1.20527875465593	0.00340252284298878	1.42396706095345	down	-0.242341996882824	0.363851452628921	0.575429895781309	unchanged	7.2371889733007	C11H13NO3	206.083765594549	1.7759	C03519	Phenylalanine metabolism(ko00360);;Metabolic pathways(ko01100)
neg_1723	3-hydroxy-C6-homoserine lactone	45426.7692750507	47652.654949625	38349.4420460138	25406.83036603	25261.7934815072	8014.06728165281	8278.17140039797	14985.4873771861	8189.2205687677	9885.61963554741	28496.3713281823	15151.8437879172	33862.1820941674	46063.6559691139	29214.8723042644	28765.016605081	23739.3774405536	24159.8594883692	1.26603333834562	0.00789697042801884	1.30422453721598	up	1.51840335081168	0.00135411590228897	1.48661139297501	up	-1.26603333834562	0.00789697042801884	1.30422453721598	down	0.25237001246606	0.361774465161572	0.571086647079975	unchanged	-1.51840335081168	0.00135411590228897	1.48661139297501	down	-0.25237001246606	0.361774465161572	0.571086647079969	unchanged	19.9575838108632	C10H17NO4	236.094719039	1.78306666666667	--	--
neg_1724	L-Anticapsin	38.5301363592476	12.1164486075554	37.1115297557139	10.7038161867017	30.6398652471855	161.632086365375	177.598184422244	166.763688091651	78.2195699400736	270.379167763276	150.563419464213	171.372650326615	103.781763874652	27.2580866047568	148.029688161029	134.134418324515	75.9647684943358	146.956074787102	-0.600511837583995	0.117907543683294	0.801023672915978	unchanged	-1.84045994663107	0.00475548696618677	1.33814335156095	down	0.600511837583995	0.117907543683294	0.801023672915983	unchanged	-1.23994810904708	0.0625659521127678	1.16162638658239	unchanged	1.84045994663107	0.00475548696618677	1.33814335156095	up	1.23994810904708	0.0625659521127678	1.16162638658239	unchanged	17.1832615045135	C9H13NO4	244.086081690252	1.78306666666667	C20941	Metabolic pathways(ko01100)
neg_1728	Nep-IN-2	599.607409348952	515.134543929949	474.024729884746	227.392993496266	500.123795864332	370.350370607526	608.270854871061	576.081962539696	538.263716289857	325.011199011754	643.399661356132	489.117043363734	409.058261928817	196.331059275397	526.69574738618	527.459218878718	369.94884435784	677.881200759711	-0.297712065292443	0.23895641733662	0.646776892495235	unchanged	-0.0648971795553453	0.787712557548918	0.182963541617852	unchanged	0.297712065292442	0.23895641733662	0.646776892495224	unchanged	0.232814885737097	0.372637100349336	0.673673797107359	unchanged	0.0648971795553451	0.787712557548918	0.182963541617852	unchanged	-0.232814885737097	0.372637100349336	0.673673797107361	unchanged	8.74888064188127	C16H23NO3S2	386.1131228187	1.7759	--	--
neg_1736	Secodemethylclausenamide	891.084162074633	505.788725106689	391.343135966584	239.227554983889	554.920157295558	351.867877379678	484.508864648701	548.361186554891	2527.02992151983	777.020427127237	677.952071029064	542.389687329897	924.214827657214	760.447051062942	672.841102135403	890.068451394903	975.936454914302	626.472417340368	-0.157392506117766	0.797754132611763	0.131252861045962	unchanged	-0.705128736440581	0.36179618418788	0.49714883643596	unchanged	0.157392506117766	0.797754132611763	0.131252861045962	unchanged	-0.547736230322815	0.0558539618833169	1.28265339984599	unchanged	0.705128736440581	0.36179618418788	0.497148836435965	unchanged	0.547736230322815	0.0558539618833169	1.28265339984599	unchanged	0.389355119275645	C17H19NO3	615.271411854327	1.78306666666667	--	--
neg_174	L-Lysopine	1535.55595262591	1277.61662901908	1144.47587375777	857.581053083745	981.253778352597	696.158145363161	720.197153383109	1049.63475300783	646.353800416317	703.144925210889	1359.08611933177	879.683981713493	1101.82779496033	1299.28030951316	1193.32863883297	1269.58719934342	1306.38508340097	1434.292433113	0.42538499189461	0.0713668025584213	1.00307112417759	unchanged	0.446809275951243	0.0805611664103775	0.930765695393037	unchanged	-0.42538499189461	0.0713668025584213	1.0030711241776	unchanged	0.0214242840566321	0.888710037252233	0.0553507246542022	unchanged	-0.446809275951243	0.0805611664103775	0.93076569539304	unchanged	-0.0214242840566323	0.888710037252233	0.0553507246541995	unchanged	7.7509184228971	C9H18N2O4	239.103015567025	0.562383333333333	--	--
neg_1746	Styrene	235.919597136365	229.550013388318	202.515561949934	116.503476730592	120.565229495887	47.1433523048057	37.2229979443515	78.7748322603303	33.2837298667652	58.5422491934308	136.428652717039	75.3370230590468	146.760644557593	219.871516053386	150.97331583757	143.14969299197	103.049476005975	133.193547204249	1.11226030502158	0.0148542041129738	1.21893532373508	up	1.42391264652175	0.00329651909741196	1.40895638162321	up	-1.11226030502158	0.0148542041129738	1.21893532373509	down	0.311652341500166	0.290971175514748	0.688741935294696	unchanged	-1.42391264652175	0.00329651909741196	1.40895638162322	down	-0.311652341500166	0.290971175514748	0.68874193529469	unchanged	4.6544934651308	C8H8	149.061287485253	1.79021666666667	C07083	Metabolic pathways(ko01100)
neg_1753	3,5,7-Trihydroxy-4'-methoxy-8-prenylflavone 3-[rhamnosyl-(1->6)-galactoside] 7-galactoside	3912.49513932808	7121.96393270924	2553.48680423384	88.9757970076452	220.429174267998	37.88571037513	50.9269284310701	135.467582632167	32.0343493717528	106.790244918264	1198.60191829485	67.5565982438638	7074.50478373331	14015.5133464645	2896.44874650902	1158.24551499283	75.2906370453598	169.155688126556	5.57015149066034	0.123978149286289	0.859950624800693	unchanged	4.82588548802757	0.0777238564331048	1.03488160582478	unchanged	-5.57015149066034	0.123978149286289	0.859950624800686	unchanged	-0.744266002632763	0.515928813535499	0.53472089695684	unchanged	-4.82588548802757	0.0777238564331048	1.03488160582479	unchanged	0.744266002632763	0.515928813535499	0.534720896956845	unchanged	1.63033844871809	C39H50O20	837.283634258374	1.79021666666667	--	--
neg_1757	Indoleacetyl glutamine	370.055810246147	441.971397959033	308.351763732492	15.683198006603	259.444741774504	184.436678537076	202.382739592316	430.540224241165	424.066692808688	201.809417308164	346.364687341631	36.8769708642659	205.133057150263	198.111989084553	455.906512835203	295.657011030076	242.44755676191	289.481561681117	-0.272857381238224	0.50934500381668	0.373899484839998	unchanged	0.00760197669651347	0.984414880273342	0.0251517069179845	unchanged	0.272857381238224	0.50934500381668	0.373899484839991	unchanged	0.280459357934738	0.547123476424067	0.43042105138782	unchanged	-0.00760197669651355	0.984414880273342	0.0251517069179834	unchanged	-0.280459357934738	0.547123476424067	0.430421051387817	unchanged	-9.04151373286257	C15H17N3O4	324.093833176954	1.80451666666667	--	--
neg_1758	dGDP	462.707598412021	512.488420651494	501.116767837485	487.071503085305	444.943319258132	245.276951215384	237.556996566768	330.328498284563	176.427258929325	244.555641241337	460.585552264043	362.555272768533	422.328600115862	450.842295634445	387.789869316922	431.719277439322	467.82370502005	490.791367050196	0.548630523347696	0.0312949910480681	1.19243568035458	up	0.733960868756166	0.00753249287678114	1.40367334481646	up	-0.548630523347696	0.0312949910480681	1.19243568035458	down	0.18533034540847	0.015757613411464	1.42483604745329	up	-0.733960868756166	0.00753249287678114	1.40367334481647	down	-0.18533034540847	0.015757613411464	1.42483604745329	down	12.5584421917203	C10H15N5O10P2	448.009445604872	1.79736666666667	C00361	Purine metabolism(ko00230);;Metabolic pathways(ko01100);;Nucleotide metabolism(ko01232)
neg_176	5,2'-O-dimethyluridine	248.898691690603	117.817238609578	156.604707809393	60.1884003851437	152.499223748732	102.228162338433	105.687003577711	132.199396903965	66.9120358449783	104.885989602753	259.019443862765	112.825135882111	151.395745670535	195.512382236909	167.735103834233	218.384034375283	248.49940786095	202.407464296089	0.615434080495159	0.0428396821798561	1.06990685722371	up	0.478166075841387	0.23425919128838	0.662214373368384	unchanged	-0.615434080495159	0.0428396821798561	1.06990685722372	down	-0.137268004653772	0.666157973356245	0.332669905522478	unchanged	-0.478166075841387	0.23425919128838	0.662214373368384	unchanged	0.137268004653772	0.666157973356245	0.332669905522477	unchanged	-5.78462768927357	C11H16N2O6	307.089380413384	0.562383333333333	--	--
neg_1762	Thiamine	324.59986661502	286.73799427478	286.215501299082	85.3121018424066	298.243796001272	342.874122953007	334.490983512007	477.256428397046	258.993620032596	405.082951625961	247.022227363665	242.809380628776	230.238669224297	288.97105342009	324.893003186675	366.459696816965	315.332331892437	443.938915676946	-0.355312425031568	0.0655130189872597	0.948330339768601	unchanged	-0.566236477706473	0.0295640140931125	1.12045059501965	down	0.355312425031568	0.0655130189872597	0.948330339768595	unchanged	-0.210924052674905	0.358410343994852	0.597225004302361	unchanged	0.566236477706473	0.0295640140931125	1.12045059501965	up	0.210924052674905	0.358410343994852	0.597225004302362	unchanged	-3.14959734781957	C12H17N4OS+	529.215667941861	1.80451666666667	C00378	Thiamine metabolism(ko00730);;Metabolic pathways(ko01100);;Biosynthesis of cofactors(ko01240);;ABC transporters(ko02010);;Sulfur relay system(ko04122);;Vitamin digestion and absorption(ko04977)
neg_1777	14-Norpseurotin A	1452.47614075905	1315.62719130649	1103.41197421482	1131.87238054422	970.844680803541	571.298073042947	545.245503082406	861.629309916596	495.986658041146	647.649071671848	1197.47928693568	813.565707525257	1221.79915382889	1245.66260587144	1073.10193263319	1131.57334386686	990.833444306743	1238.18220427097	0.570897332920977	0.0287455782423984	1.16431362913191	up	0.717992387049948	0.00784765587672031	1.32214358600793	up	-0.570897332920977	0.0287455782423984	1.16431362913192	down	0.147095054128971	0.252232809547628	0.702272764797552	unchanged	-0.717992387049948	0.00784765587672031	1.32214358600793	down	-0.147095054128971	0.252232809547628	0.702272764797547	unchanged	7.71446707355056	C21H23NO8	438.120252549943	1.81881666666667	--	--
neg_1787	Glutarate	103.261698967318	76.1460634717055	60.109216639015	129.499029679927	73.6611762915799	95.9268980439093	103.264433935748	75.0008792811192	141.049501965133	65.1323908334237	33.2242455695051	83.2135354064436	100.380340906598	16.2253745690794	41.7460579559383	49.1624336610967	76.5453371581083	128.783543942149	-0.729962487759021	0.0438584795953041	1.02008369944567	down	-0.356152849771649	0.252055323752343	0.652661195794221	unchanged	0.729962487759021	0.0438584795953041	1.02008369944567	up	0.373809637987372	0.354561156406228	0.638167210159353	unchanged	0.356152849771649	0.252055323752343	0.652661195794218	unchanged	-0.373809637987372	0.354561156406228	0.638167210159353	unchanged	11.9954289576035	C5H8O4	131.036566206334	1.84026666666667	C00489	Fatty acid degradation(ko00071);;Lysine degradation(ko00310);;Metabolic pathways(ko01100)
neg_1789	S-Adenosyl-L-methionine	2163.48318909061	2265.03541373486	2301.92739535483	346.595593080914	1927.46728018232	2533.87728367529	2556.23479695895	2307.37716615044	1759.18106220308	2696.99202452124	2362.32092676344	2994.08055919762	1590.24298305132	1345.13070787667	2093.36411150422	2387.11458649781	1883.27175250529	3108.81623585441	-0.283488121647434	0.174125410966091	0.697027793379572	unchanged	-0.396519237233881	0.138977286160551	0.829908097220696	unchanged	0.283488121647434	0.174125410966091	0.697027793379567	unchanged	-0.113031115586447	0.706235272581577	0.190410660957471	unchanged	0.396519237233881	0.138977286160551	0.829908097220694	unchanged	0.113031115586447	0.706235272581577	0.190410660957469	unchanged	-15.5304853290251	C15H22N6O5S	397.123779135593	1.84026666666667	C00019	Monobactam biosynthesis(ko00261);;Cysteine and methionine metabolism(ko00270);;Arginine and proline metabolism(ko00330);;Metabolic pathways(ko01100);;Biosynthesis of amino acids(ko01230);;Biosynthesis of cofactors(ko01240);;Sulfur relay system(ko04122);;Efferocytosis(ko04148);;Chemical carcinogenesis - reactive oxygen species(ko05208)
neg_179	L-Gizzerosine	1.67003626785526e-07	43.9739959355641	66.7421540541859	285.1146999003	92.40741899127	438.604585928659	391.884662092444	180.588157623603	427.0264690073	362.887731445076	51.9148027552734	238.355209838768	16.727557751172	0.000820727629406996	33.4443586644248	87.3069155001844	154.925353033149	104.561058052508	-1.84407734176982	0.0091415019548466	1.29260162137415	down	-1.81876927089296	0.0101928763663186	1.27432462587021	down	1.84407734176982	0.0091415019548466	1.29260162137416	up	0.0253080708768648	0.978145636910906	0.0584560568603521	unchanged	1.81876927089296	0.0101928763663186	1.27432462587021	up	-0.0253080708768647	0.978145636910906	0.0584560568603564	unchanged	-3.72877787625798	C11H20N4O2	285.155933271549	0.555216666666667	--	--
neg_1790	Wistin	4105.69747406686	4202.83336185833	3489.15215712965	1796.10209667076	3638.96144901831	5737.80395022227	5246.56057814644	5541.68465166486	4621.53804107467	4906.03239090945	4055.53912846735	4735.5955061747	5713.37786641823	3789.60554527686	3977.97122601006	5310.69903001594	4494.30655588327	6989.89338207857	-0.237830018824998	0.0970421342060438	0.855177472381958	unchanged	-0.634307298748605	0.00296531748965813	1.40902698073606	down	0.237830018824998	0.0970421342060438	0.855177472381953	unchanged	-0.396477279923607	0.0417878011500504	1.31418729733315	down	0.634307298748605	0.00296531748965813	1.40902698073606	up	0.396477279923607	0.0417878011500504	1.31418729733315	up	-4.25389843856195	C23H24O10	495.10439088944	1.84026666666667	--	--
neg_1798	PA(20:4(8Z,11Z,14Z,17Z)-2OH(5S,6R)/2:0)	3470.02181395999	3317.51822640415	2591.88132066539	1799.61684055116	2405.49865375605	1402.71524038727	1252.96523246976	1913.36451777052	1174.46622924998	1413.40857045606	2864.40234889374	1931.75443635705	2095.82537102007	2702.27652043129	2610.0113488521	2539.0602335987	2265.54122611337	2526.89957940398	0.546589956781103	0.0159235172372792	1.24401430996576	up	0.76434647282365	0.00666844836924313	1.31136892489242	up	-0.546589956781103	0.0159235172372792	1.24401430996577	down	0.217756516042547	0.212465019969161	0.856859860677693	unchanged	-0.76434647282365	0.00666844836924313	1.31136892489242	down	-0.217756516042547	0.212465019969161	0.85685986067769	unchanged	-0.293132218115452	C25H41O10P	567.212979422684	1.84741666666667	--	--
neg_1804	6-Methylthioguanine	107.678489385882	138.865643214535	182.786378436666	49.9760834148898	139.991699821018	79.3797723620409	64.1398406617785	94.6509496412447	85.3478822071089	70.0170060796899	134.429907870692	114.744351968958	365.891483286958	92.0834044258045	85.0420771729422	111.479986309581	80.7354357697465	119.500833852348	0.728362495047701	0.272750040930469	0.636110302636156	unchanged	0.554983509877557	0.0825709640438523	0.967289394499602	unchanged	-0.728362495047701	0.272750040930469	0.636110302636149	unchanged	-0.173378985170145	0.75198372912628	0.287015749810848	unchanged	-0.554983509877557	0.0825709640438523	0.967289394499601	unchanged	0.173378985170145	0.75198372912628	0.287015749810849	unchanged	0.928637679046355	C6H7N5S	180.035107939113	1.86888333333333	--	--
neg_1805	Prunasin	872.627371223365	1155.80865606194	1088.42963836499	707.531010706265	1001.5378139729	694.678681206916	606.543828652594	882.865168819051	1248.19281570493	682.121444617117	1214.18221875087	881.900066870531	1568.71246412782	1436.10107078973	1526.82959268424	1725.43826217915	1194.30949209236	992.373523115091	0.70647372413978	0.00734305988495597	1.29143485704188	up	0.242163798907211	0.244289459249189	0.669764213777727	unchanged	-0.70647372413978	0.00734305988495597	1.29143485704188	down	-0.46430992523257	0.0297642795391434	1.42984311935662	down	-0.24216379890721	0.244289459249189	0.669764213777722	unchanged	0.46430992523257	0.0297642795391434	1.42984311935663	up	2.19222160008526	C14H17NO6	340.104437074193	1.86888333333333	C00844	Metabolic pathways(ko01100)
neg_1806	Delpazolid	233.619332392761	595.593200352012	465.513445036146	20.2674504183068	203.78083886858	242.647431229863	274.317423877253	277.913851650182	338.261008494974	201.029313747646	478.11625629141	267.590000844539	844.979944444802	110.653955963086	468.490297802596	539.426968250346	434.734046429195	443.920892831267	0.584280965063807	0.218166888917869	0.717652244464526	unchanged	0.167426955073163	0.712029284873351	0.216813392151484	unchanged	-0.584280965063807	0.218166888917869	0.717652244464528	unchanged	-0.416854009990644	0.427723316956637	0.597203410468876	unchanged	-0.167426955073163	0.712029284873351	0.216813392151484	unchanged	0.416854009990644	0.427723316956637	0.597203410468876	unchanged	-1.81126572322427	C14H17FN4O3	343.097311840536	1.86888333333333	--	--
neg_1807	Succinyladenosine	31870.006026043	39022.0764564899	44066.8714829131	20637.5667136888	22686.1966952678	13502.4246658626	15111.8652394963	24939.5117211823	19782.9060402309	12856.6228430276	28517.7286074095	14505.148404331	39019.5764162318	36003.8381137982	44173.861591954	28603.4491071419	24842.4547892048	22495.481549372	0.783978718961848	0.0303866177480337	1.13154596765752	up	0.781294456028716	0.0162651199154361	1.25457844788233	up	-0.783978718961848	0.0303866177480337	1.13154596765752	down	-0.00268426293313267	0.992177500736517	0.0380443229841354	unchanged	-0.781294456028716	0.0162651199154361	1.25457844788233	down	0.00268426293313264	0.992177500736517	0.0380443229841402	unchanged	2.17393168401874	C14H17N5O8	382.101268943665	1.86888333333333	--	--
neg_1808	Aloesone 7-O-glucoside	1018.51662003204	306.337988243029	418.318237195185	297.964781160303	419.487410721802	848.263245304905	688.704706276658	892.602191982823	786.45239421546	585.292039892234	548.305173021847	494.300066091846	656.690585610707	590.90779869208	408.79679118771	452.448834805207	386.452862092668	726.696845041815	-0.59892660620006	0.00225445575122103	1.42836648742469	down	-0.589626952677623	0.072940424814323	1.0049365431064	unchanged	0.59892660620006	0.00225445575122103	1.4283664874247	up	0.00929965352243654	0.979063330957671	0.00456491290352058	unchanged	0.589626952677623	0.072940424814323	1.0049365431064	unchanged	-0.00929965352243651	0.979063330957671	0.00456491290351774	unchanged	2.56386692731956	C19H22O9	415.102060589177	1.86888333333333	--	--
neg_1816	4-Hydroxyoctanedioylcarnitine	6.9955697350331	1.67003626785526e-07	1.67003626785526e-07	1.67003626785526e-07	7.42649696569398	96.3313354987497	149.631938960696	49.743329982527	1043.87205720752	257.16263884207	13.0752058924827	11.9734678477974	6.58270334204344	7.53139276188686	12.3835629399106	14.0739094161042	31.1047287958729	14.8168891763601	-4.26795098247346	0.169920271311338	0.78823532451369	unchanged	-5.87302391791926	0.15747973239512	0.795940864574684	unchanged	4.26795098247346	0.169920271311338	0.788235324513693	unchanged	-1.6050729354458	0.0582414160655834	1.23892946377381	unchanged	5.87302391791926	0.15747973239512	0.795940864574689	unchanged	1.6050729354458	0.0582414160655834	1.2389294637738	unchanged	2.12423608148591	C15H27NO7	332.172183525937	1.88316666666667	--	--
neg_1818	Arbutin 6-phosphate	96.7421599426525	157.152358227366	214.919475221766	163.98024686958	177.11428306448	135.737959509873	217.101767204278	266.122675682456	210.216488182341	142.293593237239	172.47516009218	598.076216123736	49.5650287453768	8.74914735751434	36.7097484545478	85.4800195341147	40.7756289145368	194.580979280176	-0.509071982091835	0.567401628859655	0.335575997115664	unchanged	-0.247275433013531	0.258766816199548	0.645666011054825	unchanged	0.509071982091835	0.567401628859655	0.335575997115663	unchanged	0.261796549078304	0.783920580443316	0.279320808771536	unchanged	0.247275433013531	0.258766816199548	0.645666011054826	unchanged	-0.261796549078304	0.783920580443316	0.279320808771539	unchanged	16.7107431505184	C12H17O10P	373.036484307067	1.87601666666667	C06187	Glycolysis / Gluconeogenesis(ko00010)
neg_1824	Porphobilinogen	149.31436935173	114.933663375644	113.718765335176	79.6952988901691	139.260694339414	206.752184742175	199.730434513185	167.81794831407	237.431473141154	239.517186405173	176.529726467051	180.90642068577	93.4859772061932	76.1630082376778	157.422821944175	157.086811182741	175.459950650587	183.532846824801	-0.554893825341154	0.0144630852690745	1.18543753955365	down	-0.674871811289034	0.0017444565685755	1.41884445537627	down	0.554893825341154	0.0144630852690745	1.18543753955365	up	-0.11997798594788	0.633185631219404	0.259247964814161	unchanged	0.674871811289034	0.0017444565685755	1.41884445537627	up	0.11997798594788	0.633185631219404	0.259247964814157	unchanged	9.69827840232127	C10H14N2O4	225.090273240537	1.89033333333333	C00931	Porphyrin metabolism(ko00860);;Metabolic pathways(ko01100);;Biosynthesis of cofactors(ko01240)
neg_1827	4-Hydroxybenzyl isothiocyanate	230.996122065658	171.220481484178	219.502015161285	137.855617483119	314.634088630492	307.915737152272	301.068588190241	306.579324582986	313.412664391778	334.959755749569	297.391818750941	300.427985217017	263.719669221262	157.862133969792	200.248771161599	249.062102783481	263.979013986475	329.111318107289	-0.399358537342267	0.0136972309203351	1.2706711474722	down	-0.464850565708034	0.026432961620466	1.24098357863662	down	0.399358537342267	0.0136972309203351	1.2706711474722	up	-0.0654920283657665	0.768941596225816	0.170467751782431	unchanged	0.464850565708034	0.026432961620466	1.24098357863663	up	0.0654920283657667	0.768941596225816	0.170467751782427	unchanged	3.2220594157606	C8H7NOS	389.064584137346	1.89033333333333	--	--
neg_1828	N-Acetyl-N6,O-didemethylpuromycin-5'-phosphate	311.439021861771	200.448444430257	160.966552030347	51.2267982411626	166.30747311354	199.339468803353	167.293113918019	197.436549283302	217.972845954647	245.462986987873	180.465401480618	155.714602505717	178.420118218328	104.529550510234	173.187603285479	165.674294277337	136.743901587226	249.853590663426	-0.482471250002541	0.00553065248433256	1.23970706644669	down	-0.254402166902639	0.378833895079827	0.490822928073664	unchanged	0.482471250002541	0.00553065248433256	1.23970706644669	up	0.228069083099901	0.49415557736916	0.517477982836897	unchanged	0.254402166902639	0.378833895079827	0.490822928073662	unchanged	-0.228069083099901	0.49415557736916	0.517477982836895	unchanged	0.0666373379693954	C22H28N7O9P	564.161373366932	1.89033333333333	C07029	Metabolic pathways(ko01100)
neg_1834	Epirubicin glucuronide	1153.60663007141	834.945300538632	1018.88326514553	22.8190470609696	639.719869785856	447.71559371248	288.888919845165	834.439796031989	85.5108353102612	269.554775052598	685.630316114231	174.562529927935	942.669255754089	774.200903243247	1017.1932761412	750.836310022139	258.368645391646	782.958828110226	0.532258132119546	0.312980913219256	0.553347828762622	unchanged	0.685075930711039	0.207955066120487	0.695636319397308	unchanged	-0.532258132119546	0.312980913219256	0.553347828762625	unchanged	0.152817798591492	0.743453195980601	0.226744427619147	unchanged	-0.685075930711039	0.207955066120487	0.695636319397312	unchanged	-0.152817798591492	0.743453195980601	0.226744427619142	unchanged	8.26659240466682	C33H37NO17	740.186761927996	1.89033333333333	--	--
neg_1839	Ophthalmate	383.741273045179	404.354835771271	290.835314455822	43.9988870140287	237.956872571528	87.9853638565783	121.848969404685	278.613515551184	308.114616987867	130.023411118298	312.988839986513	14.5736737158053	219.816228244404	254.489063019725	449.366752266085	306.814162670013	194.495689223291	218.276677164825	0.330449073636717	0.496014410097746	0.387978673082076	unchanged	0.548018270652546	0.207248566900173	0.722837821596061	unchanged	-0.330449073636717	0.496014410097746	0.387978673082083	unchanged	0.217569197015829	0.631342615531245	0.337561301691695	unchanged	-0.548018270652545	0.207248566900173	0.72283782159606	unchanged	-0.217569197015829	0.631342615531245	0.337561301691692	unchanged	-7.79738743924691	C11H19N3O6	324.094532202847	1.89746666666667	C21016	Cysteine and methionine metabolism(ko00270);;Metabolic pathways(ko01100)
neg_1840	D-Pantothenoyl-L-cysteine	39871.9742696496	35197.0260681876	33002.038283233	3004.25046266939	35276.3749928242	18293.2332054546	16799.7463298627	25273.4192772746	6456.84017193215	16153.1203494814	27908.2285315861	7834.52608303373	37819.8787276223	31869.7905561173	25566.8693058504	26773.3472770579	18864.7616700932	31479.948376604	0.377890691282419	0.325758384821803	0.549131849906982	unchanged	0.606443586868896	0.159558427563144	0.768430107455053	unchanged	-0.377890691282419	0.325758384821803	0.549131849906983	unchanged	0.228552895586477	0.553037013513655	0.381106543488741	unchanged	-0.606443586868896	0.159558427563144	0.768430107455056	unchanged	-0.228552895586477	0.553037013513655	0.381106543488737	unchanged	2.04923721485049	C12H22N2O6S	357.0899188325	1.90463333333333	C04079	Pantothenate and CoA biosynthesis(ko00770)
neg_1842	Rutin	2669.7261559131	1845.11374182499	1522.05447022323	241.954085129577	1015.30685862801	675.460760147236	657.439928699929	1237.09111684204	813.531400120018	678.014587071113	1423.94231196655	937.920060560702	1799.28507327091	1734.49282325145	2062.75794422898	1821.62920235632	1385.59878264648	1639.48371343568	0.772950725220867	0.0157273050122214	1.20717170050569	up	0.612792914972367	0.214639297625738	0.709721260691587	unchanged	-0.772950725220867	0.0157273050122214	1.2071717005057	down	-0.1601578102485	0.657907637719684	0.319622650253705	unchanged	-0.612792914972367	0.214639297625738	0.70972126069159	unchanged	0.1601578102485	0.657907637719684	0.319622650253709	unchanged	5.05864920630314	C27H30O16	655.154674296996	1.90463333333333	C05625	Metabolic pathways(ko01100)
neg_1851	5-Aminopentanal	1471.30063389368	1481.05555123499	1331.188527315	889.945275073049	1342.27599600255	1294.99198063015	1200.75220076938	1323.33592521257	1087.2691791104	1369.82305027384	1527.51023540674	1391.30841850142	1173.41093983291	1156.51705491925	1311.55126776919	1241.2468148005	1449.19401104058	1300.93558900191	0.0275567598200863	0.71078469725422	0.261720858977464	unchanged	0.086135968187534	0.48168960523863	0.412122714913339	unchanged	-0.0275567598200863	0.71078469725422	0.261720858977468	unchanged	0.0585792083674477	0.633239594496537	0.372182607888739	unchanged	-0.0861359681875338	0.48168960523863	0.412122714913338	unchanged	-0.0585792083674477	0.633239594496537	0.37218260788874	unchanged	14.6975174525069	C5H11NO	146.083752531924	1.92608333333333	C12455	Lysine degradation(ko00310);;Metabolic pathways(ko01100)
neg_1858	(+-)-Carbovir	1547.57953052125	1645.1095544763	1289.46783442078	1020.71869664614	1336.50003042669	1795.29652820284	2500.24434651617	2826.79092620927	1121.28503069585	3939.66274577806	1538.1384237861	5028.8596603946	1299.07754984541	1523.9972073201	2032.29255195767	1936.9858117831	1713.70819948714	2309.86714995493	-0.0986843995228114	0.821425876248634	0.0960145981630614	unchanged	-0.790776754804373	0.0470779449309869	1.09615459944808	down	0.0986843995228113	0.821425876248634	0.0960145981630649	unchanged	-0.692092355281561	0.190862135378925	0.847013002180592	unchanged	0.790776754804372	0.0470779449309869	1.09615459944807	up	0.692092355281561	0.190862135378925	0.84701300218059	unchanged	-1.52259929386687	C11H13N5O2	246.099272003201	1.92608333333333	--	--
neg_1869	N5-(4-Methoxybenzyl)glutamine	293.76137663057	287.911615283815	189.07272078523	75.0526026088042	226.228524346576	211.519177236233	217.379099162522	200.893243035398	193.262780341721	149.977103905243	214.48125814672	154.849821669777	275.420838242828	200.602862378188	245.047964811398	269.446680583133	266.195615066861	346.239436408566	0.0975535462135403	0.656082776120275	0.283030418443522	unchanged	-0.0362802354866947	0.90013576865273	0.101051262596362	unchanged	-0.0975535462135401	0.656082776120275	0.283030418443534	unchanged	-0.133833781700235	0.59832690451524	0.393015843379584	unchanged	0.0362802354866947	0.90013576865273	0.101051262596358	unchanged	0.133833781700235	0.59832690451524	0.393015843379587	unchanged	-8.23222295544206	C13H18N2O4	287.099134071125	1.94038333333333	--	--
neg_1878	Panthenol	72.8625275581195	54.2164899332322	81.2701236170836	193.98603133861	119.935304335277	43.0946392479743	62.6262218860086	67.5698231069285	47.2257165253937	86.9187847540804	80.3181592659255	50.2452065866956	75.1250125586972	51.9103637032634	143.551173708126	49.2302214307032	70.8047594782528	660.131869345126	-1.13401901463227	0.423197219769283	0.390133372008562	unchanged	-0.683188181125708	0.57526944005929	0.347286688736962	unchanged	1.13401901463227	0.423197219769283	0.390133372008552	unchanged	0.450830833506557	0.315646372048093	0.716658594931813	unchanged	0.683188181125708	0.57526944005929	0.347286688736957	unchanged	-0.450830833506557	0.315646372048093	0.716658594931813	unchanged	7.20383445717803	C9H19NO4	204.125609393076	1.96185	C05944	Pantothenate and CoA biosynthesis(ko00770)
neg_1881	Seladelpar	461.126887615941	417.4794470009	532.31791428541	215.934373535966	485.06810879627	647.597001546974	611.61114472058	607.821159004968	560.016056708506	587.683604432103	554.951766541979	612.076719442224	430.845810794477	273.94939562101	441.605525969503	507.206043810151	545.241805819074	576.355962817232	-0.353374657643696	0.040471316687694	1.11910974090031	down	-0.429267675560997	0.0262328163470097	1.23526161180735	down	0.353374657643696	0.040471316687694	1.11910974090031	up	-0.0758930179173	0.735087375320096	0.175992394476335	unchanged	0.429267675560997	0.0262328163470097	1.23526161180735	up	0.0758930179173	0.735087375320096	0.175992394476331	unchanged	-0.774613810584467	C21H23F3O5S	443.114209040507	1.96185	--	--
neg_1884	3'-Hydroxy-N-methyl-(S)-coclaurine	1254.4056417544	1330.09424089864	996.900054595736	655.019662422321	865.228929435563	920.978428491544	994.827465161603	973.712423774741	756.396878499344	914.64672860319	940.930448863663	1038.58570591995	1116.91023788726	993.711392303291	1085.84315705835	1061.18948605844	1103.05719685195	1297.48734141387	0.127493138799397	0.277464334027012	0.668930467392896	unchanged	0.0447440982155743	0.811945507607784	0.125704893431301	unchanged	-0.127493138799397	0.277464334027012	0.668930467392905	unchanged	-0.0827490405838225	0.590782529910818	0.388779782399081	unchanged	-0.0447440982155742	0.811945507607784	0.125704893431307	unchanged	0.0827490405838226	0.590782529910818	0.388779782399084	unchanged	-9.73375194809571	C18H21NO4	314.136714161219	1.96898333333333	C05202	Metabolic pathways(ko01100)
neg_1885	Folate	777.924581400907	608.835462900172	510.041670840409	74.3181074683096	575.983740961463	844.772128439529	837.356824924717	1244.61208843348	981.390094774297	747.77241809821	603.637443148272	721.776631666125	607.407605656718	239.387277786436	683.917233622047	675.753226771592	433.842112688262	1093.91149500599	-0.774159742742446	0.00416606009034002	1.33099777436224	down	-0.867824382017958	0.00610207790708207	1.33636052425812	down	0.774159742742446	0.00416606009034002	1.33099777436224	up	-0.0936646392755117	0.781944156140719	0.128084480843178	unchanged	0.867824382017958	0.00610207790708207	1.33636052425812	up	0.0936646392755118	0.781944156140719	0.128084480843178	unchanged	-6.74479478456853	C19H19N7O6	486.134908833668	1.97615	C00504	One carbon pool by folate(ko00670);;Folate biosynthesis(ko00790);;Metabolic pathways(ko01100);;Biosynthesis of cofactors(ko01240);;Antifolate resistance(ko01523);;Bile secretion(ko04976);;Vitamin digestion and absorption(ko04977)
neg_1894	N-Acetylphosphinothricin	501.428020858804	212.174065584705	225.725898202177	10.3049948826463	111.347248474276	147.095878289966	229.870962285124	47.541724418827	76.7611614743052	51.6109631983747	178.937405958738	113.306638242226	1414.04486390797	403.961608858355	218.829961720836	126.313368462167	84.9665428014863	119.63138360801	1.81202441085836	0.238677603967061	0.662303327893055	unchanged	0.882612214529131	0.237887494717812	0.66840014704757	unchanged	-1.81202441085836	0.238677603967061	0.662303327893045	unchanged	-0.929412196329231	0.428163824971162	0.642100893016407	unchanged	-0.882612214529131	0.237887494717812	0.668400147047572	unchanged	0.929412196329231	0.428163824971162	0.64210089301641	unchanged	-24.263511920633	C7H14NO5P	244.030214759338	2.00475	C17952	Phosphonate and phosphinate metabolism(ko00440)
neg_1896	Zeanoside B	4608.84903338476	1552.56122354444	1984.17777802165	210.561196108662	1904.33338306805	4124.22805909394	2820.89011498127	2964.0866859707	2303.51969690489	1916.68991249121	6538.98239592362	2530.42760125125	782.443218887537	1205.89038687737	5481.9988050613	4519.2263262883	2577.77850064167	9676.3086590885	-0.477500716791008	0.446291940293644	0.377628403529914	unchanged	-0.502893163052478	0.459599183902067	0.448952648086101	unchanged	0.477500716791008	0.446291940293644	0.377628403529899	unchanged	-0.025392446261469	0.968049769487889	0.0156159891539612	unchanged	0.502893163052478	0.459599183902067	0.4489526480861	unchanged	0.025392446261469	0.968049769487889	0.015615989153963	unchanged	-4.14257428773586	C16H17NO9	366.081533995063	2.00475	--	--
neg_1900	Sorafenib beta-D-Glucuronide	1092.34221505527	1653.97877459103	1378.74553395119	17752.3670868499	2238.01602111535	1184.5778940702	1179.23749631759	910.27749701299	3434.27048322487	3517.73169556747	2895.47824019045	9122.22113838917	757.227535066948	1012.49131126433	1065.18895975272	2552.34458731167	3591.94990042428	969.871996686928	0.693124002424782	0.439340283024973	0.474106176550483	unchanged	1.27056405194679	0.372789212762317	0.53541757828267	unchanged	-0.693124002424783	0.439340283024973	0.474106176550483	unchanged	0.577440049522008	0.631197202127848	0.352866376267935	unchanged	-1.27056405194679	0.372789212762317	0.535417578282669	unchanged	-0.577440049522008	0.631197202127848	0.352866376267938	unchanged	1.22775506144894	C27H24ClF3N4O9	675.088577933514	1.9976	--	--
neg_1901	N-Acetylneuraminate 9-phosphate	308.489707815535	404.236740565526	296.192670099789	968.50563121813	285.915158144231	14.9872887845581	22.6110767997298	51.2893298115136	99.1965951540152	260.380759851951	781.826242370891	1055.48310878902	47.7253175328014	492.694261352326	291.311389693023	679.308512296642	653.987426516296	30.2568812190057	2.75002937221279	0.0222370491872366	1.25035732873549	up	2.66926113986889	0.0145325709181012	1.32164894506401	up	-2.75002937221278	0.0222370491872366	1.25035732873549	down	-0.0807682323438994	0.878271007402115	0.0862072904706819	unchanged	-2.66926113986889	0.0145325709181012	1.32164894506401	down	0.0807682323438994	0.878271007402115	0.0862072904706775	unchanged	-23.2133374058568	C11H20NO12P	837.140411088146	2.00475	C06241	Amino sugar and nucleotide sugar metabolism(ko00520);;Metabolic pathways(ko01100);;Biosynthesis of nucleotide sugars(ko01250)
neg_1908	(4S,5E)-4-hydroxy-6-[(1S,2R,5S)-5-hydroxy-3-oxo-2-[(2Z,5Z,8Z)-undeca-2,5,8-trien-1-yl]cyclopentyl]hex-5-enoyl-CoA	231.352838061866	2592.35447622781	442.287620566086	1.67003626785526e-07	24.1774611263324	1.67003626785526e-07	1.67003626785526e-07	1.67003626785526e-07	1.67003626785526e-07	1.67003626785526e-07	431.580762594543	1.67003626785526e-07	8782.65504312881	14022.0508158669	1086.69045498139	255.245366573772	1.67003626785526e-07	1.67003626785526e-07	34.4881896620069	0.159238614833733	0.787026559957314	unchanged	31.7904213877637	0.183458151617628	0.786611218015775	unchanged	-34.4881896620069	0.159238614833733	0.787026559957306	unchanged	-2.69776827424323	0.223371355345144	0.958619756822483	unchanged	-31.7904213877637	0.183458151617628	0.786611218015777	unchanged	2.69776827424323	0.223371355345144	0.958619756822488	unchanged	5.714817820858	C43H66N7O20P3S	1170.33425235518	2.01905	--	--
neg_1910	DV 7751a	5333.4858436632	2772.79967232663	2251.58081426898	939.462624443721	2211.29507615218	868.741976121104	926.887004568587	1533.22852634094	1070.01722158736	1153.83987451156	2987.34826334595	1562.61403883813	2952.84378919905	3333.45575270429	2076.98088914417	2312.85462175573	1836.44809832032	2208.07759157822	0.858879303900789	0.0133275918454298	1.23191304952043	up	1.08783798440334	0.0582107019169276	1.06148915790708	unchanged	-0.858879303900789	0.0133275918454298	1.23191304952043	down	0.228958680502552	0.556717222126637	0.385675087524126	unchanged	-1.08783798440334	0.0582107019169276	1.06148915790708	unchanged	-0.228958680502552	0.556717222126637	0.385675087524122	unchanged	-3.03501605857174	C20H22FN3O4	408.132927203079	2.01905	--	--
neg_1913	Aklavinone	2355.86067536672	1467.06389870496	886.674786341978	1.67003626785526e-07	536.084528064202	117.347050988706	88.8686298733703	274.561531376445	18.8807896433046	122.267931258874	1242.68148021761	220.754431748742	748.917628713329	1738.53593193969	1146.59888814495	1172.23322664203	430.36466214992	1143.75939617199	1.6279867939334	0.0583210801270407	1.00614956715301	unchanged	1.87762680525154	0.0707819486476756	0.989688259942775	unchanged	-1.6279867939334	0.0583210801270407	1.00614956715302	unchanged	0.249640011318139	0.679230915909121	0.271160067456571	unchanged	-1.87762680525154	0.0707819486476756	0.989688259942778	unchanged	-0.249640011318139	0.679230915909121	0.271160067456567	unchanged	-21.0534865097134	C22H20O8	869.212485116148	2.01905	C12424	Metabolic pathways(ko01100)
neg_1920	L-trans-5-Hydroxy-2-piperidinecarboxylic acid	1294.10542261633	3267.95694529094	2590.88027430862	108.316558971548	607.875945484482	138.191152719905	216.141537531982	399.537617780633	160.263841654382	377.086219621504	1190.59487318405	388.149802010074	1099.13020290171	2259.86430460374	1410.12606823262	649.683004514193	509.164697531032	534.682933232754	1.7904277785299	0.0478131830920321	1.09188947125825	up	2.31085769447334	0.0568287822986772	1.10739656252415	unchanged	-1.7904277785299	0.0478131830920321	1.09188947125825	down	0.52042991594344	0.443663646604418	0.509307289608662	unchanged	-2.31085769447334	0.0568287822986772	1.10739656252416	unchanged	-0.52042991594344	0.443663646604418	0.509307289608658	unchanged	1.72947456885334	C6H11NO3	349.162139235718	2.0398	--	--
neg_1926	2,6-Dihydroxypseudooxynicotine	53.9536961676774	40.3731438866287	53.2154690397843	21.9219766763349	30.9090766869062	62.535924186653	71.317559676643	56.612738127094	62.5106835952546	72.9482913535174	29.7286613074889	55.5933139510725	5.20624072426305	3.73919816802643	37.2241751425356	33.5159438668935	29.8310320608492	22.6853207791651	-1.07818943567816	0.0201672878286229	1.17049381910049	down	-0.599342424574332	0.0609472667951653	0.974591984680421	unchanged	1.07818943567816	0.0201672878286229	1.17049381910049	up	0.47884701110383	0.296699209811512	0.834748470630939	unchanged	0.599342424574332	0.0609472667951653	0.974591984680421	unchanged	-0.47884701110383	0.296699209811512	0.83474847063094	unchanged	4.11627429311382	C10H14N2O3	209.09403071631	2.04695	C15986	Nicotinate and nicotinamide metabolism(ko00760);;Metabolic pathways(ko01100)
neg_1927	2-Amino-2-deoxyisochorismate	661.585010812077	683.492447191968	499.231321396268	30.1853959593956	436.563738840607	333.417406550059	279.00303127049	368.523594246586	287.420442556821	257.881624419373	632.581043349692	461.985940877559	550.903036608167	663.510429432401	732.51585223752	645.956511189779	425.219094864704	524.627201293919	0.762886608163618	0.00411540658944741	1.35069862797832	up	0.521362365998398	0.21335769299655	0.706982548592584	unchanged	-0.762886608163618	0.00411540658944741	1.35069862797833	down	-0.24152424216522	0.449077142192608	0.527994684512558	unchanged	-0.521362365998398	0.21335769299655	0.706982548592584	unchanged	0.24152424216522	0.449077142192608	0.527994684512561	unchanged	6.63173014013152	C10H11NO5	224.057938585242	2.04695	C18054	Metabolic pathways(ko01100)
neg_1928	2-Hydroxy-3-(3,4-dihydroxyphenyl)propanamide	2604.60244535915	2814.67542843699	2039.184642725	423.197736032195	1708.60537815277	1400.80719096395	1197.31347648501	1648.69798848457	1220.34785188126	1186.29804197719	2339.54208253375	1853.91073301758	2409.08136495369	2655.08248445389	2569.57639063605	2159.08676041558	1666.39349659377	2076.63378035651	0.608780122402786	0.00565501372607655	1.3127070597584	up	0.450500980968262	0.205830469449628	0.719989266572235	unchanged	-0.608780122402787	0.00565501372607655	1.3127070597584	down	-0.158279141434525	0.570621378361383	0.414783825326492	unchanged	-0.450500980968262	0.205830469449628	0.719989266572237	unchanged	0.158279141434525	0.570621378361383	0.414783825326496	unchanged	7.80984288928537	C9H11NO4	242.068549782238	2.04695	--	--
neg_1930	Deoxyinosine	675.46903580084	234.168593612319	332.114651199988	253.701383649214	522.69492410396	302.385329799489	348.961799673098	268.707550170008	470.823880646249	313.701090187772	285.806380149049	639.626933172544	236.36884930121	254.484385835852	177.848229662446	196.299491025134	251.484002299661	170.288719668001	-0.0944045414934678	0.813602367734661	0.152475683214634	unchanged	0.297323208026948	0.412207598680856	0.482714234992245	unchanged	0.0944045414934679	0.813602367734661	0.152475683214638	unchanged	0.391727749520416	0.386573756154744	0.677551487458466	unchanged	-0.297323208026948	0.412207598680856	0.482714234992243	unchanged	-0.391727749520416	0.386573756154744	0.677551487458467	unchanged	-12.8298020437142	C10H12N4O4	273.057288490664	2.04695	C05512	Purine metabolism(ko00230);;Metabolic pathways(ko01100);;Nucleotide metabolism(ko01232);;ABC transporters(ko02010)
neg_1933	19-Hydroxyprostaglandin E1	5863.18162628367	5639.05089385139	5813.62518805785	4471.41090733091	5213.58539798312	5948.69897331218	7978.93770068971	7714.54302925222	7094.77656385162	6927.47230065035	5696.25741885247	6925.65915484538	6822.57287247772	6012.08396045771	6030.06670150621	7457.11020690473	7175.0009449461	8774.60253721702	-0.136669031632355	0.187817123665071	0.698759545292099	unchanged	-0.442664173239509	0.00275862138672328	1.44728142894767	down	0.136669031632355	0.187817123665071	0.69875954529209	unchanged	-0.305995141607154	0.00281101484106843	1.69910673771378	down	0.442664173239509	0.00275862138672328	1.44728142894766	up	0.305995141607154	0.00281101484106843	1.69910673771378	up	-5.99572859644977	C20H34O6	415.231521845933	2.0541	--	--
neg_1934	Pyridinoline	533.431168760886	658.166363828564	440.536309084591	171.939800169128	384.530457948006	408.562744751688	487.297887627078	341.788992499548	188.571865547929	347.701248619951	343.226228999809	279.509663814032	432.503474954771	340.406177320339	318.017169455535	290.308414275389	367.602899120325	433.714964791974	-0.122198379225281	0.552279266235206	0.358510972487486	unchanged	0.197677295080097	0.517842125408763	0.351357142344695	unchanged	0.122198379225281	0.552279266235206	0.35851097248749	unchanged	0.319875674305378	0.285830000669313	0.732312212301623	unchanged	-0.197677295080097	0.517842125408763	0.3513571423447	unchanged	-0.319875674305378	0.285830000669313	0.73231221230162	unchanged	-2.58472402121137	C18H28N4O8	427.182330686816	2.04695	--	--
neg_1938	Glutathionylaminopropylcadaverine	207.278924585729	138.857235991652	112.204731084406	158.439875139934	150.331561863891	161.46136963002	236.770798928757	221.21491169522	212.618003082347	193.739724887433	186.997916867849	181.0133430369	125.9266726016	187.140941012504	229.675140228577	247.853074523587	185.346807971617	327.685412468401	-0.226350490879485	0.284428676022408	0.55399077266773	unchanged	-0.504456582249456	0.0374821484166869	1.11828231537856	down	0.226350490879485	0.284428676022408	0.553990772667716	unchanged	-0.278106091369971	0.161398584035534	0.897569298111389	unchanged	0.504456582249456	0.0374821484166869	1.11828231537856	up	0.27810609136997	0.161398584035534	0.897569298111388	unchanged	-0.127084014645112	C18H36N6O5S	483.216133616119	2.0541	C16566	Glutathione metabolism(ko00480)
neg_194	beta-D-glucosaminyl-(1->4)-beta-D-glucosamine	1483.04900963099	1560.73071252003	1294.29902109477	840.495251607644	1069.42912498671	865.717484628378	873.965182389988	1161.47939761856	726.532138138769	801.851814674512	1321.39064824467	964.534252043064	1357.52682301007	1370.01470617036	1278.01992069031	1324.10029573422	1391.60690055135	1413.38428731844	0.395503898344362	0.0384983194188941	1.09656837805856	up	0.373485678818649	0.0886455196169278	0.90424836806647	unchanged	-0.395503898344362	0.0384983194188941	1.09656837805857	down	-0.0220182195257131	0.882475323992717	0.161648244798139	unchanged	-0.373485678818649	0.0886455196169278	0.904248368066474	unchanged	0.0220182195257132	0.882475323992717	0.161648244798142	unchanged	-3.40302662618345	C12H24N2O9	361.121690642005	0.555216666666667	--	--
neg_1947	L-arginino-succinate	580.828084185706	332.488580214954	254.527650501233	1.67003626785526e-07	118.271493723359	84.7336939332885	136.391625597685	195.790951413148	124.879034497371	127.303877019759	252.87510188309	96.3058868055323	1033.66570166016	804.208327702889	411.105183361895	220.740506757271	179.99229403941	245.063457645641	1.58681826457325	0.105954409782116	0.908756188677408	unchanged	0.751461945727645	0.263413672328985	0.660716473419243	unchanged	-1.58681826457325	0.105954409782116	0.908756188677401	unchanged	-0.835356318845607	0.284266233615715	0.824531561065382	unchanged	-0.751461945727645	0.263413672328985	0.660716473419246	unchanged	0.835356318845607	0.284266233615715	0.824531561065387	unchanged	0.828980810805281	C10H17N4O6-	334.113251822379	2.06125	--	--
neg_1948	4-Methylumbelliferylguanidinobenzoate	73.5323499069167	32.0395009590695	34.3527261398258	4.81355248212258	67.8319388648344	69.5417128576021	57.2266304209867	52.9081416749785	66.0096499558846	68.5930470120519	97.0181931088189	71.7081595587634	43.3570624859046	15.8411051686364	70.9151973871577	83.1190560746352	108.657945295644	102.041141783111	-0.0809691711339524	0.806551416667279	0.0700425750874563	unchanged	-0.42734321850882	0.285515989468603	0.621890113639263	unchanged	0.0809691711339523	0.806551416667279	0.070042575087444	unchanged	-0.346374047374868	0.478988410515151	0.455817961238454	unchanged	0.42734321850882	0.285515989468603	0.621890113639265	unchanged	0.346374047374868	0.478988410515151	0.45581796123845	unchanged	4.30505119965748	C18H15N3O4	372.077108533382	2.06125	--	--
neg_1956	Isoniazid	368.097071203904	538.648091774125	380.40086210622	44.3171759777246	135.153811010429	455.856500619516	531.449499083338	549.551894057865	931.442228678406	478.905372665873	499.910538872738	472.355119534417	407.14692364132	414.335327267074	473.067786201008	392.468187963666	402.458045195051	1086.08560364144	-0.654782008579909	0.0746358225656207	0.961708413691671	unchanged	-1.03630713606923	0.0313661137203324	1.11216267741108	down	0.654782008579909	0.0746358225656207	0.961708413691663	unchanged	-0.381525127489319	0.277975603336851	0.78504958081648	unchanged	1.03630713606923	0.0313661137203324	1.11216267741108	up	0.381525127489319	0.277975603336851	0.785049580816481	unchanged	-5.8320540854497	C6H7N3O	273.108948614926	2.08271666666667	C07054	Drug metabolism - other enzymes(ko00983)
neg_1964	Codeinone	1093.37311312201	957.602836116946	671.843823677123	293.043953964992	538.966935690418	837.523969216255	767.904894856906	850.172644024567	1089.23661852693	888.326830739629	913.262196617807	714.481584584951	550.504132444432	639.373760717697	664.209679963328	624.275203284625	644.36100195933	955.67242113745	-0.489918072055327	0.00130328901817636	1.45975125797479	down	-0.270314881211569	0.281165814709761	0.603732752809295	unchanged	0.489918072055327	0.00130328901817636	1.45975125797478	up	0.219603190843758	0.432961418365721	0.573849426496735	unchanged	0.270314881211569	0.281165814709761	0.603732752809295	unchanged	-0.219603190843758	0.432961418365721	0.573849426496733	unchanged	12.605579679679	C18H19NO3	318.114906870554	2.10416666666667	C06171	Metabolic pathways(ko01100)
neg_1965	N-(2-Guanidinoethyl)-5-isoquinolinesulfonamide	461.31855674126	506.680845256073	564.329012124043	94.9348760153157	448.525031431229	532.49767311826	550.132315006705	648.601507069953	749.771020224758	588.860311029931	577.365680735895	329.750862187288	329.198475700562	188.659469306533	538.598671447202	559.624511350084	539.105076290257	727.118822455456	-0.611643711882942	0.0166429009882985	1.17246871304792	down	-0.517144607101612	0.050038370775791	1.04907960230771	unchanged	0.611643711882942	0.0166429009882985	1.17246871304791	up	0.0944991047813302	0.776081230273161	0.238201522728463	unchanged	0.517144607101612	0.050038370775791	1.04907960230771	unchanged	-0.09449910478133	0.776081230273161	0.238201522728465	unchanged	-6.23496247734187	C12H15N5O2S	328.062219610052	2.097	--	--
neg_1967	10-Formyldihydrofolate	9537.49643141325	7393.00038423934	6243.80995627443	5666.15239071838	7442.22364661779	12499.037206537	11498.7054181231	21490.6429933614	14969.6540179464	9305.18596639111	5550.83107947977	11074.0391114185	5722.65879472909	4643.11773374364	7935.22117616791	9196.09419196663	8295.74089033022	14895.0100838664	-0.853081916385962	0.012828178243911	1.26580231269505	down	-1.01699123749384	0.00720996325920115	1.40178515200666	down	0.853081916385962	0.012828178243911	1.26580231269504	up	-0.163909321107879	0.478590185086529	0.389813424939585	unchanged	1.01699123749384	0.00720996325920115	1.40178515200666	up	0.163909321107879	0.478590185086529	0.389813424939583	unchanged	-1.7531278285441	C20H21N7O7	470.142143625382	2.10416666666667	C03204	--
neg_197	NCGC00381057-01_C20H24O7_	3171.18755756587	2973.42111851561	2474.36778220558	1843.17679311691	2194.04721904644	1517.86237790673	1534.60477694273	2259.4053478657	1432.12383891154	1458.0275453656	2717.1244828195	1735.3046446378	2893.75232959672	3010.2063564592	2379.43452678753	2489.09572356911	2640.66201420116	2877.88780351832	0.451224333744019	0.0522591868108582	1.02773481113239	unchanged	0.472482843033879	0.0475436850254472	1.03221927103498	up	-0.451224333744019	0.0522591868108582	1.02773481113239	unchanged	0.0212585092898608	0.894003226656375	0.00888114383400021	unchanged	-0.472482843033879	0.0475436850254472	1.03221927103498	down	-0.0212585092898607	0.894003226656375	0.00888114383399574	unchanged	-18.8117992912208	C20H24O7	375.137850574852	0.555216666666667	--	--
neg_1978	Metamizol	432.058033274173	364.629116219404	290.615173826971	240.862014428858	333.634534577272	598.236472064709	594.84770285303	643.597530925741	801.832929088723	412.689469715761	394.36741006853	540.147767338574	352.668877122733	243.080627821377	394.233132006964	570.981457998072	676.396508099448	693.235795537415	-0.43095867462355	0.085179811579644	0.907594371699605	unchanged	-0.864792993838387	0.00169862543098603	1.49647019075493	down	0.430958674623551	0.085179811579644	0.907594371699593	unchanged	-0.433834319214836	0.136938546200211	0.990368285588455	unchanged	0.864792993838387	0.00169862543098603	1.49647019075493	up	0.433834319214836	0.136938546200211	0.990368285588451	unchanged	7.39172261025767	C13H17N3O4S	310.089000126214	2.1113	--	--
neg_1983	2-Dehydropantoate	707.939429614611	378.517119320718	405.203896022015	525.786621538749	1067.28080812031	1439.97704294715	1643.17587671602	948.624889935068	3236.13259801773	2134.8857124499	849.541445244394	783.618030778069	613.897565057865	503.340795353011	483.061640945624	608.87798433573	972.991971656868	836.968000119031	-1.36850302431958	0.0334568195672857	1.16103432375911	down	-1.380014856677	0.0325371229187881	1.15113026540873	down	1.36850302431958	0.0334568195672857	1.16103432375912	up	-0.0115118323574145	0.969633606110253	0.00774203318011614	unchanged	1.380014856677	0.0325371229187881	1.15113026540873	up	0.0115118323574145	0.969633606110253	0.00774203318011156	unchanged	10.9061283331579	C6H10O4	145.052225293237	2.13275	C00966	Pantothenate and CoA biosynthesis(ko00770);;Metabolic pathways(ko01100);;Biosynthesis of cofactors(ko01240)
neg_1993	N4-Anisoyl-2'-deoxycytidine	2324.81202881488	3393.41209944578	3493.53126093699	1539.65602171208	3318.0772853815	3289.47769164465	3319.29703322125	4807.14747624043	4316.8051115207	3514.46354051966	2245.37490249429	2211.28585097618	1763.66119981229	2150.25310375973	2755.71260366469	3193.3240103566	3877.1177151932	4220.51256764988	-0.5569977314691	0.0124804397096072	1.20582305873686	down	-0.524489739045653	0.0173042773337597	1.19693280912521	down	0.5569977314691	0.0124804397096072	1.20582305873685	up	0.0325079924234468	0.896821980246078	0.133234850419778	unchanged	0.524489739045653	0.0173042773337597	1.19693280912521	up	-0.0325079924234467	0.896821980246078	0.133234850419779	unchanged	10.897079375967	C17H19N3O6	406.129523444873	2.13991666666667	--	--
neg_1995	Methacycline	2907.45434049056	2410.17058500972	1889.98122443139	671.327013336718	1307.50495346842	822.791644151387	714.616405718811	1302.30999569894	752.487355388109	749.276708282323	1639.64653098496	1157.84864030187	1411.30106313575	2224.75384135246	1866.24291279298	1708.9105739792	1313.59067434566	1601.61891030199	0.704185700530565	0.0185141466369227	1.17469969681824	up	0.865223764563837	0.0565773955393264	1.04682197365139	unchanged	-0.704185700530565	0.0185141466369227	1.17469969681825	down	0.161038064033272	0.614211731929029	0.355271941910425	unchanged	-0.865223764563837	0.0565773955393264	1.04682197365139	unchanged	-0.161038064033273	0.614211731929029	0.35527194191042	unchanged	-5.05858122538339	C22H22N2O8	463.110046902578	2.13991666666667	C07654	--
neg_2001	(1xi,3xi)-1,2,3,4-Tetrahydro-1-methyl-beta-carboline-3-carboxylic acid	8335.21422919616	8153.09150382694	5947.53488057362	3196.31097830908	3760.27036529222	1980.87458620433	1701.6432528789	3271.28028324849	1296.22180836056	1607.7661699344	4802.93140966313	3038.11045484162	5094.21901604999	7672.20109780191	5620.12989144108	4821.83618863128	3967.08369479652	4881.219621306	1.03555795019438	0.0131706717565216	1.218530151015	up	1.21416109291574	0.0142432685736171	1.24651602045562	up	-1.03555795019438	0.0131706717565216	1.21853015101501	down	0.17860314272136	0.561210023983016	0.374572162096033	unchanged	-1.21416109291574	0.0142432685736171	1.24651602045562	down	-0.17860314272136	0.561210023983016	0.374572162096027	unchanged	7.56984187039372	C13H14N2O2	275.105472430158	2.14706666666667	--	--
neg_2002	3alpha-Hydroxyoreadone	601.907659495433	413.431072342088	318.540650408789	120.044185701621	172.047528196913	201.609382651389	173.09963866753	240.24875901232	135.414272901946	129.919604732679	321.651495901875	131.241104120967	262.051620882433	533.609693564781	388.71769520197	263.766752757851	185.278484434031	486.374633703782	0.368733605312327	0.430484176501224	0.45536253383433	unchanged	0.511053127649964	0.304857679590886	0.572448789166038	unchanged	-0.368733605312327	0.430484176501224	0.455362533834337	unchanged	0.142319522337637	0.748604034628799	0.203406486701378	unchanged	-0.511053127649964	0.304857679590886	0.572448789166043	unchanged	-0.142319522337637	0.748604034628799	0.203406486701373	unchanged	-3.34866287725955	C14H20O4	287.104716100644	2.14706666666667	--	--
neg_2004	Urolithin C 3-glucuronide	276.699780369677	207.733252439811	232.157524709204	162.84731799746	222.497431840062	88.7812857386548	63.7697996070997	137.252762818476	49.8405194240684	74.5255202183831	186.866368605397	114.089116087155	101.777104872182	145.790666360397	181.035140241838	198.981119752923	188.33547128543	162.865944544691	0.688583176983766	0.0380988559641984	1.08572558157248	up	1.15929746105106	0.000649482990054165	1.4962583088241	up	-0.688583176983766	0.0380988559641984	1.08572558157249	down	0.470714284067293	0.0271420016818978	1.42082157919505	up	-1.15929746105106	0.000649482990054165	1.4962583088241	down	-0.470714284067293	0.0271420016818978	1.42082157919505	down	-9.9010301599084	C19H16O11	419.057825777854	2.14706666666667	--	--
neg_2008	CMP-pseudaminic acid	12992.9693205198	37579.3123111409	11177.6360600396	2393.20226826071	5086.19167779843	3977.53040607483	4086.09938268985	3660.39227200914	3466.67365030889	3157.93573427295	8636.34642448102	3945.53724527785	170106.859250443	211926.484792169	14538.3091482503	7768.45833212622	4662.2137427347	5468.21076733346	4.11590559365979	0.157608069662994	0.79137228212154	unchanged	1.70900503681627	0.142036448764961	0.863494026046856	unchanged	-4.11590559365979	0.157608069662994	0.791372282121531	unchanged	-2.40690055684352	0.213514870047722	0.983649404477511	unchanged	-1.70900503681627	0.142036448764961	0.863494026046858	unchanged	2.40690055684352	0.213514870047722	0.983649404477516	unchanged	15.7661236631054	C22H34N5O15P	684.187182281392	2.15421666666667	C20083	Amino sugar and nucleotide sugar metabolism(ko00520);;Metabolic pathways(ko01100);;Biosynthesis of nucleotide sugars(ko01250)
neg_2014	Pymetrozine	15.61249370119	8.28659291753492	3.53537611433427	1.67003626785526e-07	32.0378490579283	90.4403026759032	68.4445468963369	119.74974068203	118.037535933515	139.688815026675	31.3186059953523	129.078181196922	4.04642410576715	1.67003626785526e-07	48.7128443241927	102.753814269042	67.3166167803092	75.2691675077504	-0.7974616049553	0.112007532045583	0.834524308925805	unchanged	-2.75203953462295	0.0002170304071164	1.59797248336899	down	0.7974616049553	0.112007532045583	0.834524308925802	unchanged	-1.95457792966765	0.0971777636362091	1.07403931248188	unchanged	2.75203953462295	0.0002170304071164	1.59797248336899	up	1.95457792966765	0.0971777636362091	1.07403931248188	unchanged	2.06103094756494	C10H11N5O	216.089531006647	2.16851666666667	C18590	--
neg_2016	Alvelestat	1525.08393839842	2198.21839152177	1179.86644152566	236.157944864685	485.466834166374	398.827765613387	348.014521515712	716.527161710757	402.5635030066	389.652792549214	965.669440522652	541.457859411278	3224.37796474713	3797.54997044061	1300.34983806379	845.61280975456	392.900412009126	652.970626488356	1.79630131554685	0.100706665601335	0.915782779718723	unchanged	1.18007655513726	0.0892888847931966	0.984306658194403	unchanged	-1.79630131554685	0.100706665601335	0.915782779718716	unchanged	-0.616224760409594	0.405834345080817	0.668736472915303	unchanged	-1.18007655513726	0.0892888847931966	0.984306658194406	unchanged	0.616224760409594	0.405834345080817	0.668736472915309	unchanged	3.21124769856468	C25H22F3N5O4S	590.13441329956	2.16851666666667	--	--
neg_2018	Lacto-N-fucopentaose V	3021.93540430295	3482.2654928604	1415.96901303604	1.67003626785526e-07	135.319643736741	29.2898589404481	25.8629603735255	182.813786541221	10.1335851779543	12.0433821257104	655.979084302325	75.9022384293879	3521.32901575333	6854.76252802842	1490.26842331061	573.892535399471	34.9148204385085	165.588282625542	4.88172145580762	0.123130820630982	0.861372433820642	unchanged	4.35489900835547	0.0720683571252004	1.05294424412495	unchanged	-4.88172145580762	0.123130820630982	0.861372433820636	unchanged	-0.526822447452152	0.62236946656018	0.418528045054897	unchanged	-4.35489900835547	0.0720683571252004	1.05294424412495	unchanged	0.526822447452152	0.62236946656018	0.418528045054903	unchanged	-5.11891387115698	C32H55NO25	888.27134955611	2.16851666666667	--	--
neg_2022	3-Carbamoyl-2-phenylpropionic acid	882.907705452909	682.992610045413	478.880543763579	81.535785574875	238.328971556081	135.368100731634	150.121305885001	244.154139109161	96.7985019094326	201.878351133902	268.175056801043	184.388815618232	1821.87202050101	2235.34521394617	561.955875079022	261.821374435994	202.089045166128	190.395567852737	2.3703589722033	0.115395754850741	0.881389364453842	unchanged	1.3698573973877	0.0809975668742573	1.01880856419789	unchanged	-2.3703589722033	0.115395754850741	0.881389364453834	unchanged	-1.0005015748156	0.304721909158274	0.807978524135869	unchanged	-1.3698573973877	0.0809975668742573	1.0188085641979	unchanged	1.0005015748156	0.304721909158274	0.807978524135874	unchanged	7.82921994980647	C10H11NO4	254.068647551491	2.17566666666667	C16591	Drug metabolism - cytochrome P450(ko00982)
neg_2023	Glyzarin	1417.31953843507	1516.73366329028	1327.69433780704	367.510309111863	1075.89940848993	1194.02353864732	1070.83910880693	1656.21332916724	1209.01114298281	961.57768355813	1444.56828691915	852.562271523861	1187.58714634095	828.187818996125	1276.61312225307	1120.55848475777	970.019382401769	1363.35634079714	-0.25770066496717	0.136585016490335	0.818569470471695	unchanged	-0.0603245819577483	0.807950082843297	0.148134524822829	unchanged	0.25770066496717	0.136585016490335	0.818569470471688	unchanged	0.197376083009421	0.453405232073149	0.534531228133673	unchanged	0.0603245819577481	0.807950082843297	0.148134524822828	unchanged	-0.197376083009421	0.453405232073149	0.534531228133672	unchanged	0.903181875728141	C18H14O4	293.082198111263	2.17566666666667	--	--
neg_2025	Pyro(l-alpha-aminoadipyl)-L-histidyl-L-thiazolidine-4-carboxamide	1538.97623256735	88.9203823103148	541.982110351101	98.1648323834134	348.042149403895	603.467458097	500.338726281211	443.59776458296	350.885767730701	625.24457726257	350.812406495437	591.593393095878	27.8757479434894	47.3704267708203	266.870793567175	178.358551104746	191.912595536236	71.757952083094	-0.992973593546694	0.0980307672561867	0.895385976118354	unchanged	0.193058379802476	0.800878175834027	0.164642442830956	unchanged	0.992973593546694	0.0980307672561867	0.89538597611836	unchanged	1.18603197334917	0.281432573043252	0.824718433170379	unchanged	-0.193058379802476	0.800878175834027	0.164642442830957	unchanged	-1.18603197334917	0.281432573043252	0.824718433170378	unchanged	1.5281406133011	C16H22N6O4S	415.117594337473	2.17566666666667	--	--
neg_2039	Salicin	2572.15864507903	4437.92069598729	3440.54036484288	675.1797708517	2438.57006800841	2692.66966984402	2306.16394421542	2480.62509839774	2367.42538015167	1479.03883225636	4904.84484855563	1719.99035489237	1602.61003033786	2012.65458158875	3716.76027772227	2654.83963739035	1609.86772268284	2852.53270025207	-0.0904613343413915	0.723969162844145	0.217111846023304	unchanged	0.381422104194818	0.317596716821053	0.567835663776057	unchanged	0.0904613343413915	0.723969162844145	0.217111846023293	unchanged	0.471883438536209	0.263786423962408	0.786245977631253	unchanged	-0.381422104194818	0.317596716821053	0.567835663776054	unchanged	-0.471883438536209	0.263786423962408	0.786245977631253	unchanged	-11.4115968119004	C13H18O7	321.071389296388	2.18998333333333	C01451	Glycolysis / Gluconeogenesis(ko00010);;Taste transduction(ko04742)
neg_2041	Cephamycin C	1185.62063285665	922.105290478885	740.11707497254	392.584164681003	1044.23788538286	1072.05925932614	816.628733581231	1617.50198538566	779.589986330686	674.442957048889	960.69415077816	1148.49537746108	1309.02973972007	1044.93088435774	858.175845312877	1647.5932331375	1772.0393875922	2705.88023935605	0.0213257839967906	0.95801884377387	0.0751656316654346	unchanged	-0.547451841188719	0.274656589160789	0.661561204805379	unchanged	-0.0213257839967908	0.95801884377387	0.075165631665449	unchanged	-0.568777625185509	0.045674111704499	1.29832198755678	down	0.547451841188718	0.274656589160789	0.661561204805375	unchanged	0.568777625185509	0.045674111704499	1.29832198755678	up	7.37652843013109	C16H22N4O9S	467.088707869405	2.18998333333333	C06566	Penicillin and cephalosporin biosynthesis(ko00311);;Metabolic pathways(ko01100)
neg_2042	(2S)-3-[3-[(4-Carbamimidoylbenzoyl)amino]propanoylamino]-2-[(4-ethylphenyl)sulfonylamino]propanoic acid	21181.030733938	34411.9707446732	15806.8432124954	2485.26930525114	4286.24389547796	3587.55509717348	3478.96968507367	4419.28957293124	3932.93930810007	2888.05604274584	11342.2260974274	3201.21702032166	56515.8696952547	80668.6678355602	17697.6454160815	9732.68669446641	3393.36829264016	4925.76574188611	2.88154137790221	0.121189578709062	0.86639841740931	unchanged	1.94595753982695	0.070972140179781	1.05466943443871	unchanged	-2.88154137790221	0.121189578709062	0.866398417409303	unchanged	-0.935583838075259	0.369054944195672	0.723065564581993	unchanged	-1.94595753982695	0.070972140179781	1.05466943443871	unchanged	0.935583838075259	0.369054944195672	0.723065564581999	unchanged	-7.26025548321297	C22H27N5O6S	524.13405442111	2.18998333333333	--	--
neg_2052	Moschamindole	1386.92653990712	602.524557153372	766.461115087266	182.941258739485	774.149473201863	611.347121328279	448.623220635504	563.952094890412	928.118682408133	741.352223018849	570.245030391274	572.439219906727	626.596126562195	826.363676845923	590.228817377896	485.731158851483	293.550034251835	765.224226364237	-0.257615487478018	0.292271456089221	0.547163748920692	unchanged	0.077716797459321	0.836853523954878	0.147848636977108	unchanged	0.257615487478018	0.292271456089221	0.547163748920697	unchanged	0.335332284937339	0.427887822917645	0.587728679842214	unchanged	-0.0777167974593209	0.836853523954878	0.147848636977108	unchanged	-0.335332284937339	0.427887822917645	0.58772867984221	unchanged	5.70525011739504	C20H18N2O4	371.103322445251	2.19713333333333	--	--
neg_2053	1,5-Benzothiazepin-4(5H)-one, 2,3-dihydro-3-hydroxy-2-(4-methoxyphenyl)-5-(2-(methylamino)ethyl)-, (2S,3S)-	789.805145856684	675.120975305555	579.896748568181	95.3690414799327	680.94886981197	579.314956341545	431.285939517751	597.124908304154	629.763315464416	679.47971148586	901.134238749975	718.595992233174	762.770724870786	539.744582235787	962.363429813207	889.971510921323	737.282369887738	628.068167095791	0.379194066014759	0.0336383636561626	1.15582835536396	up	0.0703839682520699	0.812987604689444	0.153605299611777	unchanged	-0.379194066014759	0.0336383636561626	1.15582835536397	down	-0.308810097762689	0.286192426020518	0.711121341587867	unchanged	-0.0703839682520699	0.812987604689444	0.153605299611774	unchanged	0.308810097762689	0.286192426020518	0.711121341587867	unchanged	5.2820636875273	C19H22N2O3S	379.111673086299	2.20426666666667	--	--
neg_206	[(2R,3R,4S,5R,6S)-6-[(3S,4S,5S,6R)-4,5-dihydroxy-6-(hydroxymethyl)oxan-3-yl]oxy-3,4,5-trihydroxyoxan-2-yl]methyl benzoate	105.204340194498	124.137176668067	148.606453042595	233.837535358968	170.189567122465	295.281817871908	257.485423981363	187.240663514354	277.544845052502	222.230044504602	155.132994755568	193.829777923431	150.140477894229	89.1650502848457	126.156277057287	198.699433538204	212.741504607966	179.053024950723	-0.54756192728735	0.0228162135958005	1.15342053598327	down	-0.598420324133579	0.0133178478119042	1.24152218629383	down	0.54756192728735	0.0228162135958005	1.15342053598326	up	-0.0508583968462288	0.838693973198715	0.129972228894719	unchanged	0.598420324133579	0.0133178478119042	1.24152218629383	up	0.050858396846229	0.838693973198715	0.129972228894713	unchanged	-8.17250520029433	C19H26O11	451.118664086204	0.562383333333333	--	--
neg_2066	6-Amino-2-oxohexanoate	104.404095467926	68.562912679257	74.5678811176957	296.713403235952	85.8385389292499	162.088392752269	164.259636031821	145.497072816883	146.795580888966	154.069415711562	67.9462994775503	102.905611714107	130.199448875442	27.362320328696	76.0405685001416	84.3119705845966	95.6861095327286	100.20474808836	-0.757055733609078	0.00687783598218765	1.32235224274268	down	-0.32254541135702	0.47081100202029	0.424711131658217	unchanged	0.757055733609078	0.00687783598218765	1.32235224274269	up	0.434510322252057	0.466455606154377	0.502888978405242	unchanged	0.32254541135702	0.47081100202029	0.424711131658215	unchanged	-0.434510322252057	0.466455606154377	0.502888978405243	unchanged	11.2574713128335	C6H11NO3	144.068249949441	2.21143333333333	C03239	Lysine degradation(ko00310);;D-Amino acid metabolism(ko00470);;Metabolic pathways(ko01100)
neg_2067	Tryptamine	166.878146831831	286.182408436109	213.828900761815	193.330329607743	211.333811209469	283.68694655686	183.091322379629	361.728970275593	232.396615496131	364.895393147402	237.98680904316	367.828812692415	92.9392799017651	89.8746559300909	220.782503116596	217.68944948364	257.43384470025	309.109201434481	-0.476920465620125	0.153086994716454	0.727251968430726	unchanged	-0.405798959381155	0.0694515063500316	0.964834640651603	unchanged	0.476920465620125	0.153086994716454	0.727251968430722	unchanged	0.0711215062389707	0.826897954452143	0.244928720607197	unchanged	0.405798959381155	0.0694515063500316	0.964834640651601	unchanged	-0.0711215062389707	0.826897954452143	0.244928720607202	unchanged	9.6165363479179	C10H12N2	159.094311570375	2.21143333333333	C00398	Tryptophan metabolism(ko00380);;Metabolic pathways(ko01100);;Neuroactive ligand-receptor interaction(ko04080)
neg_2070	5-(N-Methyl-4,5-dihydro-1H-pyrrol-2-yl)pyridin-2-ol	60.2869596984019	255.121561258153	244.726681647344	93.5006483890061	106.203276513771	338.553608779763	315.173684718672	265.247728679514	452.111204212974	341.284567933737	206.128839000274	237.116699520016	79.138810420748	30.2906854529777	176.890048461612	157.749847102184	178.881941387385	213.28912603997	-1.16283025143397	0.00280109904984784	1.36642032737811	down	-0.995305687449684	0.00734503664055524	1.27856725591987	down	1.16283025143397	0.00280109904984784	1.36642032737811	up	0.167524563984289	0.710246248356734	0.313941515700888	unchanged	0.995305687449684	0.00734503664055524	1.27856725591987	up	-0.167524563984289	0.710246248356734	0.31394151570089	unchanged	10.3322451011642	C10H12N2O	221.094985340319	2.21143333333333	C21075	Nicotinate and nicotinamide metabolism(ko00760);;Metabolic pathways(ko01100)
neg_2071	Besifovir	3578.62392685862	4775.44227087842	3030.76888813364	1474.99686453909	1977.57979686203	995.799147676693	934.512494193568	1257.25880651468	1112.00293203742	949.179901322667	2683.90790199732	1488.44039090148	6932.13614845208	9082.15421533804	2919.40563023896	2317.64124936081	1744.54949052266	1786.65654537506	1.79915217764721	0.0735667482417656	0.997618227729889	unchanged	1.31640506718597	0.0136010762619069	1.33277821492426	up	-1.79915217764721	0.0735667482417656	0.997618227729883	unchanged	-0.482747110461239	0.429177439802878	0.650750467674734	unchanged	-1.31640506718597	0.0136010762619069	1.33277821492426	down	0.48274711046124	0.429177439802878	0.650750467674739	unchanged	-5.76455676674853	C10H14N5O4P	344.074819397148	2.21143333333333	--	--
neg_2087	N-(1-Pyrenyl)maleimide	8627.98999208065	11873.4870806126	7133.04096956998	4141.74003664681	4487.85891963391	1687.4978066209	1684.23115415117	2361.25950798148	1508.4963137886	1704.24960113785	6003.98345394069	2584.34613118936	18036.0920353942	24364.6816255648	6768.49919398812	5077.22574779309	3797.28545191066	3765.32288548124	2.25390329484038	0.0801457477090332	0.976997344905791	unchanged	1.73348524390395	0.00745967122930315	1.4056962177494	up	-2.25390329484038	0.0801457477090332	0.976997344905785	unchanged	-0.52041805093643	0.454981333902279	0.624809205913601	unchanged	-1.73348524390395	0.00745967122930315	1.40569621774941	down	0.52041805093643	0.454981333902279	0.624809205913606	unchanged	-2.41502589894035	C20H11NO2	342.076464013263	2.21858333333333	--	--
neg_2090	FMN	63.4650620323229	43.6112455566389	59.8018224192939	104.199010806947	113.764141097883	35.0067259494028	28.3870127088042	94.9561098452644	14.7210329964902	88.4352954387719	70.103803956746	121.287273021751	22.4084581160952	1.67003626785526e-07	49.4966322180193	85.2541427939192	102.903363176402	101.660484448001	0.0704834363887477	0.905943386109521	0.131854862953278	unchanged	0.325060645722191	0.448185578060065	0.435749380191655	unchanged	-0.0704834363887478	0.905943386109521	0.131854862953286	unchanged	0.254577209333443	0.598407817668061	0.452695891311781	unchanged	-0.325060645722191	0.448185578060065	0.435749380191657	unchanged	-0.254577209333443	0.598407817668061	0.452695891311787	unchanged	-5.4216715224195	C17H21N4O9P	971.218135098617	2.21858333333333	C00061	Riboflavin metabolism(ko00740);;Metabolic pathways(ko01100);;Biosynthesis of cofactors(ko01240);;Vitamin digestion and absorption(ko04977)
neg_2091	3-Oxo-OPC8-CoA	49.6193590092612	5.27304201589007	7.03377162894006	4.03589865014282	26.0324315130693	42.8228607617225	42.0342626675127	1.67003626785526e-07	11.545659134814	1.67003626785526e-07	54.595622337589	6.5586274795909	179.037322499186	33.642418504497	98.0992269977701	153.788330103538	162.960614268251	75.6748359136214	1.88162028600833	0.0482532952428149	1.07703885010575	up	-0.23127154463145	0.78929693042993	0.201981012214691	unchanged	-1.88162028600833	0.0482532952428149	1.07703885010576	down	-2.11289183063978	0.0391756903808259	1.44295564579614	down	0.23127154463145	0.78929693042993	0.201981012214691	unchanged	2.11289183063978	0.0391756903808259	1.44295564579614	up	-24.3482910388955	C39H62N7O19P3S	1078.25232797259	2.23288333333333	C16330	alpha-Linolenic acid metabolism(ko00592);;Metabolic pathways(ko01100)
neg_2093	M1G-dR	1479.83337542279	1341.37366212334	1137.46150619456	603.977729411721	1228.93631320285	650.685928625635	618.384190634062	664.538377675992	1092.38683674374	621.498780432304	1458.16955772188	794.741489159858	1623.75535030964	1951.63111993963	1214.32959801394	1054.01845113907	857.389674140721	1005.52136998743	0.687929113751933	0.0536268723411703	1.03083948430325	unchanged	0.639765684794809	0.0240168789709797	1.17301516115706	up	-0.687929113751934	0.0536268723411703	1.03083948430325	unchanged	-0.0481634289571246	0.861109536042203	0.191992321275923	unchanged	-0.639765684794809	0.0240168789709797	1.17301516115705	down	0.0481634289571247	0.861109536042203	0.191992321275927	unchanged	-6.41942770031696	C13H13N5O4	324.069476031452	2.23288333333333	--	--
neg_2103	Stizolobinate	1.67003626785526e-07	20.6181380591133	60.6108333149518	1.67003626785526e-07	67.5840696587004	115.285404746947	156.380752565956	94.4945637131996	1.67003626785526e-07	255.617229310146	51.0643448809074	94.2709968632866	14.7836909428944	1.67003626785526e-07	75.120525809604	40.9798439457492	12.3315700364396	39.5377911285354	-1.47749296173771	0.12215594367544	0.840762717478314	unchanged	-1.7262239856739	0.0942120743540934	0.931514610476255	unchanged	1.47749296173771	0.12215594367544	0.840762717478323	unchanged	-0.248731023936183	0.758716824250843	0.103750131133754	unchanged	1.7262239856739	0.0942120743540934	0.931514610476255	unchanged	0.248731023936183	0.758716824250843	0.103750131133751	unchanged	5.58156371835519	C9H9NO6	226.036977833689	2.24003333333333	C06048	Tyrosine metabolism(ko00350)
neg_2104	Dihydromacarpine	7867.68506504557	7649.24158432601	7102.66073015185	8378.47446316309	7150.04842479939	4341.4395816556	4170.22872163505	5562.45826653589	3878.15267394574	4678.83758998668	6982.3620798511	5535.68782162225	7987.03770610345	7921.40944393924	6473.46239838797	6648.56937982211	6828.25692741374	7369.75411921996	0.464432048482385	0.0171000154304705	1.21854603254035	up	0.58909749415539	0.00354252742845759	1.44402895153688	up	-0.464432048482385	0.0171000154304705	1.21854603254035	down	0.124665445673005	0.194637586404966	0.786103598987719	unchanged	-0.58909749415539	0.00354252742845759	1.44402895153688	down	-0.124665445673005	0.194637586404966	0.786103598987715	unchanged	3.42351703371056	C22H19NO6	428.074216181405	2.24003333333333	C05316	Metabolic pathways(ko01100)
neg_2105	4-Methylumbelliferyl-6-sulfo-2-acetamido-2-deoxy-beta-glucopyranoside	8514.46220543251	8236.25582738805	7565.53835352062	8569.15382032603	8086.59262345625	5782.88356699443	5595.19878531907	6899.32178859486	4381.01302130553	5380.81305791197	7675.55885575602	6439.50140933614	8507.99204651893	8026.24931760739	6780.4534758626	7517.25297353798	8055.10563789209	9649.67235230466	0.26621672320927	0.164780135005049	0.809909535336287	unchanged	0.368227708887907	0.0588144065313448	1.04907463705747	unchanged	-0.26621672320927	0.164780135005049	0.809909535336295	unchanged	0.102010985678636	0.175129289616665	0.826307584062238	unchanged	-0.368227708887907	0.0588144065313448	1.04907463705747	unchanged	-0.102010985678637	0.175129289616665	0.826307584062235	unchanged	-9.49924737373645	C18H21NO11S	458.071894113399	2.24003333333333	--	--
neg_2108	Pelargonidin 3-arabinoside	955.480815873012	602.890868586105	419.420775900164	25.4474549831905	311.987995582953	94.2211968063773	133.450700196489	509.762328029846	182.926341765474	225.487677922288	333.847742443976	260.423708977741	356.481940074814	526.970283442111	436.180493975935	402.863038897331	174.462062239742	465.539358175301	0.420977774720639	0.330191173908036	0.556851979359431	unchanged	0.717185483957921	0.273339459618977	0.63345445085603	unchanged	-0.420977774720638	0.330191173908036	0.556851979359437	unchanged	0.296207709237283	0.572695297110316	0.41211059917319	unchanged	-0.717185483957921	0.273339459618977	0.633454450856034	unchanged	-0.296207709237283	0.572695297110316	0.412110599173186	unchanged	-3.41833972600944	C20H19O9+	851.201261355378	2.24003333333333	--	--
neg_2117	Methylitaconate	145.720855772742	133.184224762624	129.606253217772	107.866780326993	127.006996774573	26.1299089458831	28.2723018199976	60.8217119340386	22.6661808011269	44.2286951820127	126.89853295488	77.3959559550932	140.261380711918	145.946740582531	105.73864838324	110.52596593225	111.275963161809	90.6476727093811	1.34132137605122	0.000844900984272901	1.47531889847883	up	1.49772347309994	0.000203817881890392	1.62875977842216	up	-1.34132137605122	0.000844900984272901	1.47531889847883	down	0.156402097048722	0.282784469445506	0.66001020052741	unchanged	-1.49772347309994	0.000203817881890392	1.62875977842216	down	-0.156402097048722	0.282784469445506	0.660010200527406	unchanged	13.0231129289883	C6H8O4	143.036858181402	2.24718333333333	C02295	Nicotinate and nicotinamide metabolism(ko00760)
neg_2119	Methyl dioxindole-3-acetate	1922.25645709404	1845.58859812596	1623.47244747771	1268.2102410825	1519.93571303468	585.534220465473	573.346198801257	805.226836420799	539.740716122136	644.151421752766	1501.22993049517	946.237561714416	1667.82457840301	1916.24539977743	1314.77236751632	1334.49291567743	1284.74630366066	1213.78417664868	0.95647583595715	0.00310184138845524	1.38271504117391	up	1.15019219951347	0.000106749720932512	1.58983848848504	up	-0.95647583595715	0.00310184138845524	1.38271504117391	down	0.193716363556322	0.261117858214963	0.699405297690286	unchanged	-1.15019219951347	0.000106749720932512	1.58983848848504	down	-0.193716363556322	0.261117858214963	0.69940529769028	unchanged	-2.88131542244001	C11H11NO4	242.042838686845	2.25433333333333	--	--
neg_2120	Cinchophen	105489.632019446	105396.648937182	92248.9971510749	87935.8329556661	87564.1189278138	26183.1335817202	27678.6528059284	42589.7689261522	24640.3342696171	30383.7812482735	87971.7150305723	48146.9218224265	102915.842802434	114345.680439603	68917.3212418599	74303.5777889309	74684.3086125171	70017.4692733047	1.12569773121852	0.00568642201889562	1.32867018783281	up	1.35508626768172	0.000137636160808092	1.63456982002639	up	-1.12569773121852	0.00568642201889562	1.32867018783281	down	0.2293885364632	0.230463276472587	0.742515992382715	unchanged	-1.35508626768172	0.000137636160808092	1.63456982002639	down	-0.2293885364632	0.230463276472587	0.74251599238271	unchanged	8.25605053375042	C16H11NO2	270.055702825324	2.25433333333333	--	--
neg_2121	Deoxyguanosine	16432.2053799462	16383.5021601573	14675.7557256473	13243.9113024581	14033.183225904	4558.23282290802	4788.57868289083	7028.40712475342	4568.09541445067	5452.22093047765	14523.1913564615	8522.56353415699	16892.4048530076	17779.3177471293	11676.0344516821	12576.0566803025	12323.3881910082	11429.5833414233	1.07649744084839	0.00326165060457714	1.37890519982672	up	1.23918227657213	0.000175912951655967	1.62956852382721	up	-1.07649744084839	0.00326165060457714	1.37890519982672	down	0.162684835723742	0.330755050789635	0.583362713945084	unchanged	-1.23918227657213	0.000175912951655967	1.62956852382721	down	-0.162684835723742	0.330755050789635	0.58336271394508	unchanged	-9.66568692723302	C10H13N5O4	312.065566308155	2.24718333333333	C00330	Purine metabolism(ko00230);;Metabolic pathways(ko01100);;Nucleotide metabolism(ko01232);;ABC transporters(ko02010)
neg_2125	Ethylmethylhydroxypyridine succinate	35128.4013660373	35111.4443091353	30967.7491283996	29396.562098673	29429.1480365217	8942.66912503168	9605.05098390168	14492.7917783753	8710.6043245291	10549.2865304196	29497.016100388	16492.4433771337	35177.8932739697	38249.3793372593	23289.222311574	25015.4116511368	24998.9776691352	23567.2457837344	1.10529053171445	0.00570974774505113	1.3295659676982	up	1.32087194102118	0.000143976689803541	1.635752798658	up	-1.10529053171445	0.00570974774505113	1.3295659676982	down	0.215581409306724	0.253814850806512	0.702958925795516	unchanged	-1.32087194102118	0.000143976689803541	1.635752798658	down	-0.215581409306724	0.253814850806512	0.702958925795511	unchanged	-3.73401647026517	C12H13NO5	272.053102804998	2.25433333333333	--	--
neg_213	Notoamide C	538.696994957095	695.046172871468	591.470561532421	397.192579955529	434.970178533541	373.749904884659	342.631581565598	550.457189702443	294.613896244842	352.015424336398	561.307815864822	469.945808247187	442.076194749272	397.971857703665	629.028108131471	628.074043137274	549.68970097727	794.72870156102	0.202726442661102	0.458633989171767	0.47368805637375	unchanged	0.249138554052874	0.368116744198075	0.503545477385192	unchanged	-0.202726442661102	0.458633989171767	0.473688056373765	unchanged	0.0464121113917719	0.781397039626892	0.226458004087255	unchanged	-0.249138554052874	0.368116744198075	0.503545477385197	unchanged	-0.0464121113917719	0.781397039626892	0.226458004087255	unchanged	-3.05603621518841	C26H31N3O4	484.19948491921	0.555216666666667	--	--
neg_2130	Cefadroxil	75320.3597172814	73907.6903964664	65981.649423495	62572.8755651372	62576.3482784461	19000.3275434372	20274.3695563664	30477.3363364478	17879.200993781	21690.2614335403	60985.514768484	34300.1940913324	71072.3047031177	80258.2302522301	47725.7522234271	50703.6606695979	51223.656753392	48694.0378421931	1.08531638269041	0.00646420218813944	1.31620780982961	up	1.34477451539837	9.88536131401109e-05	1.64180523924717	up	-1.08531638269041	0.00646420218813944	1.31620780982961	down	0.25945813270796	0.179578553912054	0.843378960432355	unchanged	-1.34477451539837	9.88536131401109e-05	1.64180523924717	down	-0.25945813270796	0.179578553912054	0.84337896043235	unchanged	7.77548333417851	C16H17N3O5S	362.084438417016	2.24718333333333	C06878	--
neg_2139	Pelargonidin 3-(6''-malonylglucoside)	2093.43861272996	1592.86521366813	1552.32420783969	225.374434583339	1777.22552431945	2601.61349719212	2230.53652283405	3249.32444520453	3141.68812491061	2954.15546687849	2152.5843278691	3047.9468444802	1192.52875161578	1156.92878235052	2449.82762992295	2771.1817470417	2270.02332903129	3825.02507981326	-0.482107370126344	0.0604888382707765	0.932434635987672	unchanged	-0.938402020714252	0.00309528884205686	1.38759330222669	down	0.482107370126344	0.0604888382707765	0.932434635987662	unchanged	-0.456294650587908	0.210260576958616	0.762774946857344	unchanged	0.938402020714252	0.00309528884205686	1.38759330222669	up	0.456294650587908	0.210260576958616	0.762774946857341	unchanged	1.00590987865279	C24H23O13+	518.107111541656	2.25433333333333	--	--
neg_214	verproside	131.925110454733	132.092526287731	186.490961880913	325.145829710119	319.660934903107	467.905651851175	391.851412928201	291.135674466961	422.702327613311	378.293483686534	295.050717701591	298.35963008115	123.781177607298	120.358422852333	133.867180971938	247.535105428966	353.991215365874	269.915592138526	-0.797964905344164	0.0134926005486153	1.22233955855219	down	-0.676266853308958	0.0181902948428753	1.20532636896226	down	0.797964905344164	0.0134926005486153	1.22233955855219	up	0.121698052035206	0.744121429896496	0.25428243827388	unchanged	0.676266853308958	0.0181902948428753	1.20532636896226	up	-0.121698052035206	0.744121429896496	0.254282438273886	unchanged	-13.7464166784075	C22H26O13	519.105161104649	0.562383333333333	--	--
neg_2142	Nicotinamide hypoxanthine dinucleotide	1158.93440168217	1048.50876790847	1290.20028001826	1943.13736545676	1270.28077722182	127.447555923856	157.640363837156	477.450434037683	74.013126690835	404.528081780258	1271.0854025584	598.513864248376	746.584177098072	808.294847643132	818.031002655667	886.505190041305	1051.37760683326	858.08810508578	1.22570189191036	0.00979244517475394	1.34421588063478	up	1.92695944299326	0.000243713118031183	1.55405931240761	up	-1.22570189191036	0.00979244517475394	1.34421588063478	down	0.701257551082894	0.00834105357369762	1.61496165574475	up	-1.92695944299326	0.000243713118031183	1.55405931240761	down	-0.701257551082894	0.00834105357369762	1.61496165574475	down	-4.92009810300777	C21H26N6O15P2	685.064537832634	2.25433333333333	C04423	--
neg_2147	2'',3''-Di-O-p-coumaroylafzelin	176482.438822001	164228.382094741	145272.893732479	126090.990853527	130515.313682701	20197.9596085391	21641.8299559534	40378.0041545404	18458.3977018626	25417.6283291535	126983.129702052	50838.4627380914	147284.785067612	189863.446706189	99592.631988371	103925.808624383	93087.4703797376	85214.2405224935	1.69589791001482	0.00823028694834419	1.31328415650695	up	2.04095959337392	1.37932681293188e-05	1.66335716376873	up	-1.69589791001482	0.00823028694834419	1.31328415650695	down	0.345061683359103	0.195255703135976	0.818952091740247	unchanged	-2.04095959337392	1.37932681293188e-05	1.66335716376873	down	-0.345061683359103	0.195255703135976	0.818952091740241	unchanged	0.892975108167312	C39H32O14	723.172575942084	2.24718333333333	--	--
neg_2154	Flumequine	4751.4382953652	4770.70704512451	4121.20534266726	3538.62266389593	3708.90651118004	1191.33010838897	1219.31723035165	1902.94503184427	1220.9854307531	1365.7466663636	3989.59733396959	2184.25691764784	4818.32742479546	5521.98573585611	3333.47050102596	3393.98933306447	3299.97396450782	3107.65859394159	1.17210437815424	0.00636885142822803	1.32776439906929	up	1.31386290285533	0.000102966010894171	1.61228747426405	up	-1.17210437815424	0.00636885142822803	1.32776439906929	down	0.141758524701089	0.492206000938189	0.387788718031158	unchanged	-1.31386290285533	0.000102966010894171	1.61228747426405	down	-0.141758524701089	0.492206000938189	0.387788718031153	unchanged	2.59032289004954	C14H12FNO3	282.055465570135	2.26148333333333	--	--
neg_2155	2,5,7-trihydroxy-4'-methoxyisoflavanone	5750.82843668674	5508.6959235589	5064.43315963867	4657.74134838816	4775.06780238856	1660.60302407311	1745.37769961005	2467.9220432045	1573.64541318476	1789.11897107121	4707.003794416	2818.06983285878	5772.17941759501	6111.35953588587	3852.7656482901	4145.21625642267	4084.98326073001	3996.34852025839	1.01726047324545	0.0058851121833143	1.32233710318112	up	1.20295263874766	0.000220646886598483	1.61554119875439	up	-1.01726047324545	0.0058851121833143	1.32233710318112	down	0.185692165502211	0.298591165872266	0.634604363189188	unchanged	-1.20295263874766	0.000220646886598483	1.61554119875439	down	-0.185692165502211	0.298591165872266	0.634604363189184	unchanged	6.25542596766086	C16H13O6-	300.065820030955	2.26148333333333	--	--
neg_2161	2-Deoxy-2-fluoro-alpha-D-galactopyranose	164.337288179693	390.593817541148	386.277397710141	276.360729600472	287.64826810147	1172.45320079819	968.387690292186	1232.34478280603	1812.20652746498	564.020636946464	328.668657069455	636.334670361371	217.929647492269	119.108471230746	476.013792872672	398.902039310902	451.970130563148	1179.33573582133	-1.59079864923798	0.00384729305613194	1.41742405885954	down	-1.91769072180874	0.00320012538894684	1.51880677373827	down	1.59079864923798	0.00384729305613194	1.41742405885953	up	-0.326892072570764	0.384151327578535	0.521944141334433	unchanged	1.91769072180874	0.00320012538894684	1.51880677373827	up	0.326892072570764	0.384151327578535	0.521944141334429	unchanged	2.39515587223533	C6H11FO5	181.052211298377	2.26863333333333	--	--
neg_2162	4-Hydroxyfenbendazole	212754.447668981	210758.719576994	187786.431329101	180559.086823781	177929.523902955	51040.3301376892	54997.465350141	84838.360964778	47756.0581905362	59339.487246291	172311.776800741	96354.050620316	203215.124258209	228935.286659155	134875.220037761	143950.478415874	146036.379702193	137801.290669246	1.12945420518515	0.00617463897648153	1.32044589376101	up	1.39004026622461	0.000110006838232351	1.64282711515859	up	-1.12945420518515	0.00617463897648153	1.32044589376101	down	0.260586061039459	0.183065414733403	0.836270096413105	unchanged	-1.39004026622461	0.000110006838232351	1.64282711515859	down	-0.260586061039459	0.183065414733403	0.8362700964131	unchanged	6.557745417671	C15H13N3O3S	360.086821016069	2.26863333333333	--	--
neg_2165	4-Hydroxybutanoic acid	379.204662369001	416.134888456083	390.67333254274	580.546602908596	440.695969352254	465.46715297859	514.365718476366	500.177993379229	432.663638666239	494.152060423146	419.923320619148	432.179849852812	487.132906467414	358.841806766896	352.283740510877	387.044078857686	507.207109270939	448.132319634276	-0.177364004795051	0.106728449592641	0.890386582839825	unchanged	-0.119955590970216	0.283820589234085	0.629851006980873	unchanged	0.177364004795051	0.106728449592641	0.890386582839831	unchanged	0.0574084138248349	0.68004523271237	0.237492782171012	unchanged	0.119955590970216	0.283820589234085	0.629851006980871	unchanged	-0.057408413824835	0.68004523271237	0.237492782171015	unchanged	-5.12387229303325	C4H8O3	125.021478809936	2.28293333333333	C00989	Butanoate metabolism(ko00650);;Metabolic pathways(ko01100);;Carbon metabolism(ko01200)
neg_2166	6-Hydroxy-3,4-dihydro-2(1H)-quinolinone	115701.302956755	126424.317043324	115505.84477344	118992.444751285	121455.615406504	85110.5509611172	89735.0414614468	100020.113719083	81038.5318115251	87991.3390915341	116687.907414503	96400.7440834778	130292.293177672	117156.047271975	91206.6400014371	103011.622411763	117585.42737543	117750.740260638	0.223270068133242	0.0846010837707046	0.930801985963085	unchanged	0.347811985610516	0.00439509092386053	1.44102912823288	up	-0.223270068133242	0.0846010837707046	0.930801985963087	unchanged	0.124541917477274	0.170999805720791	0.850580548175536	unchanged	-0.347811985610515	0.00439509092386053	1.44102912823288	down	-0.124541917477273	0.170999805720791	0.850580548175534	unchanged	9.49752670399217	C9H9NO2	198.034873291043	2.28293333333333	--	--
neg_2167	3D-3,5/4-Trihydroxycyclohexane-1,2-dione	8595.69952493885	9686.22345213515	9052.50366534096	9656.83404440072	9837.66624447177	8390.41042792173	8819.96591076477	9251.85532304448	7837.98558950671	8566.3185394602	9303.64457016727	8723.6599498381	10221.6500262211	8493.42351088203	7560.19187461954	8571.45956665994	10121.919869704	10293.6818839521	0.0143683233938779	0.873940150095427	0.120661648697088	unchanged	0.0784911404142246	0.245268696817551	0.626198157351168	unchanged	-0.0143683233938778	0.873940150095427	0.12066164869709	unchanged	0.0641228170203469	0.408841721492001	0.498651875152421	unchanged	-0.0784911404142246	0.245268696817551	0.626198157351171	unchanged	-0.0641228170203469	0.408841721492001	0.498651875152423	unchanged	-24.1107869460418	C6H8O5	181.00798255217	2.28293333333333	C04287	Inositol phosphate metabolism(ko00562);;Metabolic pathways(ko01100)
neg_2172	Hippurate	36652.1433061873	40003.8401800069	36784.330722686	37791.1228000313	38457.8734888167	27089.6197749564	28518.8162676856	31589.8669956383	25688.6120559265	27934.3388461804	36716.4663021682	30219.0658567863	40946.3305664868	37020.3977104181	29125.2327624907	32892.6078018885	37455.6213630867	37524.6120386624	0.219540404080226	0.0869255294298593	0.926114220922441	unchanged	0.344232994549152	0.00484708076435247	1.43238036670336	up	-0.219540404080226	0.0869255294298593	0.926114220922443	unchanged	0.124692590468926	0.163401516340718	0.867553100755832	unchanged	-0.344232994549152	0.00484708076435247	1.43238036670336	down	-0.124692590468926	0.163401516340718	0.86755310075583	unchanged	-5.54215188965289	C9H9NO3	200.031918604129	2.28293333333333	C01586	--
neg_2174	Fluoromethylhistidine	118.491678119591	115.319694593914	163.705618813002	83.1913017557114	114.167971154838	268.706672426966	293.427437620541	318.942642391081	860.624935310321	194.857427664522	127.177128955762	191.529250882396	143.447903309635	110.721214588577	104.213055099589	92.2794086489646	170.48244377697	204.250505694125	-1.39740914576523	0.0839389989067775	0.996625197090134	unchanged	-1.5679790762249	0.0695716137515078	1.02971972719276	unchanged	1.39740914576523	0.0839389989067775	0.996625197090133	unchanged	-0.17056993045967	0.456535396766368	0.496146783955694	unchanged	1.5679790762249	0.0695716137515078	1.02971972719276	unchanged	0.17056993045967	0.456535396766368	0.496146783955692	unchanged	2.31788379190183	C7H10FN3O2	222.045539713964	2.27578333333333	--	--
neg_2175	S-(2-Hydroxyethyl)-N-acetyl-L-cysteine	102.119677273667	111.660953203547	142.381750836352	60.0297762431548	104.644911580414	217.018369905351	216.977052714426	260.133433935109	223.469588137376	196.743554420055	120.534156108604	177.788285395163	94.1527612526554	101.942695630523	190.488394207749	198.523599851306	159.350742796699	155.757735843577	-0.461717508241056	0.0328251338062226	1.12097722127084	down	-0.985710254844985	0.0001945504205185	1.57110065281796	down	0.461717508241056	0.0328251338062226	1.12097722127084	up	-0.523992746603929	0.0604812787047517	1.15000800107959	unchanged	0.985710254844985	0.0001945504205185	1.57110065281796	up	0.523992746603929	0.0604812787047517	1.15000800107959	unchanged	21.0564545628652	C7H13NO4S	228.035556596343	2.28293333333333	C14876	Metabolism of xenobiotics by cytochrome P450(ko00980)
neg_2177	trp-ala-asp	714.433791963535	421.418157832248	418.314985635811	285.902359646939	718.808219472989	993.189151105926	925.025706703487	1049.32568171611	1371.54937002195	835.847845951545	675.382703399948	737.611012317649	380.703943118895	198.436856714404	529.361282982959	565.196601043168	563.898974464125	958.020118759461	-1.04359218399385	0.000600764037682727	1.47685829072422	down	-0.923147283519556	0.00114654723639411	1.46468118946606	down	1.04359218399385	0.000600764037682727	1.47685829072422	up	0.120444900474298	0.695657598504071	0.362089156095171	unchanged	0.923147283519556	0.00114654723639411	1.46468118946606	up	-0.120444900474298	0.695657598504071	0.362089156095175	unchanged	0.376119658036324	C18H22N4O6	411.128749006664	2.28293333333333	--	--
neg_2178	Ipragliflozin	2909.19874451115	2965.46248049982	2680.51366720943	3440.75721678495	2922.52492990806	2216.057264685	2201.47323461037	2509.14064528558	1948.52217288003	2103.03735785137	2741.29455512183	2581.8827055326	3142.53107183111	2681.95933520458	2269.33514916452	2514.03848315365	2823.39113045451	2965.6552313252	0.199623370717847	0.103384872301468	0.890998941111454	unchanged	0.340832379832784	0.00820157926733217	1.27964662844193	up	-0.199623370717847	0.103384872301468	0.890998941111457	unchanged	0.141209009114937	0.123860704081389	0.941281408375871	unchanged	-0.340832379832784	0.00820157926733217	1.27964662844194	down	-0.141209009114937	0.123860704081389	0.94128140837587	unchanged	-8.90416954594948	C21H21FO5S	425.080442552898	2.27578333333333	--	--
neg_2188	4-Isopropenyl-2-oxy-cyclohexanecarboxyl-CoA	66.1052391190752	88.5009486876561	90.0744538541786	212.039848276678	149.402705091549	4.71481073854452	12.7081740289566	33.459114357279	6.96791172095457	15.2246956160758	110.973455928938	79.8775243526742	56.5228760189064	28.8323991030377	127.269098641017	145.9807341626	145.359753608309	106.46849252138	1.70124794626774	0.0265158000320559	1.16863795917173	up	1.99783657443199	0.00865106943898663	1.28148263368745	up	-1.70124794626774	0.0265158000320559	1.16863795917174	down	0.296588628164249	0.471722181778206	0.530470644504575	unchanged	-1.99783657443199	0.00865106943898663	1.28148263368745	down	-0.296588628164249	0.471722181778206	0.530470644504579	unchanged	5.49927823483332	C31H48N7O18P3S	966.173460837095	2.28293333333333	C11935	--
neg_2189	N6-(1,2-Dicarboxyethyl)-AMP	88.8259387516572	151.025419306338	183.848197413477	319.035072696244	221.487547640652	12.7288968908374	17.2355140357686	53.5952936562794	1.67003626785526e-07	35.053454155507	182.583521067267	85.7953383319369	179.055310253732	116.254149753647	145.520046933137	159.634827392661	180.85531805477	143.336712344529	1.72693257333773	0.00390200589863227	1.39583221602841	up	2.13025831841962	0.00383139174291369	1.37770615822002	up	-1.72693257333773	0.00390200589863227	1.39583221602842	down	0.403325745081898	0.22169954509217	0.807320697191651	unchanged	-2.13025831841962	0.00383139174291369	1.37770615822002	down	-0.403325745081898	0.22169954509217	0.807320697191653	unchanged	-17.8970200965072	C14H18N5O11P	971.129713671931	2.28293333333333	C03794	Purine metabolism(ko00230);;Alanine, aspartate and glutamate metabolism(ko00250);;Metabolic pathways(ko01100);;Nucleotide metabolism(ko01232);;Biosynthesis of cofactors(ko01240)
neg_2192	5-Hydroxypyrazine-2-carboxylic acid	104.837629938981	117.101055423615	107.184086491527	114.829946269219	119.750604431469	113.470418520848	123.030600276734	129.401129157147	97.4090949390479	117.942940602717	113.271368098044	117.533124536986	119.79974421978	94.3328697825047	96.1007270100626	100.903647026143	134.559140608339	131.020956834177	-0.102926997070728	0.346553651227281	0.50467049423133	unchanged	-0.0733327402705008	0.325992439804464	0.604421305840514	unchanged	0.102926997070728	0.346553651227281	0.504670494231328	unchanged	0.0295942568002272	0.751791224077752	0.19684267445822	unchanged	0.0733327402705006	0.325992439804464	0.604421305840509	unchanged	-0.0295942568002271	0.751791224077752	0.196842674458223	unchanged	-1.78251892602019	C5H4N2O3	139.014665972353	2.29008333333333	--	--
neg_2195	UDP-2-acetamido-4-dehydro-2,6-dideoxyglucose	134.480557271692	18.6088053125614	42.7168793287758	128.161821029916	145.991498031652	448.3123276099	410.227993668016	392.776140283903	468.487783928309	407.20779026256	40.6564122087212	323.586235570702	211.92863080873	22.6784412995266	85.2389894901768	115.95057107582	237.006838350913	247.651091645835	-1.25294084276735	0.00250298657821641	1.40918451922267	down	-2.21741229126794	2.24293856976639e-05	1.65773213004455	down	1.25294084276735	0.00250298657821641	1.40918451922267	up	-0.964471448500588	0.153130801728705	0.937872538097422	unchanged	2.21741229126794	2.24293856976639e-05	1.65773213004455	up	0.964471448500588	0.153130801728705	0.937872538097418	unchanged	0.0970505103219116	C17H25N3O16P2	634.069265028752	2.29008333333333	C04613	Amino sugar and nucleotide sugar metabolism(ko00520);;Metabolic pathways(ko01100);;Biosynthesis of nucleotide sugars(ko01250)
neg_2196	GDP-valienol	1.05925120422285	0.0128584796613569	15.3010614233436	97.7037446942226	98.2449589378564	450.519307290173	447.258327851057	303.272780621436	372.435355639793	495.560774621277	33.6057587250181	284.744401856292	24.1424192411871	1.54385173996805	27.2565997202155	44.7186313609728	193.985253119208	219.135801736176	-1.98908191960178	0.00119640056990652	1.43643818321512	down	-3.21789627020326	0.000180102060783302	1.63684072818722	down	1.98908191960178	0.00119640056990652	1.43643818321513	up	-1.22881435060148	0.315870445473782	0.647012617376055	unchanged	3.21789627020326	0.000180102060783302	1.63684072818722	up	1.22881435060148	0.315870445473782	0.647012617376051	unchanged	10.2229283256484	C17H25N5O15P2	636.057784499791	2.29008333333333	C21368	Metabolic pathways(ko01100)
neg_2206	dTDP-5-dimethyl-L-lyxose	641.549299219843	611.561197169159	630.682310442601	516.86054938814	617.455068509375	29.7713567721245	23.4335978889357	155.817165002212	11.9029088772988	54.4228058325179	528.637200187424	219.433380028051	767.343581992537	731.346567311437	516.50261725897	534.59062526558	513.504529221247	411.63213454669	2.25655233369111	0.00191740101355655	1.4224515941441	up	2.3681559244645	0.00033046244904101	1.62956534227178	up	-2.25655233369111	0.00191740101355655	1.42245159414411	down	0.111603590773393	0.615812591963238	0.265273385290321	unchanged	-2.3681559244645	0.00033046244904101	1.62956534227178	down	-0.111603590773393	0.615812591963238	0.265273385290316	unchanged	-29.4971488645157	C17H28N2O15P2	1183.17367343415	2.30438333333333	C12481	Polyketide sugar unit biosynthesis(ko00523);;Metabolic pathways(ko01100);;Biosynthesis of nucleotide sugars(ko01250)
neg_2214	5-methoxycarbonylmethyl-2-thiouridine	1628.44687159519	2948.30583088281	2497.72844226695	327.076639080455	2037.85112917057	1563.72155746844	1674.97361924675	1652.73831626625	1880.28748802988	1582.88635163635	3146.29278137955	1882.95077558506	5879.48026406882	1161.20912260961	2204.1537740587	2749.92067155662	2848.24342084718	2350.29970853229	0.643816580096246	0.195696450681944	0.757979827664662	unchanged	0.233513385984091	0.503055080914564	0.39157587895928	unchanged	-0.643816580096246	0.195696450681944	0.757979827664658	unchanged	-0.410303194112155	0.406408293481434	0.644936924551655	unchanged	-0.233513385984091	0.503055080914564	0.391575878959278	unchanged	0.410303194112155	0.406408293481434	0.644936924551655	unchanged	-18.6166712082002	C12H16N2O7S	377.059842732182	2.30438333333333	--	--
neg_2218	Iguratimod	1330.62716372074	1943.54165555317	2215.21320204507	3610.90911180465	3366.98898494204	5800.83520077548	5886.61975082624	5113.77086026224	5039.99738043917	5578.24308230095	2802.49355606684	4435.21920283367	2542.10594868504	755.029209203298	2176.62280172064	2900.44479819125	4184.91251758125	4292.78727286449	-0.899986537353422	0.00508921593089434	1.38525775933634	down	-1.05436172346989	0.000146150805079221	1.6089972804603	down	0.899986537353422	0.00508921593089434	1.38525775933634	up	-0.154375186116466	0.673869220140989	0.256684652870208	unchanged	1.05436172346989	0.000146150805079221	1.6089972804603	up	0.154375186116466	0.673869220140989	0.256684652870202	unchanged	-0.900840394220986	C17H14N2O6S	419.055123080053	2.30438333333333	--	--
neg_2219	2-trans-O-Feruloylglucaric acid	662.60926224091	1118.07653084342	1265.97243576366	2318.1885526498	2153.13409195103	3930.16324320439	4080.06756189311	3485.27523322043	3457.89759722958	3894.1152436725	1703.59664178588	3028.26849894714	1489.50310739494	426.860631345113	1398.42776181988	1779.81059121864	2716.11534469575	2968.77912963748	-1.0091765240212	0.00361957283868019	1.4185608713572	down	-1.24232083701122	0.000103213140288131	1.62818601275903	down	1.0091765240212	0.00361957283868019	1.41856087135721	up	-0.233144312990023	0.57774192746093	0.345499951934382	unchanged	1.24232083701122	0.000103213140288131	1.62818601275903	up	0.233144312990023	0.57774192746093	0.345499951934376	unchanged	-4.98521932907067	C16H18O11	421.052387974457	2.29725	--	--
neg_2223	7,8-Dihydroneopterin 3'-triphosphate	1.67003626785526e-07	1.67003626785526e-07	31.42658453282	303.980945083632	69.1844701722753	370.00257331093	360.552996260215	200.531749573884	234.340000205734	384.355707247706	55.3873821242488	198.680449663788	12.787841053151	1.67003626785526e-07	44.2763709736066	52.9047445292194	167.944205150878	160.253586996554	-1.84319569671042	0.00304528972373036	1.36783330452355	down	-1.89438611347936	0.00725730176335015	1.3056065999216	down	1.84319569671042	0.00304528972373036	1.36783330452356	up	-0.0511904167689422	0.962915423004624	0.00755068651529825	unchanged	1.89438611347936	0.00725730176335015	1.3056065999216	up	0.0511904167689423	0.962915423004624	0.00755068651529436	unchanged	2.08071130250555	C9H16N5O13P3	539.994978294642	2.29725	C04895	Folate biosynthesis(ko00790);;Metabolic pathways(ko01100);;Biosynthesis of cofactors(ko01240)
neg_2232	5-(5-Phospho-D-ribosylaminoformimino)-1-(5-phosphoribosyl)-imidazole-4-carboxamide	2016.52278761662	2164.29887327853	1938.17857840664	1142.141067	1779.45822602616	429.63382402238	444.498376648331	780.144088628631	381.572640305371	546.915241711897	1666.55059544669	767.872602377573	1993.01836166353	2388.87562287299	1602.49837614501	1619.00757347479	1433.76013456654	1585.49079984687	1.2340789079654	0.00941698059045457	1.27112864456375	up	1.36105910102986	0.00117324024774541	1.46718764297282	up	-1.2340789079654	0.00941698059045457	1.27112864456375	down	0.126980193064458	0.587621257948141	0.310771642557174	unchanged	-1.36105910102986	0.00117324024774541	1.46718764297282	down	-0.126980193064458	0.587621257948141	0.310771642557169	unchanged	-15.4324139895591	C15H25N5O15P2	1199.14486808428	2.3187	C04896	Histidine metabolism(ko00340);;Metabolic pathways(ko01100);;Biosynthesis of amino acids(ko01230)
neg_2235	(4-Methoxyphenyl)-morpholin-4-yl-morpholin-4-ylsulfanyl-sulfidophosphanium	879.266916095801	638.775224540758	872.947932767025	302.678911385529	742.89530924142	836.017555926999	1128.9058167684	518.229056286839	630.65024497911	538.247020776177	1013.4217554023	586.520051740467	1314.72716773703	658.237087381541	848.617239440214	841.892227520998	674.179625900254	603.421519767097	0.210562673271739	0.457521795801555	0.362346184071446	unchanged	0.0644819208095818	0.821654740730434	0.098910328216233	unchanged	-0.210562673271739	0.457521795801555	0.362346184071439	unchanged	-0.146080752462157	0.606173793336909	0.40538524916892	unchanged	-0.0644819208095817	0.821654740730434	0.09891032821623	unchanged	0.146080752462157	0.606173793336909	0.405385249168921	unchanged	-6.35629247005813	C15H23N2O3PS2	395.06106123825	2.3187	--	--
neg_2236	delta-(L-2-Aminoadipyl)-L-cysteinyl-D-valine	778.910725798306	679.512239953456	892.574904581733	118.285368821067	435.692751077197	359.346527181269	285.28326395005	337.81920377054	373.931354119676	309.666365107884	485.086306383994	494.303748463111	1061.87307081284	625.004566634243	562.57169464908	648.446183098967	718.636388599333	375.504624525808	1.00976584801932	0.00766803465150577	1.39922007691748	up	0.731645937618479	0.105737919047959	0.958393681462523	unchanged	-1.00976584801932	0.00766803465150577	1.39922007691748	down	-0.278119910400839	0.413089699027013	0.611246086387782	unchanged	-0.731645937618479	0.105737919047959	0.958393681462524	unchanged	0.278119910400839	0.413089699027013	0.611246086387785	unchanged	-6.67115609735252	C14H25N3O6S	408.142186797146	2.3187	C05556	Penicillin and cephalosporin biosynthesis(ko00311);;Metabolic pathways(ko01100)
neg_2247	n(alpha)-acetyl-epsilon-(2-propenal)lysine	230.642448306489	182.541292897366	365.764428636648	239.379148201092	223.743164257598	129.194745523983	185.847719730575	158.357861741012	105.451070609459	171.61283291273	232.022162269827	531.35277447418	775.865188183397	604.604702815105	561.68335802631	385.268537959448	460.504614883024	120.78871233497	1.92970644689329	0.00048922317711664	1.60125758251827	up	0.758663669429041	0.008752457857822	1.34558851785179	up	-1.92970644689329	0.00048922317711664	1.60125758251826	down	-1.17104277746425	0.00135549708931198	1.87619409838076	down	-0.758663669429041	0.008752457857822	1.34558851785179	down	1.17104277746425	0.00135549708931198	1.87619409838077	up	7.36676019783104	C11H18N2O4	241.12116432212	2.333	--	--
neg_2248	D-Lombricine	172.482649749162	902.089351107422	439.03206233038	89.7314486339324	110.220932567608	261.768125632738	283.23652450088	317.47658803564	310.698963690146	177.823206299249	531.722132321845	370.72392408012	833.360389010984	164.928430337353	490.838374851928	480.244955886269	346.760924863973	667.604334588241	0.412558947300494	0.354421268268557	0.548773549803505	unchanged	0.15353386205057	0.803195977439616	0.137565222676417	unchanged	-0.412558947300494	0.354421268268557	0.548773549803509	unchanged	-0.259025085249924	0.651971278088429	0.365986668574421	unchanged	-0.15353386205057	0.803195977439616	0.137565222676419	unchanged	0.259025085249924	0.651971278088429	0.365986668574422	unchanged	7.54248001993177	C6H15N4O6P	291.049625687219	2.32585	C01726	D-Amino acid metabolism(ko00470);;Metabolic pathways(ko01100)
neg_2249	Glucocochlearin	2404.22984104534	3379.02381325429	3270.10147223829	2464.91346972566	4079.80875227513	1315.82303736899	1343.06947037404	2250.49529909535	2937.54804448826	1749.43585588884	3882.43582569471	2905.11623704252	6790.37881927056	4939.54553346353	4268.80509269457	5854.34098319488	4804.23484100968	2461.24998935437	1.29381907667915	0.0017342155475832	1.4737201730622	up	0.692086311593814	0.00995533780222368	1.27333191937454	up	-1.29381907667915	0.0017342155475832	1.4737201730622	down	-0.60173276508534	0.026977459433904	1.4960006632718	down	-0.692086311593814	0.00995533780222368	1.27333191937454	down	0.60173276508534	0.026977459433904	1.4960006632718	up	19.2346019969774	C11H21NO9S2	374.065711063181	2.333	C08407	2-Oxocarboxylic acid metabolism(ko01210)
neg_2250	8-Demethylnovobiocic acid	4706.40761903238	4431.47707144998	2665.84560254009	24.6137133528417	2020.10889683005	1619.11912758498	1470.09701766385	1860.99932292253	868.855683062482	1189.42754388314	3180.02665292184	897.347052684771	1444.86739683978	2233.6684247675	2539.64156780055	2745.99321924926	1532.17899803141	3315.85746483751	0.142184086028987	0.704145592276317	0.242647678493287	unchanged	0.721897808846149	0.194910370889435	0.726681746607589	unchanged	-0.142184086028987	0.704145592276317	0.2426476784933	unchanged	0.579713722817162	0.258353702997812	0.793401249437554	unchanged	-0.721897808846149	0.194910370889435	0.726681746607592	unchanged	-0.579713722817162	0.258353702997812	0.793401249437551	unchanged	5.73968355738926	C21H19NO6	402.098092666789	2.333	C20629	Metabolic pathways(ko01100)
neg_2251	Dopaxanthin quinone	1439.75514258952	1177.52732357009	1240.26753532668	2921.44501226306	1726.72528536794	2169.81700673938	2212.58810194755	2435.80217528709	2389.52938384687	2672.11492640708	1591.76391055587	2275.58001597633	1414.71874068084	1130.27314253844	1299.55840213317	1680.19477149713	1882.43306369245	2156.02933587331	-0.53562965089817	0.00635682807450313	1.32644673087916	down	-0.475123724187452	0.0539600669196917	1.06906977939721	unchanged	0.53562965089817	0.00635682807450313	1.32644673087916	up	0.0605059267107173	0.830418008538295	0.173225876660377	unchanged	0.475123724187452	0.0539600669196917	1.06906977939721	unchanged	-0.0605059267107172	0.830418008538295	0.173225876660381	unchanged	-1.13060578865905	C18H16N2O8	433.088429571647	2.333	C17753	--
neg_227	GDP-4-amino-4,6-dideoxy-alpha-D-mannose	69.558892767703	23.5897521374837	18.8452779720642	111.037920672368	103.441419628035	174.406552154151	145.67764354231	80.4910460604077	118.670488042207	132.00739567151	84.0985186574388	83.3318948523992	17.2410433155429	29.3617663458538	11.6357304259168	72.9639470032128	112.638150030788	101.403030834693	-1.20193930333389	0.00857020724242045	1.2693340340055	down	-0.874356458157699	0.0223657454788985	1.18675976069778	down	1.20193930333389	0.00857020724242045	1.2693340340055	up	0.327582845176194	0.562668147566022	0.420094471761164	unchanged	0.874356458157699	0.0223657454788985	1.18675976069778	up	-0.327582845176194	0.562668147566022	0.420094471761169	unchanged	-1.41841671975241	C16H26N6O14P2	587.090112196108	0.562383333333333	C20638	Amino sugar and nucleotide sugar metabolism(ko00520);;Metabolic pathways(ko01100);;Biosynthesis of nucleotide sugars(ko01250)
neg_2271	Daidzin	662.215060277504	594.579733389544	548.004054486217	358.435534480903	596.822888128935	833.812304007035	725.504252238109	975.395287876864	861.847687179668	688.039518462015	601.914649336903	650.499180548336	601.067206367817	525.911250230864	575.10543884709	700.095140800105	653.278165015167	1023.07908683047	-0.462821714309308	0.00566175251832885	1.35112348959228	down	-0.603359940679847	0.00200983769290363	1.44265725311586	down	0.462821714309308	0.00566175251832885	1.35112348959227	up	-0.14053822637054	0.284628976051842	0.708084134527786	unchanged	0.603359940679848	0.00200983769290363	1.44265725311586	up	0.14053822637054	0.284628976051842	0.708084134527784	unchanged	5.2997525078548	C21H20O9	437.087605321337	2.34015	C10216	Metabolic pathways(ko01100)
neg_2280	Acetyl-L-tyrosine	1063.54137531335	1576.42883606652	1719.83827711966	1193.89725767503	981.485892661996	963.392572241082	862.113250950516	757.155174649009	598.160268359627	953.708572468677	1004.47075802883	1160.88288451009	1008.59713470188	708.705143958821	865.316679719131	855.920378444475	1190.68919496585	994.911264286932	0.174789469288331	0.294221337919673	0.627889742544951	unchanged	0.555698285174332	0.0253934997068044	1.19642999591728	up	-0.174789469288331	0.294221337919673	0.627889742544951	unchanged	0.380908815886001	0.087207846111384	1.15057714775169	unchanged	-0.555698285174332	0.0253934997068044	1.19642999591729	down	-0.380908815886001	0.087207846111384	1.15057714775169	unchanged	7.91978503498938	C11H13NO4	222.078948248901	2.3473	--	--
neg_2281	Melevodopa	87.1102821507734	0.406185462966538	24.7513813399323	1.67003626785526e-07	73.4946328697802	470.398448417005	394.721469060151	161.025680633865	1109.30664010172	257.328995912972	93.226141014863	77.137614071214	1.32505140478287	4.88213714502817	143.146125348591	34.4776830566491	13.8657341169743	65.862678581505	-3.16122859404488	0.0623891238663781	1.07178862058801	unchanged	-3.13958460733149	0.0627714382940207	1.05750677667111	unchanged	3.16122859404489	0.0623891238663781	1.07178862058802	unchanged	0.0216439867133918	0.981205105932141	0.117681747560263	unchanged	3.13958460733149	0.0627714382940207	1.05750677667112	unchanged	-0.0216439867133918	0.981205105932141	0.117681747560264	unchanged	5.32076385535231	C10H13NO4	256.083783900504	2.35445	--	--
neg_2282	gamma-Glutamylisoleucine	181.293537668702	167.778019808714	322.49055424181	274.205543505518	235.392172300897	191.340173557328	221.599638658484	202.573172964421	163.039329253632	197.245096331602	216.780571674138	488.157963860079	682.050385467375	523.250096139804	507.802788684331	355.194919502229	443.098327448264	125.928968533164	1.44498226953528	0.000478581191753631	1.5793998184264	up	0.343536887148525	0.110124429347545	0.889870372990498	unchanged	-1.44498226953528	0.000478581191753631	1.5793998184264	down	-1.10144538238675	0.000794446647849264	1.89681998985803	down	-0.343536887148525	0.110124429347545	0.889870372990496	unchanged	1.10144538238675	0.000794446647849264	1.89681998985804	up	-2.04925800185156	C11H20N2O5	281.111356480517	2.3473	--	--
neg_2283	10-Hydroxycarbazepine	214.148033337324	189.67291686314	213.926425552828	266.186077424997	270.116667189204	292.834114269771	285.464526907402	245.071020063855	382.921116134403	308.702512030638	187.875624339828	376.649165210807	280.006516745536	161.67176873076	169.301499692962	238.067481607191	237.564340650683	199.836436275571	-0.228878430914021	0.331750962236236	0.543437492386517	unchanged	-0.353760488454953	0.0658528010280335	0.975740606373047	unchanged	0.228878430914021	0.331750962236236	0.543437492386523	unchanged	-0.124882057540932	0.587204878685156	0.338795091212184	unchanged	0.353760488454953	0.0658528010280335	0.975740606373051	unchanged	0.124882057540932	0.587204878685156	0.33879509121218	unchanged	-6.71761022398809	C15H14N2O2	289.073222015809	2.35445	C07493	Drug metabolism - cytochrome P450(ko00982)
neg_2288	Malonyl-CoA	216.343257660905	361.512559165489	460.272460309181	984.245730818896	690.397033758569	915.135834427551	947.030704906893	809.437691404161	635.232061716923	854.232998242602	481.842219608688	680.37362795305	463.469903261466	311.545039323802	397.354168458208	486.949441084306	781.289325051016	731.322051000637	-0.648540001552235	0.00821839128132293	1.292542388516	down	-0.614898519830657	0.0519807700159682	1.08743813321099	unchanged	0.648540001552235	0.00821839128132293	1.292542388516	up	0.0336414817215784	0.928055214752077	0.0740805947187731	unchanged	0.614898519830656	0.0519807700159682	1.08743813321099	unchanged	-0.0336414817215784	0.928055214752077	0.0740805947187777	unchanged	-4.91476741219477	C24H38N7O19P3S	874.086077869136	2.35445	C00083	Fatty acid biosynthesis(ko00061);;Fatty acid elongation(ko00062);;beta-Alanine metabolism(ko00410);;Pyruvate metabolism(ko00620);;Propanoate metabolism(ko00640);;Metabolic pathways(ko01100);;Carbon metabolism(ko01200);;Fatty acid metabolism(ko01212);;Biosynthesis of cofactors(ko01240);;AMPK signaling pathway(ko04152);;Adipocytokine signaling pathway(ko04920);;Glucagon signaling pathway(ko04922);;…
neg_2291	Malyl-CoA	161.725982057742	243.470466103077	292.599968869615	273.520367697564	371.198166165049	322.959499000982	283.690137778645	329.971245572909	248.786695764322	341.919735742024	232.308532230868	276.059579565532	255.61163524768	204.435148518631	173.082332235971	228.843808157365	313.304358985647	294.12751354876	-0.327708801109861	0.0362728672321169	1.05943528139319	down	-0.209901085632709	0.235093656391215	0.685707265625929	unchanged	0.327708801109862	0.0362728672321169	1.05943528139319	up	0.117807715477153	0.572244326412198	0.406734282903362	unchanged	0.209901085632709	0.235093656391215	0.685707265625929	unchanged	-0.117807715477152	0.572244326412198	0.406734282903366	unchanged	-0.594228927971807	C25H40N7O20P3S	904.100310638484	2.3616	C04348	Glyoxylate and dicarboxylate metabolism(ko00630);;Metabolic pathways(ko01100);;Carbon metabolism(ko01200)
neg_2297	Pyrimethanil	273.377382808817	498.215008755574	334.148590887062	4.43411035602804	170.556222901119	100.149281934334	105.58156968387	120.893637336257	154.965496090697	68.0320471096062	345.290974426961	81.5659112916546	590.60955566459	530.611262388058	359.798015568569	279.242911486999	197.964442417311	278.203601199948	1.30102328930939	0.052736583994656	1.05040135427856	unchanged	0.973948207603179	0.121236959893855	0.872317741120489	unchanged	-1.30102328930939	0.052736583994656	1.05040135427856	unchanged	-0.327075081706216	0.527499100484769	0.523219013210701	unchanged	-0.973948207603179	0.121236959893855	0.87231774112049	unchanged	0.327075081706216	0.527499100484769	0.523219013210706	unchanged	-0.502946171631711	C12H13N3	220.085515109221	2.38233333333333	C11180	--
neg_2298	L-Normetanephrine	136.940560580144	106.137082962518	129.951333125919	161.927274669669	261.165822306611	172.267174522667	168.463630014761	294.402219697897	1337.64966747067	297.730230803798	264.967099982682	641.743643144951	172.674235953381	124.381126824299	276.57755131208	293.714743035057	252.661186800894	272.988022328281	-0.529804379391589	0.534372537042511	0.340703699619488	unchanged	-1.26126972509875	0.240019139243083	0.660471761917541	unchanged	0.529804379391589	0.534372537042511	0.340703699619485	unchanged	-0.731465345707157	0.189898395471693	0.827936949457337	unchanged	1.26126972509875	0.240019139243083	0.660471761917547	unchanged	0.731465345707157	0.189898395471693	0.827936949457332	unchanged	9.11812197321459	C9H13NO3	228.089415583178	2.38233333333333	C05589	Tyrosine metabolism(ko00350);;Metabolic pathways(ko01100)
neg_2301	Gibberellin A32	644.48507712418	208.85845848032	267.031198161501	94.1095699561873	376.852640168889	601.232416641455	599.190868057735	877.757772158224	785.258522731564	735.080592639599	434.40286686289	699.732756990879	373.563594479753	120.85245503407	265.827460767918	413.289005453789	394.906465102672	615.621901509287	-0.893709073253055	0.00722009926602561	1.30078997026248	down	-1.05679006937245	0.00391835558591442	1.38523207732582	down	0.893709073253055	0.00722009926602561	1.30078997026248	up	-0.163080996119394	0.723453740234809	0.186741008572041	unchanged	1.05679006937245	0.00391835558591442	1.38523207732582	up	0.163080996119394	0.723453740234809	0.186741008572039	unchanged	-1.03018483394146	C19H22O8	399.105745936717	2.37518333333333	--	--
neg_2305	Asperuloside	1109.92304584546	155.240298006237	140.79300871677	0.44653888411985	63.6324065574014	262.041812120404	191.600597261471	359.452294501657	361.303107468054	358.893562048592	176.675023811175	2455.35635565167	4595.44460749965	3095.8727857451	2071.44370867009	2769.25787978485	3362.08813594742	233.815920715597	3.37627633587804	0.000566186569299504	1.62059402421175	up	-0.101802851006237	0.911388498834748	0.0447525735500973	unchanged	-3.37627633587804	0.000566186569299504	1.62059402421175	down	-3.47807918688428	0.000195507840561052	2.02609277420685	down	0.101802851006237	0.911388498834748	0.044752573550095	unchanged	3.47807918688428	0.000195507840561052	2.02609277420685	up	1.59285144266899	C18H22O11	413.109594714305	2.38948333333333	C09769	--
neg_2311	4-hydroxyquinoline	999.719145460662	654.978598261747	544.907437557374	145.91202157632	1070.8077904681	1730.35729406753	1247.62240733914	1143.72171347627	2584.39218685206	777.79331674817	2123.41282588868	223.701618990828	520.567741322112	327.794699281294	710.224224165786	599.665505278134	571.278613142675	1169.01080584523	-1.55088845774067	0.0133452035098884	1.32340103536131	down	-0.643365651331432	0.201479916674998	0.718490325189795	unchanged	1.55088845774067	0.0133452035098884	1.32340103536131	up	0.907522806409243	0.18475118892358	0.918762733454769	unchanged	0.643365651331432	0.201479916674998	0.718490325189801	unchanged	-0.907522806409243	0.18475118892358	0.918762733454771	unchanged	10.2597527409702	C9H7NO	335.134899363092	2.4038	C06343	--
neg_2314	274782766	193.689755538152	110.003269982033	310.793827383644	15.590015185379	78.7369642620919	36.7476922180386	79.4256793205211	86.2946813277503	42.5126320058158	54.7964370817427	117.762933549605	303.206518246896	422.348926572238	429.221162688351	472.349420994395	367.143029310916	247.437173767974	57.222639471037	2.65060221472148	0.000182987715063727	1.64239700102412	up	1.21122570169112	0.122001303125868	0.916587604195685	unchanged	-2.65060221472148	0.000182987715063727	1.64239700102412	down	-1.43937651303036	0.00159883953118071	1.7511939822316	down	-1.21122570169112	0.122001303125868	0.916587604195686	unchanged	1.43937651303036	0.00159883953118071	1.7511939822316	up	3.85777152689791	C12H20N2O6	287.125971484312	2.39663333333333	--	--
neg_2318	PIP(18:2(9Z,12Z)/PGD2)	464.656176671317	331.272616901181	213.95087200863	8.9922505909608	209.105394302404	421.103005115359	460.714091417372	535.822964117781	466.88864519508	495.787763162398	471.511844417092	490.639617430397	528.635109057865	560.591951542303	673.88198216649	816.425291779031	637.110194189082	862.387752509046	0.193165258795544	0.369637528193118	0.563828278843097	unchanged	-0.932096280989808	0.0254879095704802	1.14636826086428	down	-0.193165258795544	0.369637528193118	0.563828278843112	unchanged	-1.12526153978535	0.00411705670455825	1.68340705214964	down	0.932096280989808	0.0254879095704802	1.14636826086428	up	1.12526153978535	0.00411705670455825	1.68340705214964	up	-6.22954499739281	C47H80O19P2	1045.4400100859	2.41093333333333	--	--
neg_2319	Paramethadione	327.572675395179	397.543893315244	424.476997875118	151.45862881691	404.146043322978	946.659536578487	1081.0443190507	1114.83223141642	687.002672885018	856.547297955861	264.877898565975	304.539874513034	343.97713357198	349.528903087385	430.640095773797	516.205108790856	721.040222399219	920.025943977209	-1.07236094372059	0.000279414961921414	1.53531482958925	down	-1.50874918116333	2.88092791797594e-05	1.67471798750569	down	1.07236094372059	0.000279414961921414	1.53531482958925	up	-0.436388237442746	0.164701890596888	0.930858089926508	unchanged	1.50874918116333	2.88092791797594e-05	1.67471798750569	up	0.436388237442746	0.164701890596888	0.930858089926507	unchanged	8.97063922360879	C7H11NO3	156.068025837478	2.41093333333333	C07411	--
neg_2320	NCGC00380365-01_C19H28O13_4-Hydroxy-3,5-dimethoxyphenyl 6-O-[(2S,3R,4R)-3,4-dihydroxy-4-(hydroxymethyl)tetrahydro-2-furanyl]-beta-D-glucopyranoside	2037.28067807397	970.948643810901	779.670635367918	79.0144656567599	731.295858132512	1500.84974803297	1831.82730701328	3390.76527661503	993.063991102452	2232.68745007609	1201.86222389011	703.852527285605	2559.42373742968	1658.9533914867	2529.32146314876	2640.51014188371	2006.86631834575	2153.49841024378	-0.000448827384475032	0.998917312381648	0.00153749570449601	unchanged	-1.06118516330885	0.0336626580479418	1.10150962094702	down	0.000448827384475029	0.998917312381648	0.0015374957044942	unchanged	-1.06073633592438	0.0267674985056765	1.40838924430221	down	1.06118516330885	0.0336626580479418	1.10150962094701	up	1.06073633592438	0.0267674985056765	1.40838924430221	up	7.33531006385011	C19H28O13	463.149119226346	2.41093333333333	--	--
neg_2328	1-Nitronaphthalene-5,6-oxide	368.756330606489	435.67539833693	672.681773952072	1996.38519132543	649.962860576576	1096.77690581747	964.946272402974	899.084639924616	1069.00167684064	788.419861055102	811.170636680355	629.646423996455	339.380005896742	222.11624854962	525.024192404147	517.618133413825	538.478312479815	574.680295298045	-0.959999569357654	0.00168357602180048	1.45115294305256	down	-0.128121308503397	0.775936726843413	0.173466797617948	unchanged	0.959999569357654	0.00168357602180048	1.45115294305256	up	0.831878260854256	0.205135284624687	0.899039925061561	unchanged	0.128121308503397	0.775936726843413	0.17346679761795	unchanged	-0.831878260854256	0.205135284624687	0.899039925061564	unchanged	24.786529063097	C10H7NO3	188.040002365698	2.42525	C14800	Metabolism of xenobiotics by cytochrome P450(ko00980)
neg_2329	N-Acetyl-DL-methionine	2338.03751422981	4277.93727294281	3687.25580082041	2134.83162210073	2089.19546902749	1999.81081850914	2200.19799958445	2103.48628102649	1827.80578300924	1956.76867531408	2635.36368171807	1910.66152119152	2301.97372770166	2568.43902636996	2129.84566358364	2015.61171749061	2330.74132192018	2544.18220084788	0.0696722142977312	0.477304439539997	0.407672216088462	unchanged	0.442158092811062	0.0997138156450079	0.946031386926623	unchanged	-0.069672214297731	0.477304439539997	0.407672216088465	unchanged	0.372485878513331	0.143711197911258	0.992818753100376	unchanged	-0.442158092811062	0.0997138156450079	0.946031386926626	unchanged	-0.372485878513331	0.143711197911258	0.992818753100373	unchanged	8.70217653861259	C7H13NO3S	190.056000500287	2.43238333333333	--	--
neg_2331	Emtricitabine	245.180831634451	8.0069460199966	267.203033966093	114.772688366132	56.9059103422111	488.633162338916	961.287785353379	98.4668877123324	388.418941745476	369.54264432391	151.866453643779	677.421628115623	986.234242999472	182.278406577706	50.5849407839098	149.600099112958	67.4433057598313	55.7701791446988	-0.160405155181714	0.845352170904362	0.160416193409105	unchanged	-1.48487674552193	0.120295520062227	0.901340469725594	unchanged	0.160405155181714	0.845352170904362	0.160416193409118	unchanged	-1.32447159034022	0.245623035865982	0.851217311709899	unchanged	1.48487674552193	0.120295520062227	0.901340469725595	unchanged	1.32447159034022	0.245623035865982	0.8512173117099	unchanged	2.08470539215978	C8H10FN3O3S	282.012606725009	2.43238333333333	C12599	--
neg_2334	Resorufin benzyl ether	878.826490813697	540.220042274786	448.174522822797	1.67003626785526e-07	383.415167990558	450.36525877652	581.661045471475	762.730373426071	525.083806804781	632.169114851479	786.048226474115	346.452986318376	619.902956030841	448.178628595289	1027.39239164213	859.186235251747	737.84372455228	757.698575950083	0.12267705751853	0.649807166654424	0.290916834225073	unchanged	-0.288808699246813	0.444972800142251	0.438623085846152	unchanged	-0.12267705751853	0.649807166654424	0.290916834225082	unchanged	-0.411485756765343	0.336404828641409	0.652323813643684	unchanged	0.288808699246813	0.444972800142251	0.438623085846151	unchanged	0.411485756765343	0.336404828641409	0.652323813643685	unchanged	1.21842585055126	C19H13NO3	348.088115442525	2.42525	--	--
neg_2339	CDP-DG(18:1(11Z)/22:6(4Z,7Z,10Z,13E,15E,19Z)-OH(17))	216.191724351789	329.657003767444	176.441958988544	22.0485427732564	234.08506905088	300.892352926541	337.938557714167	529.576340020325	325.244541359312	373.831279422564	180.052350881471	203.109621455981	194.289615627994	397.45930534497	539.391407264606	511.412631638353	378.041477168346	724.444791816134	-0.221060766824726	0.511912023599605	0.325117332230246	unchanged	-1.16179660107205	0.0156784309046323	1.24644423051925	down	0.221060766824726	0.511912023599605	0.325117332230232	unchanged	-0.940735834247323	0.037826949455261	1.30209723243602	down	1.16179660107205	0.0156784309046323	1.24644423051924	up	0.940735834247323	0.037826949455261	1.30209723243603	up	-1.28451345077943	C52H83N3O16P2	1112.52168846913	2.43955	--	--
neg_234	CMP-N-glycoloylneuraminate	290.918402116425	325.245822676776	264.36579289185	201.717395140462	223.720006237045	184.880428637169	144.579050357411	208.629304201617	155.792719996848	183.759092157226	247.549736110676	163.199147898965	284.091944078135	443.977533599913	275.307203646919	234.03988153869	229.645549954477	268.288466214095	0.508585447704791	0.0998094157272726	0.906420840593299	unchanged	0.439020435731023	0.0247344910759039	1.14740871975104	up	-0.508585447704791	0.0998094157272726	0.906420840593299	unchanged	-0.0695650119737683	0.773449822176506	0.275261485458531	unchanged	-0.439020435731023	0.0247344910759039	1.14740871975105	down	0.0695650119737683	0.773449822176506	0.275261485458537	unchanged	-3.41639722715596	C20H31N4O17P	651.161952202782	0.555216666666667	C03691	Amino sugar and nucleotide sugar metabolism(ko00520);;Biosynthesis of nucleotide sugars(ko01250)
neg_2340	81049696	214.702687847306	368.015631861006	322.233736378637	169.286645478736	177.184788038488	183.89323868678	172.959422320128	171.943274355079	170.201521908566	182.932936653158	252.036110564911	195.388388532884	208.51648170445	249.372668859657	218.044607786769	197.897690435793	223.048871722306	226.043128635734	0.221982683841333	0.026712942657412	1.15167300985053	up	0.440362695962436	0.102320382237117	0.947487803576925	unchanged	-0.221982683841333	0.026712942657412	1.15167300985053	down	0.218380012121103	0.339903442732182	0.651750489419465	unchanged	-0.440362695962436	0.102320382237117	0.947487803576927	unchanged	-0.218380012121103	0.339903442732182	0.651750489419463	unchanged	11.7335097722225	C6H9NO3	142.052645295404	2.43955	--	--
neg_2341	348281274	1328.33116730621	2089.43162937065	1200.31897599493	674.389202527067	1148.83891508647	1504.00156239458	1429.72212229274	1387.21883544989	1279.73243966476	1524.68198258728	1562.30433129421	943.747054489168	1054.06836543333	889.846513311594	1280.8251438547	1168.61918003978	1424.88346279334	1631.72690562526	-0.373002702316307	0.00883196239454473	1.24892723828786	down	-0.12979889499855	0.55200388942709	0.354500602147605	unchanged	0.373002702316307	0.00883196239454473	1.24892723828786	up	0.243203807317757	0.357453975141372	0.633967966513719	unchanged	0.129798894998549	0.55200388942709	0.354500602147604	unchanged	-0.243203807317757	0.357453975141372	0.633967966513719	unchanged	-9.36356983487925	C23H42NO7P	496.240106915861	2.43955	--	--
neg_2342	5-Acetamidopentanoate	900.74262114981	1171.15915122813	1098.20965799034	820.06000023048	1214.4137616706	1909.23625903646	2014.71008998948	2408.34169489082	3032.72388106839	1899.13222263845	936.742283992448	1118.5216991588	864.132854188343	644.138697004042	953.924821138415	1058.34033070643	1415.95095021805	1607.04665915536	-1.08794444048222	0.00147046896611754	1.48683197381552	down	-1.06752309426233	0.00206967531626778	1.51457898605929	down	1.08794444048222	0.00147046896611754	1.48683197381552	up	0.0204213462198966	0.91074821610032	0.131166606938864	unchanged	1.06752309426233	0.00206967531626778	1.5145789860593	up	-0.0204213462198967	0.91074821610032	0.131166606938868	unchanged	10.4376395070782	C7H13NO3	158.083927367692	2.4467	C03087	Lysine degradation(ko00310);;Metabolic pathways(ko01100)
neg_2349	N-Didesmethyl-tamoxifen	232.631973531824	539.716791413992	276.863134695085	86.5300240976361	200.704710158478	838.390520329189	888.61939150579	900.898344192894	1028.44166875491	1065.35796352355	311.015465908554	445.52302661273	211.624239385131	254.00896714274	531.607396804872	541.008592026274	473.222075061743	935.642832502373	-1.20323210289478	4.12313412233226e-05	1.60410951966398	down	-1.77988133580982	1.36833841568485e-05	1.6817379429452	down	1.20323210289478	4.12313412233226e-05	1.60410951966398	up	-0.576649232915034	0.142277358233564	0.932582880613399	unchanged	1.77988133580982	1.36833841568485e-05	1.6817379429452	up	0.576649232915035	0.142277358233564	0.932582880613398	unchanged	-0.660571631931825	C24H25NO	745.400626444288	2.4467	--	--
neg_2350	Norendoxifen	822.412834204055	1296.51636311898	672.24977419883	141.183556209245	440.720169286928	377.632722017996	366.287336374001	645.097877270081	244.95705689489	432.596402589782	859.998386948266	327.912308848001	519.918823882404	1156.89707814357	933.320513259923	894.473157341887	741.97622155809	996.718823768547	0.578531409271287	0.158881408750239	0.786263774697135	unchanged	0.46662606784648	0.344923904364527	0.532423511394633	unchanged	-0.578531409271287	0.158881408750239	0.786263774697144	unchanged	-0.111905341424807	0.784545753860267	0.226859753760152	unchanged	-0.46662606784648	0.344923904364527	0.532423511394636	unchanged	0.111905341424806	0.784545753860267	0.226859753760156	unchanged	-1.6170808643931	C24H25NO2	763.374099287546	2.45383333333333	--	--
neg_2355	Floctafenic acid	170.15684174294	684.446429291205	252.453117375078	1.67003626785526e-07	54.0641348896046	20.4806307921642	9.26012555436678	12.413730970557	10.2845736551	13.2287621847608	184.883585657869	9.14775998151011	284.15180100822	647.556705881229	265.109940451603	100.107584301618	18.7929363947643	1.67003626785526e-07	4.33451679673883	0.0852196736464771	0.958651058773321	unchanged	4.35735236867851	0.0845513702824608	1.01045756747583	unchanged	-4.33451679673883	0.0852196736464771	0.958651058773315	unchanged	0.0228355719396781	0.980362347441497	0.0411513797780839	unchanged	-4.35735236867851	0.0845513702824608	1.01045756747583	unchanged	-0.0228355719396782	0.980362347441497	0.0411513797780893	unchanged	3.28898238275066	C17H11F3N2O2	367.047755757755	2.461	--	--
neg_2357	Genipin 1-gentiobioside	2138.5392214623	1776.46658471306	1228.30077683419	324.774274545372	834.679774356996	1021.50492651311	1007.13125729266	1333.64275128705	1308.36758653707	1284.90322260384	1270.88183836668	1031.71148438792	1395.55971573761	1658.59960188178	1919.32194425705	1629.06397320332	1205.56984931487	1706.51621117566	0.206284620626995	0.27395809814203	0.649740248006845	unchanged	-0.0167461272230515	0.960187504109575	0.0118821847188424	unchanged	-0.206284620626995	0.27395809814203	0.649740248006853	unchanged	-0.223030747850047	0.497565640980306	0.475771396035114	unchanged	0.0167461272230514	0.960187504109575	0.0118821847188392	unchanged	0.223030747850047	0.497565640980306	0.475771396035118	unchanged	-1.74120810870354	C23H34O15	549.181535956891	2.46815	--	--
neg_2364	(2E)-3-[3-(sulfooxy)phenyl]prop-2-enoic acid	1877.94433058835	820.367823067353	1300.31363637797	1605.83436235694	2908.41791658654	14712.4784575876	12136.4777139148	4360.85192297354	8925.86828354414	2550.48221154703	3836.79664422171	8048.06449933619	8522.58971715678	6957.22622861142	8172.09559106319	10387.51496916	13745.1765039718	22759.2013576826	-0.229181424033316	0.631891049882918	0.253388769674239	unchanged	-2.40581786708378	0.032055927594533	1.24857849855626	down	0.229181424033316	0.631891049882918	0.253388769674227	unchanged	-2.17663644305046	0.000302858975132325	1.97292519778116	down	2.40581786708378	0.032055927594533	1.24857849855626	up	2.17663644305046	0.000302858975132325	1.97292519778115	up	6.71279666648135	C9H8O6S	242.998520492225	2.48245	--	--
neg_2365	Melatonin glucuronide	2248.02517077081	1255.053722441	1276.48213691859	488.464793167627	1458.77175507576	1747.29073335675	1797.49197332901	2529.94910254734	2217.95331729588	2801.84728779218	1176.63390419802	3927.7886634071	1373.63949611087	1259.14635033999	1624.25754092419	1821.73991814783	1931.21913472669	2467.51032401969	-0.184038582293198	0.555636303738163	0.290324144711616	unchanged	-0.779023417659087	0.00925590788495137	1.25958173091979	down	0.184038582293198	0.555636303738163	0.290324144711614	unchanged	-0.594984835365889	0.184648730878158	0.820388373617632	unchanged	0.779023417659087	0.00925590788495137	1.25958173091979	up	0.594984835365889	0.184648730878158	0.82038837361763	unchanged	8.87465118712345	C19H24N2O8	443.126289253624	2.48245	--	--
neg_2366	eribaxaban	5124.57982752078	1300.53562320607	1891.19028990731	77.2158321661111	2465.45031537247	3921.74466874978	4105.91025672777	6094.87634598271	4625.95927804736	3637.12441605397	3118.90323197604	3037.53244194402	2193.29798333527	2328.22532789132	2760.83323993586	3262.55407350993	3092.60064965681	5112.34370998611	-0.721633979769454	0.00302251845887696	1.42853771151931	down	-0.97617946076645	0.0230639722906735	1.19880417539755	down	0.721633979769454	0.00302251845887696	1.42853771151931	up	-0.254545480996995	0.558893612424263	0.379653342171288	unchanged	0.97617946076645	0.0230639722906735	1.19880417539755	up	0.254545480996996	0.558893612424263	0.379653342171288	unchanged	-8.73934703578348	C24H22ClFN4O4	483.119853699004	2.48245	--	--
neg_2372	5-(2'-Formylethyl)-4,6-dihydroxypicolinate	515.00517906339	18.1082864271017	177.272012293573	256.652765911262	279.460715538966	198.10014799909	108.430108038197	135.467215893155	264.205606324262	199.645580009287	282.468982993111	277.259481012679	226.958647716269	148.342962997166	166.38219803622	258.924870394146	242.971507883441	138.466323233482	0.338898437060612	0.174688451802339	0.770492861774029	unchanged	0.550001241513516	0.291650170180272	0.626936442597754	unchanged	-0.338898437060611	0.174688451802339	0.770492861774029	unchanged	0.211102804452905	0.63497287699116	0.369667388638095	unchanged	-0.550001241513516	0.291650170180272	0.626936442597751	unchanged	-0.211102804452905	0.63497287699116	0.369667388638096	unchanged	-2.22221933278816	C9H9NO5	467.093409662247	2.4896	C05654	Tryptophan metabolism(ko00380)
neg_2373	Tolmetin glucuronide	841.781481049496	385.599200159896	321.895819270322	1.67003626785526e-07	211.378837862116	134.019396338263	132.554880570681	233.802080211743	286.662296966446	245.822991527806	612.887127322198	187.082170308852	496.395907854009	524.00579837021	613.15105936777	432.463227098313	204.229902198275	349.822533162392	0.829618811621091	0.0583154246868118	1.03784412726537	unchanged	0.779570196019054	0.240403931193614	0.699295563627127	unchanged	-0.829618811621091	0.0583154246868118	1.03784412726537	unchanged	-0.0500486156020374	0.923519333330322	0.0841618106466969	unchanged	-0.779570196019054	0.240403931193614	0.699295563627126	unchanged	0.0500486156020373	0.923519333330322	0.0841618106467005	unchanged	6.37445653513675	C21H23NO9	478.138245203224	2.4896	--	--
neg_2376	3-Phenylpropionylglycine	1965.55267205214	4051.71418461676	2543.45527762721	1048.19610949502	1712.78152244318	945.689703111462	993.578697565596	1307.02775433402	650.82713463834	775.293548756299	1677.07523125926	372.549879249215	2677.6077071734	1821.8228230887	2114.48185877578	1513.55349510474	1873.15015328445	2273.84577772719	0.578547414978649	0.18191903217116	0.749249500650756	unchanged	0.904066809724309	0.0734656332696128	0.969462982779025	unchanged	-0.578547414978649	0.18191903217116	0.749249500650759	unchanged	0.32551939474566	0.429073438802252	0.495210733316055	unchanged	-0.904066809724309	0.0734656332696128	0.969462982779028	unchanged	-0.32551939474566	0.429073438802252	0.495210733316052	unchanged	8.3750801607063	C11H13NO3	252.089480541915	2.5039	--	--
neg_2381	1-(3,4-Dimethoxyphenyl)-1,2-ethanediol 1-O-b-D-glucoside	377.280366957968	162.949494454947	169.633661071912	1.67003626785526e-07	372.894799671621	344.027605940118	341.953669659075	226.387591037047	291.860338185357	415.174177649342	483.917767216138	258.500839648523	151.214946023853	34.2639353312189	239.613026041309	255.386168916455	201.98604325052	192.165537930987	-0.666985208656562	0.0449706734420734	1.01571996605331	down	-0.209532760304441	0.62894876149221	0.279414018479957	unchanged	0.666985208656562	0.0449706734420734	1.01571996605332	up	0.457452448352121	0.411971213515125	0.624432126782012	unchanged	0.209532760304441	0.62894876149221	0.279414018479963	unchanged	-0.457452448352121	0.411971213515125	0.624432126782015	unchanged	-3.15432857893242	C16H24O9	381.115564159415	2.51106666666667	--	--
neg_2387	(S)-2-Aminobutyrate	99.3132071553136	89.2326559759114	91.792003215727	380.535087395303	103.028378457999	92.4013347363195	92.0454918144807	53.4602620214047	161.123635502471	86.8125533606505	87.1737978890712	35.684271623928	131.763961463065	84.8831099868783	105.454972701042	99.793044158676	143.822029249273	97.2630140520057	0.0445693114543545	0.88850324794393	0.0990402563167185	unchanged	0.545527604908831	0.405880775104687	0.491410072005195	unchanged	-0.0445693114543545	0.88850324794393	0.0990402563167192	unchanged	0.500958293454477	0.439369895322703	0.50880559567019	unchanged	-0.545527604908831	0.405880775104687	0.491410072005195	unchanged	-0.500958293454477	0.439369895322703	0.508805595670191	unchanged	8.37369347857393	C4H8NO2-	137.025759381984	2.53251666666667	--	--
neg_2390	Dexelvucitabine	4.44657111299199	1989.37210599225	2887.84449331537	1.67003626785526e-07	2988.97171527016	1239.1624279777	1345.73379327348	851.899746500088	111.260653855976	826.925695581357	3588.90264937772	1960.36904752939	1602.19482396611	100.18025073729	2646.18766619718	1872.46543926291	1209.53068293587	1148.83347576658	0.765602506842277	0.14431595182991	0.810047289416413	unchanged	1.05281170858615	0.188384455689564	0.74233134069553	unchanged	-0.765602506842277	0.14431595182991	0.810047289416417	unchanged	0.287209201743874	0.649006099237942	0.365021349736395	unchanged	-1.05281170858615	0.188384455689564	0.742331340695526	unchanged	-0.287209201743874	0.649006099237942	0.365021349736398	unchanged	1.981488217388	C9H10FN3O3	262.040470651537	2.52535	--	--
neg_2393	3-Carboxy-2,3,4,9-tetrahydro-1H-pyrido[3,4-b]indole-1-propanoic acid	145.111751141905	25.5318960883306	65.1381502675801	1.67003626785526e-07	34.3328869460722	40.3830429391134	52.864684204103	139.384616384724	62.1741644567236	96.0464809548662	66.8991986319828	1.67003626785526e-07	16.2061009026531	34.4208339457901	93.747032346375	69.566098847763	79.600878961725	121.97417602974	-0.804910930283958	0.13379370343927	0.764142354574046	unchanged	-0.605664660719082	0.29165446498023	0.575456937403528	unchanged	0.804910930283959	0.13379370343927	0.764142354574038	unchanged	0.199246269564876	0.783745203137478	0.222661456754255	unchanged	0.605664660719082	0.29165446498023	0.575456937403524	unchanged	-0.199246269564876	0.783745203137478	0.222661456754254	unchanged	7.18950026083224	C15H16N2O4	287.10580194312	2.52535	--	--
neg_2396	6-Hydroxy flavin adenine dinucleotide	696.000118223121	531.923843582534	519.817651653624	363.729149776891	679.987374667004	630.402231911794	642.145722098599	837.884826204699	707.014608958091	859.514424245529	618.456396032651	796.630647457792	755.336637308206	637.261599407595	613.017773696627	770.493267054904	837.912510992105	827.231680526766	-0.030276725928068	0.786351594106067	0.0782139853981716	unchanged	-0.401533224931883	0.020434462670017	1.16094536560056	down	0.0302767259280679	0.786351594106067	0.0782139853981691	unchanged	-0.371256499003815	0.0254449464294404	1.38956643276232	down	0.401533224931883	0.020434462670017	1.16094536560056	up	0.371256499003815	0.0254449464294404	1.38956643276232	up	-5.40221094274555	C27H33N9O16P2	800.140444850103	2.52535	--	--
neg_2402	Flavin mononucleotide	28708.2063688355	30463.9288679394	26097.3700193124	19214.4539816373	31231.024480281	25492.2834967134	25912.933511315	31979.9825870893	29566.0022181963	25137.3711351093	33376.6439182641	23212.6942102442	30140.8095373381	23029.0321014342	24545.324351332	32911.9576974197	37416.8788672152	37444.4472088861	-0.0355820428468786	0.824098204637817	0.0851954693907926	unchanged	-0.0539372184429106	0.714132471410835	0.229464576712063	unchanged	0.0355820428468788	0.824098204637817	0.08519546939078	unchanged	-0.018355175596032	0.911717833792104	0.117843984526514	unchanged	0.0539372184429106	0.714132471410835	0.229464576712063	unchanged	0.0183551755960319	0.911717833792104	0.117843984526512	unchanged	0.345200042298963	C17H21N4O9P	455.097495914042	2.53966666666667	C00061	Riboflavin metabolism(ko00740);;Metabolic pathways(ko01100);;Biosynthesis of cofactors(ko01240);;Vitamin digestion and absorption(ko04977)
neg_2407	Dopamine quinone	298.465038700132	169.253035661351	186.731708559362	1.67003626785526e-07	71.9104829091682	21.0205056059063	43.914449354071	78.4019719943478	28.9431244672739	61.516008253014	163.335242730526	3.31521511998358	288.114119703277	541.63109973194	182.6756170052	64.6004076667312	27.9561194538961	84.7160993149846	1.79891843684419	0.177523796659096	0.757350220199226	unchanged	1.4819632220937	0.0724445746220569	1.0377914135432	unchanged	-1.79891843684419	0.177523796659096	0.75735022019922	unchanged	-0.31695521475049	0.707959059486448	0.329461812595926	unchanged	-1.4819632220937	0.0724445746220569	1.0377914135432	unchanged	0.31695521475049	0.707959059486448	0.329461812595932	unchanged	7.84480943223027	C8H9NO2	196.062716465575	2.55396666666667	C17755	Parkinson disease(ko05012)
neg_2434	Betavulgaroside IV	448.5161447598	769.912722126796	462.56443667711	22.2135794323184	144.593204158284	352.797685799475	341.375356620818	349.15709265574	523.958556467149	437.179593193926	606.002043606618	127.136513429993	175.957297068494	373.281442518242	568.810551136652	472.346682290769	262.3559042015	565.825475488113	-0.376514149558855	0.25885310305394	0.588052664793892	unchanged	-0.0669143372999194	0.877824945442073	0.0708714332758947	unchanged	0.376514149558855	0.25885310305394	0.588052664793884	unchanged	0.309599812258936	0.572271450565141	0.390886581164349	unchanged	0.0669143372999195	0.877824945442073	0.0708714332758947	unchanged	-0.309599812258936	0.572271450565141	0.390886581164347	unchanged	-9.82257517212978	C41H62O15	829.370469440884	2.55396666666667	--	--
neg_2440	2'-C-Methylcytidine	1009.92987985353	93.2170621876413	31.4521937836166	28.4657020975394	58.4069635813399	41.2174928536838	35.9652291519564	36.5053935914651	149.422430321435	18.2941801907808	170.912959070184	87.8675528556132	143.450638319442	1067.91146088136	97.6998321594575	132.685938170893	179.21770575489	63.8025530288951	2.30747673006301	0.209110706325634	0.701165465149013	unchanged	2.01202313817114	0.318878029660634	0.597397670183476	unchanged	-2.30747673006301	0.209110706325634	0.701165465149011	unchanged	-0.295453591891873	0.817174520322388	0.19453846150914	unchanged	-2.01202313817114	0.318878029660634	0.597397670183477	unchanged	0.295453591891873	0.817174520322388	0.194538461509145	unchanged	-3.1684352992169	C10H15N3O5	278.075023804826	2.56111666666667	--	--
neg_2455	7-Hydroxyetodolac	149.158161510301	94.598912289227	56.6332130289129	19.7616695482901	138.815300729448	376.675502524726	498.683924201232	314.902670121817	495.578130194051	475.61745845285	148.502768592679	181.176311970665	73.3694870543341	109.039889850319	376.695613830432	352.023696865924	198.416323605342	371.910170676341	-0.972879032805194	0.00804662215920796	1.2839295485268	down	-2.06017144903018	1.73142938718697e-05	1.66527535351046	down	0.972879032805194	0.00804662215920796	1.2839295485268	up	-1.08729241622498	0.0801740126542757	1.11395424319755	unchanged	2.06017144903018	1.73142938718697e-05	1.66527535351046	up	1.08729241622498	0.0801740126542757	1.11395424319755	unchanged	1.6879831510664	C17H21NO4	324.122237683637	2.56826666666667	--	--
neg_2462	ferulic acid	31.4113006890231	1.67003626785526e-07	1.67003626785526e-07	1.67003626785526e-07	35.3465607880497	597.293555200526	573.238346216011	170.143179490049	489.77838394512	85.5973870504818	80.0433872453912	351.384637899481	400.269547501789	349.60934229861	196.392380602334	415.793072205307	522.719054759828	1376.9366043416	-0.558368413828067	0.397393466602768	0.454980687830747	unchanged	-4.48746086624354	0.0377778836800569	1.21615773069291	down	0.558368413828067	0.397393466602768	0.454980687830735	unchanged	-3.92909245241547	0.000289021027658866	2.04063383004102	down	4.48746086624354	0.0377778836800569	1.21615773069291	up	3.92909245241547	0.000289021027658866	2.04063383004102	up	7.54271426463762	C10H10O4	193.052096090297	2.57541666666667	C01494	Metabolic pathways(ko01100)
neg_2465	alpha-D-Glucosamine 1-phosphate	306.564553205198	393.383875215861	122.53942577059	1.67003626785526e-07	106.422074618889	70.8736643604021	48.9160570645696	122.861133739213	28.4467086124779	142.115372613445	102.422048144992	1.67003626785526e-07	17.5053296175345	130.893636176688	281.599321285213	262.109913170011	225.246441571691	215.231205508134	0.54569505700356	0.428701095573276	0.497852761549524	unchanged	0.714652374748635	0.345108974817273	0.551888109962799	unchanged	-0.54569505700356	0.428701095573276	0.497852761549536	unchanged	0.168957317745074	0.813501328721743	0.183986433195912	unchanged	-0.714652374748635	0.345108974817273	0.551888109962804	unchanged	-0.168957317745074	0.813501328721743	0.18398643319591	unchanged	25.6900797009136	C6H14NO8P	258.045081513017	2.58258333333333	C06156	Amino sugar and nucleotide sugar metabolism(ko00520);;Metabolic pathways(ko01100);;Biosynthesis of nucleotide sugars(ko01250);;Insulin resistance(ko04931);;Diabetic cardiomyopathy(ko05415)
neg_2469	Netobimin	50.729743333316	55.719096225347	136.263707083692	145.52991888033	182.911493196648	153.395659884886	123.17588218362	56.6283871025474	209.4264305609	140.812679491056	112.488128199386	3159.94060199998	80.3080131565502	2096.48793470439	179.002723778798	812.835767155763	1964.42672981708	61.867098002428	3.47598935566238	0.0531515478212579	1.09287826962478	unchanged	-0.124591923495198	0.753858891671189	0.168354107235304	unchanged	-3.47598935566238	0.0531515478212579	1.09287826962478	unchanged	-3.60058127915758	0.0518379011343971	1.33384676258907	unchanged	0.124591923495198	0.753858891671189	0.168354107235311	unchanged	3.60058127915758	0.0518379011343971	1.33384676258907	unchanged	-1.66037490865139	C14H20N4O7S2	441.051311331643	2.58258333333333	--	--
neg_247	CMP-5-N-acetyl-7-N-(D-alanyl)-legionaminic acid	63.3152619363673	58.2109557306628	42.1262145278763	15.2554235825698	52.2193112624673	104.517273492414	32.7758251540932	21.2448059665685	88.1172807233551	46.1330266290546	75.1221724128723	19.9369714114819	6.31907011740492	116.605062494523	152.672314047968	108.108068910699	11.9376650177854	155.656736569403	-0.109807607980516	0.873107124281427	0.0594549705160357	unchanged	-0.550224157223615	0.329385863808561	0.580927945364705	unchanged	0.109807607980516	0.873107124281427	0.0594549705160262	unchanged	-0.440416549243099	0.530675412859909	0.412130537150436	unchanged	0.550224157223615	0.329385863808561	0.580927945364705	unchanged	0.440416549243099	0.530675412859909	0.412130537150438	unchanged	-6.13825191820616	C23H37N6O15P	703.170750825398	0.555216666666667	C22251	Metabolic pathways(ko01100);;Biosynthesis of nucleotide sugars(ko01250)
neg_2471	Estriol 3-sulfate 16-glucuronide	776.410397338313	206.726845698136	117.687303504447	1.67003626785526e-07	69.3971987330563	159.608026604941	168.511939245933	109.697188075223	288.866615043008	158.443078738657	71.0254084289782	332.543448926865	2731.77985821086	1425.99887694388	428.558300376542	745.060610477923	3278.12341581474	234.806163916471	2.99719551335799	0.0504508534086696	1.10964405687734	unchanged	0.1483779691181	0.872372336649406	0.108317412365485	unchanged	-2.99719551335799	0.0504508534086696	1.10964405687734	unchanged	-2.84881754423989	0.0526567719255702	1.4136147858369	unchanged	-0.1483779691181	0.872372336649406	0.108317412365487	unchanged	2.84881754423989	0.0526567719255702	1.4136147858369	unchanged	9.95458254823483	C24H32O12S	579.136265661008	2.58258333333333	--	--
neg_2478	Indoxylsulfuric acid	707.083763904287	1006.79753235284	1302.26722554375	1064.36356248779	2620.92468860218	1644.21188620599	2147.18947523316	3086.16270659048	27761.5450178815	1491.40307036528	874.104200771115	2754.05194377922	2962.58843680471	2278.43806214875	1625.93381964671	1955.55389343797	3153.24116048481	3279.21412448021	-1.41981317100825	0.377941654255787	0.511736305279793	unchanged	-2.37913090826408	0.267546698891442	0.630084561999343	unchanged	1.41981317100825	0.377941654255787	0.511736305279792	unchanged	-0.959317737255839	0.0100414807537566	1.54657999440726	down	2.37913090826408	0.267546698891442	0.630084561999347	unchanged	0.959317737255839	0.0100414807537566	1.54657999440726	up	7.84519894340502	C8H7NO4S	212.003973378052	2.58971666666667	--	--
neg_2480	Guanosine	417.924106808898	1902.44084274904	804.02763988621	61.4814145864514	296.308146943112	226.816768587048	213.668544452033	210.850242491452	378.514274012641	377.184196060455	766.662141807407	274.851998789407	973.340158779627	689.635961469875	937.029545274981	766.769608215034	375.310433368341	390.74571096976	1.15987981532388	0.0242336817618484	1.22350149013646	up	1.24085420111319	0.185559321623139	0.788543129457534	unchanged	-1.15987981532388	0.0242336817618484	1.22350149013646	down	0.0809743857893149	0.897858255541673	0.0514190609505684	unchanged	-1.24085420111319	0.185559321623139	0.788543129457535	unchanged	-0.0809743857893149	0.897858255541673	0.0514190609505653	unchanged	24.5040753475864	C10H13N5O5	318.068006738286	2.58971666666667	C00387	Purine metabolism(ko00230);;Metabolic pathways(ko01100);;Nucleotide metabolism(ko01232);;ABC transporters(ko02010)
neg_2481	Gemifloxacin	5640.08749748652	2265.37094868228	1570.26620569422	855.608638569676	2229.57731837818	547.95400479433	547.080271488725	893.486037287747	551.582781926405	922.750804479847	3562.30546748901	1185.31338168838	2661.81375469066	2472.77017749804	2042.55954207508	1976.44968009137	1346.35128370858	1438.07370832003	1.25356282368959	0.00361671177582137	1.39735040377974	up	1.71801280307712	0.0425998685740402	1.14760779955014	up	-1.25356282368959	0.00361671177582137	1.39735040377974	down	0.464449979387537	0.352084039435106	0.638112467902995	unchanged	-1.71801280307712	0.0425998685740402	1.14760779955014	down	-0.464449979387537	0.352084039435106	0.638112467902992	unchanged	1.24080707552709	C18H20FN5O4	434.14861809363	2.58971666666667	--	--
neg_2485	Agar	691.103740329997	316.658940305105	322.329221145811	4.77381216641075	410.265986289723	762.412468070494	400.929642677961	228.325710837403	1117.34812910307	117.594775874424	1132.28819599993	5.40119832647549	345.163371903102	183.667023587508	499.431981535281	342.150762729103	242.684797917076	250.866009642927	-0.830147669123802	0.261253894940545	0.665608406327473	unchanged	-2.84984238909196e-05	0.99996693838045	0.00600652014205327	unchanged	0.830147669123802	0.261253894940545	0.665608406327471	unchanged	0.830119170699911	0.264589726451994	0.758958445470687	unchanged	2.84984238910202e-05	0.99996693838045	0.00600652014206053	unchanged	-0.830119170699911	0.264589726451994	0.758958445470688	unchanged	-1.07828688594468	C14H24O9	335.134393456175	2.60403333333333	C08815	--
neg_2488	3-(3-Hydroxyphenyl)propionic acid sulfate	208.929635294692	213.877360963198	338.672977139507	112.934406579376	670.046733863053	653.051569500401	2794.58183523451	595.022959873549	2529.42373973689	1057.56008662928	252.123733108371	3757.65530701829	2035.85727883963	1589.11170061438	2201.07077342846	1345.01902077843	7279.01518859605	3088.1124626963	0.764548584728013	0.261636136162226	0.658502342442821	unchanged	-2.57667345082844	0.0235056364180624	1.27382157088302	down	-0.764548584728013	0.261636136162226	0.658502342442827	unchanged	-3.34122203555645	0.0304206418223992	1.48486940713727	down	2.57667345082844	0.0235056364180624	1.27382157088302	up	3.34122203555645	0.0304206418223992	1.48486940713727	up	5.32166564310112	C9H10O6S	245.013841841225	2.61118333333333	--	--
neg_2493	Ochratoxin B	141.954558449457	67.1426777042628	55.5326894520534	5.97569219736778	102.257323375851	68.7167307234873	136.613443272765	105.888388791614	53.5855148268446	113.540981304004	36.5969559708318	72.4016981868312	56.0388952764166	91.7070099251439	101.223986870847	65.3189807382629	51.4191991246416	97.1185792581179	-0.393432383638027	0.157508958825113	0.787420413238319	unchanged	-0.491002611652843	0.266718317867785	0.637178508800953	unchanged	0.393432383638027	0.157508958825113	0.787420413238323	unchanged	-0.0975702280148162	0.829241597723073	0.0868586383107591	unchanged	0.491002611652843	0.266718317867785	0.637178508800949	unchanged	0.0975702280148164	0.829241597723073	0.0868586383107626	unchanged	-3.18771602201464	C20H19NO6	414.118263547808	2.61118333333333	--	--
neg_2495	2-Amino-5-formylamino-6-(5-phospho-D-ribosylamino)pyrimidin-4(3H)-one	663.12562850183	543.635352196643	505.421464945227	767.551161701733	749.769166772908	546.531446771305	517.403648852549	472.504869932272	547.350756523173	554.096742046366	629.715057751054	583.824667745938	719.827854247072	569.834756626212	498.578330401947	672.217122260757	658.735873509832	477.882978136498	0.249112852743097	0.0307489802000149	1.14372095745074	up	0.308719533264124	0.0343998347594347	1.15516502078701	up	-0.249112852743097	0.0307489802000149	1.14372095745073	down	0.0596066805210269	0.64367627798952	0.279052394118349	unchanged	-0.308719533264124	0.0343998347594347	1.155165020787	down	-0.059606680521027	0.64367627798952	0.279052394118351	unchanged	6.14928238867726	C10H16N5O9P	761.134537650736	2.61118333333333	C15563	Riboflavin metabolism(ko00740);;Metabolic pathways(ko01100)
neg_2497	Verubecestat	24602.3563893127	5024.50548035849	4944.41248129408	30.4822435598178	3374.61256211002	8735.78408324635	6775.10440960525	10328.9262331856	3491.22134582147	3336.01367884041	17123.0838841258	473.75774322675	1275.9936414257	3024.93978327638	22330.2840784409	17531.1532712392	8027.21020037887	23427.4337395037	-0.0910599112171895	0.907929000678211	0.0321749325107417	unchanged	-0.0258209010192053	0.97388433722251	0.0378137724752308	unchanged	0.0910599112171895	0.907929000678211	0.0321749325107268	unchanged	0.065239010197984	0.941481267140213	0.0872492900593244	unchanged	0.0258209010192054	0.97388433722251	0.0378137724752283	unchanged	-0.0652390101979841	0.941481267140213	0.0872492900593237	unchanged	-8.66541024215767	C17H17F2N5O3S	408.091195399063	2.61833333333333	--	--
neg_2498	Humic acid	1421.19198162299	1205.33979417359	1020.28262782393	752.450563936598	1391.77349068554	1148.61117656054	1148.78415816524	1522.557074435	1518.36179243565	1430.60497856039	1523.87141924192	957.305117118966	1119.6848466023	801.461456486715	919.76844514783	1387.42726638824	1715.77626371705	1694.7493192104	-0.294389178218302	0.154151977456765	0.722382499691652	unchanged	-0.210443031905054	0.228983840304544	0.66535742236086	unchanged	0.294389178218302	0.154151977456765	0.722382499691644	unchanged	0.0839461463132476	0.715286148299473	0.238299681632827	unchanged	0.210443031905054	0.228983840304544	0.665357422360861	unchanged	-0.0839461463132475	0.715286148299473	0.23829968163283	unchanged	7.63597266389455	C9H9NO6	453.082164977665	2.61833333333333	--	--
neg_2499	Torvanol A	5.12929159472378	1.24959286249493	10.6532263161422	1.67003626785526e-07	1.67003626785526e-07	1.67003626785526e-07	9.51676676526194	10.1351541654858	1.67003626785526e-07	6.87378980972742	15.5591640375469	295.802057546138	300.472420908463	284.175710427935	209.86982932759	332.570407295339	201.463901640807	71.2396711527225	4.0543988463895	9.9056190556612e-06	1.68444477446138	up	-1.58483791216625	0.381994225491416	0.528390689744064	unchanged	-4.0543988463895	9.9056190556612e-06	1.68444477446138	down	-5.63923675855575	5.43469200509481e-05	2.11447809542072	down	1.58483791216625	0.381994225491416	0.52839068974406	unchanged	5.63923675855575	5.43469200509481e-05	2.11447809542072	up	1.23598549623664	C20H20O10S	497.076479468502	2.61833333333333	--	--
neg_2502	Tunicamycin I	596.571315846775	891.181146726301	459.954765241966	61.8257193653189	380.187666291316	537.435276960332	518.973337716133	641.443545897874	451.429213842247	572.968826287476	504.163576358608	255.503881661402	353.949063459604	479.667597125795	571.454545520043	613.826259970384	457.507304941806	737.846129605779	-0.340902958782147	0.108474922379334	0.830822272694224	unchanged	-0.257805015660487	0.453484152634076	0.439203430559615	unchanged	0.340902958782147	0.108474922379334	0.830822272694215	unchanged	0.0830979431216597	0.833013434588617	0.144782312802702	unchanged	0.257805015660487	0.453484152634076	0.439203430559611	unchanged	-0.0830979431216598	0.833013434588617	0.144782312802699	unchanged	-6.7780677027985	C36H58N4O16	847.377546043842	2.61833333333333	--	--
neg_2505	(1R*,3R*,3'S*)-1,2,3,4-Tetrahydro-1-(2-thio-3-pyrrolidinyl)-beta-carboline-3-carboxylic acid	583.74753476219	275.719692261932	350.039070415176	285.972268769813	286.569278889394	273.441058361277	301.880062658354	308.186005173297	230.164605563574	221.674278059238	500.87368443162	114.207880548362	965.055502301446	236.389261228074	588.944717132519	520.70689924423	311.569253744076	538.575494383819	0.546468239562819	0.320138692735483	0.579254230686213	unchanged	0.284820749004721	0.363003849188802	0.499297139711741	unchanged	-0.546468239562819	0.320138692735483	0.579254230686212	unchanged	-0.261647490558098	0.595078362440455	0.434492978120946	unchanged	-0.284820749004721	0.363003849188802	0.499297139711743	unchanged	0.261647490558098	0.595078362440455	0.434492978120947	unchanged	-8.18182470384617	C16H17N3O2S	314.094293239809	2.63263333333333	--	--
neg_2523	Dihydrosterigmatocystin	15.056725220371	21.0898890537906	22.5639481468067	4.18915220065722	19.5390792617495	63.9643082065526	80.9549289832317	17.2651645361715	87.0769329072022	11.7616211888006	98.0518067638049	183.922403334346	9.83870096661677	43.6002912428446	37.6312808276409	37.7559845685503	24.723348838391	1106.91576513094	-2.01916384993455	0.377601045304505	0.44571827538649	unchanged	-2.9220079903921	0.31327570920701	0.616248812287736	unchanged	2.01916384993455	0.377601045304505	0.44571827538648	unchanged	-0.902844140457549	0.401832280998978	0.530214710462479	unchanged	2.9220079903921	0.31327570920701	0.616248812287732	unchanged	0.902844140457549	0.401832280998978	0.530214710462476	unchanged	-15.1173497459362	C18H14O6	347.048776535475	2.64693333333333	C20445	Metabolic pathways(ko01100)
neg_2538	Bryo 1	408.868865105713	720.775424208765	354.735990950326	1.67003626785526e-07	215.75377120516	527.405833006696	500.537940916141	534.508225341572	653.961971457734	589.749414485102	478.666103908949	228.309494236068	348.015306266413	577.527341431037	728.214075256512	692.025872381006	509.675254696563	842.774678173115	-0.24278273819667	0.349408536188814	0.476978852095978	unchanged	-0.743942787718605	0.0626372256990055	1.00829709122655	unchanged	0.242782738196669	0.349408536188814	0.476978852095968	unchanged	-0.501160049521935	0.265499402502852	0.772842522030871	unchanged	0.743942787718605	0.0626372256990055	1.00829709122655	unchanged	0.501160049521935	0.265499402502852	0.772842522030873	unchanged	9.8076692127338	C47H68O17	925.429189037042	2.66838333333333	--	--
neg_2542	3h-Adrenaline	179.014433525589	144.872391573057	104.226867939415	66.5776867342496	223.072040166504	995.009171572612	741.731836091838	1378.77883205559	1711.20395544082	1027.47132146046	206.850880196763	902.878706938409	81.9833237013013	71.1360983418253	295.437494972409	351.386236799732	324.63166767224	592.35445729609	-1.66885833805157	0.00624489277166244	1.31437401527011	down	-2.8016036039784	0.00256123752857556	1.52641866955342	down	1.66885833805157	0.00624489277166244	1.31437401527011	up	-1.13274526592683	0.200266016514648	0.816165180819032	unchanged	2.8016036039784	0.00256123752857556	1.52641866955342	up	1.13274526592683	0.200266016514648	0.816165180819028	unchanged	9.56172614065569	C9H15NO3	230.105166139696	2.67553333333333	--	--
neg_2545	pro-glu-val	337.655159873408	434.634644176064	286.014470417051	79.1154442312994	179.323692451827	380.815620808028	400.554811232858	504.011741023091	387.896442246824	350.831458531586	222.817922177369	208.98608766479	241.203682014517	227.874963214069	356.180494355787	299.124250911068	305.98415310454	445.15518255172	-0.590954726440647	0.00152737803341827	1.42177854007607	down	-0.681562480856776	0.0275911092282407	1.183978948848	down	0.590954726440647	0.00152737803341827	1.42177854007607	up	-0.0906077544161284	0.774558155051655	0.189332608529895	unchanged	0.681562480856776	0.0275911092282407	1.183978948848	up	0.0906077544161284	0.774558155051655	0.189332608529898	unchanged	-0.34905048527363	C15H25N3O6	342.166939316342	2.67553333333333	--	--
neg_2548	3,4,5-Trimethoxyphenyl 2,6-digalloylglucoside	235.340883942598	4.2678053132676	1.76146326777235	39.1159739571568	13.8012514762025	54.8128986250045	25.3970260451286	20.7272441699083	47.9016072854718	63.688922887192	8.54214656416205	714.196026458486	1101.79283630325	1217.91693407233	799.162576031295	1245.40552351435	889.635140968513	74.7560801494961	4.37672545214624	0.000134860490916429	1.67378091647567	up	0.0760293318676346	0.948540829436611	0.0506068842733476	unchanged	-4.37672545214624	0.000134860490916429	1.67378091647567	down	-4.30069612027861	4.16697218254842e-05	2.09223095686478	down	-0.0760293318676347	0.948540829436611	0.0506068842733509	unchanged	4.30069612027861	4.16697218254842e-05	2.09223095686479	up	-2.8128173342286	C29H30O17	649.139194314213	2.68268333333333	--	--
neg_2564	Imidazobenzodiazepine	25.3842332570174	1.67003626785526e-07	13.8675231068346	3.8990596761044	35.7262582169188	80.2426861025961	63.0469725662478	10.4094822092652	77.4481514803116	22.8242615083111	18.7259534217706	10.4410082847064	78.5226419197774	43.2434437814956	54.58407109242	53.5488148200791	85.5587244429898	34.7550400185929	0.174719619709825	0.711815267091768	0.18054119703343	unchanged	-1.56470618778302	0.0470408837611006	1.10720836286596	down	-0.174719619709825	0.711815267091768	0.18054119703343	unchanged	-1.73942580749285	0.0162102700538215	1.56657914526922	down	1.56470618778302	0.0470408837611006	1.10720836286596	up	1.73942580749285	0.0162102700538215	1.56657914526922	up	-3.49377943287421	C10H6N4	181.05133370477	2.69698333333333	--	--
neg_2565	Clitocine	693.000530909203	394.972689214405	414.089081551587	81.6817407531649	393.536473702282	499.919965104601	498.783401099129	628.473391838752	633.775173084587	496.510020161593	774.49656388487	383.415537662525	471.46705470542	379.81242078046	582.11709403554	630.945083059917	519.255527183875	681.150767425009	-0.212815527709613	0.178778893010944	0.700687034133951	unchanged	-0.321463035503854	0.324191297954626	0.572249298842521	unchanged	0.212815527709613	0.178778893010944	0.700687034133938	unchanged	-0.10864750779424	0.753341424385005	0.222741292546154	unchanged	0.321463035503854	0.324191297954626	0.572249298842523	unchanged	0.10864750779424	0.753341424385005	0.222741292546153	unchanged	-5.01930984240826	C9H13N5O6	332.083345051758	2.69698333333333	--	--
neg_2569	Elagolix	2894.05048666258	2304.77812795029	1226.47780978068	426.892881024854	642.334704161875	3596.2007895805	3578.37878479386	6808.84205238269	1000.87518473205	1623.45571495892	1326.49009648736	768.060757455472	2094.48650929164	2883.10680187107	2030.03734351562	2443.16944969595	2260.59289575308	23735.2195899857	-1.69276258609974	0.242780706529632	0.626372320782411	unchanged	-2.19329930789863	0.194742201895215	0.786286452508343	unchanged	1.69276258609974	0.242780706529632	0.6263723207824	unchanged	-0.500536721798894	0.241214064462322	0.852388636623092	unchanged	2.19329930789863	0.194742201895215	0.786286452508337	unchanged	0.500536721798894	0.241214064462322	0.852388636623096	unchanged	-0.765229646912956	C32H30F5N3O5	652.184746973264	2.69698333333333	--	--
neg_2574	Hydralazine	280.337668461995	170.674813160436	189.584329409614	159.14611656765	363.614077459915	733.575862204012	607.371459675059	294.009400007509	736.963716548984	292.541518905988	278.647811917086	236.358614824572	560.895785147876	382.807720686402	435.016308094991	430.085353260834	553.331428988767	396.95996082839	-0.236525487361554	0.455065975469041	0.468623688136064	unchanged	-1.08612590363042	0.0233092190187302	1.24653335602903	down	0.236525487361554	0.455065975469041	0.468623688136064	unchanged	-0.849600416268871	0.0101045242074928	1.60396347780875	down	1.08612590363042	0.0233092190187302	1.24653335602903	up	0.849600416268871	0.0101045242074928	1.60396347780875	up	2.43223560850529	C8H8N4	159.068009183623	2.71056666666667	C07040	--
neg_2577	L-Thyronine	829.791165482646	636.685576405397	542.710880041492	583.664949338835	780.675757730453	1855.90847922315	1775.27372055314	1693.91027316235	2092.58450205312	1110.51793105779	1071.33151505352	995.341987945753	718.779355437577	559.732225033417	822.63950385507	1004.57045315981	934.2117255528	2338.71984202969	-1.1097998497229	0.00131577087212095	1.50393223713846	down	-1.28973256585665	0.000691038163664156	1.58574125497278	down	1.1097998497229	0.00131577087212095	1.50393223713845	up	-0.179932716133755	0.38213040039837	0.569900170102086	unchanged	1.28973256585665	0.000691038163664156	1.58574125497278	up	0.179932716133755	0.38213040039837	0.569900170102082	unchanged	-1.80682344643931	C15H15NO4	272.092338088412	2.71056666666667	--	--
neg_2580	n-benzoyl-2'-deoxycytidine	534.156743021303	192.860157243742	328.095853351142	98.2072722355192	301.11793619127	334.3290405039	418.960508733848	406.097305488057	239.091426980104	375.384648877565	339.196026626618	118.003566419848	132.014446503896	193.887795494407	365.759285020052	236.989554102701	249.834441553893	367.739576288524	-0.724080667944989	0.0127966856852567	1.2299716699372	down	-0.255805210824495	0.408911610181344	0.483070218877109	unchanged	0.724080667944989	0.0127966856852567	1.2299716699372	up	0.468275457120493	0.274585002740232	0.801064740483961	unchanged	0.255805210824495	0.408911610181344	0.483070218877107	unchanged	-0.468275457120493	0.274585002740232	0.80106474048396	unchanged	-9.08114557603564	C16H17N3O5	366.083215037339	2.71056666666667	--	--
neg_2584	3-Carboxy-1-hydroxypropyl-ThPP	0.267812271907579	1.67003626785526e-07	0.546261174698477	1.67003626785526e-07	1.67003626785526e-07	162.045700457177	201.315923633097	241.876272868955	15.6088402326022	1.00551610646751	1.67003626785526e-07	0.386904357903686	1.78023955828705	0.956447382530892	0.10620532850527	1.38104467504764	0.6471250928372	282.100139802667	-7.42559806310324	0.0261091814526862	1.25770793467875	down	-10.1168709336214	0.0256586102285705	1.30609158159861	down	7.42559806310324	0.0261091814526862	1.25770793467874	up	-2.69127287051812	0.03295914185917	1.48658294473145	down	10.1168709336214	0.0256586102285705	1.3060915815986	up	2.69127287051812	0.03295914185917	1.48658294473145	up	-1.58631483027758	C16H25N4O10P2S+	548.050493987024	2.71056666666667	C05381	Citrate cycle (TCA cycle)(ko00020);;Lipoic acid metabolism(ko00785)
neg_2585	dTDP-3-amino-2,3,6-trideoxy-C-methyl-D-erythro-hexopyranos-4-ulose	47.3100756551638	20.9020573933783	4.72384359467582	11.5636958776813	3.1567341458797	973.066541751268	837.952513560574	865.997092978417	196.007573825321	247.761787771124	11.1756096546371	25.7473399935215	26.7119671499419	16.6790825569324	27.5473793015454	52.5920586435177	121.601276851808	1486.01810257857	-4.08804508327848	0.0144518211003441	1.32682041524312	down	-5.54264381304076	0.0125430316367205	1.41426500072336	down	4.08804508327848	0.0144518211003441	1.32682041524311	up	-1.45459872976228	0.145262638196595	1.02224712419097	unchanged	5.54264381304076	0.0125430316367205	1.41426500072335	up	1.45459872976228	0.145262638196595	1.02224712419097	unchanged	-3.09163977707887	C17H27N3O13P2	588.098434989098	2.71056666666667	C12319	Metabolic pathways(ko01100);;Biosynthesis of nucleotide sugars(ko01250)
neg_2586	Fuzlocillin	338.508489535783	32.9011207064477	6.64011934824913	1.67003626785526e-07	1.67003626785526e-07	215.541205931733	142.191712067126	194.756618374564	66.8514353544097	6.80857558453091	4.89483749104833	150.443107083927	588.158270030732	1029.42749575462	359.098855332127	753.793525458127	973.975634044761	416.531988698656	1.88639368500448	0.0192334629499078	1.21899981514075	up	-1.44509110872673	0.200172491243823	0.741302181976618	unchanged	-1.88639368500448	0.0192334629499078	1.21899981514076	down	-3.33148479373121	0.00754824459312494	1.7310572885382	down	1.44509110872673	0.200172491243823	0.741302181976612	unchanged	3.33148479373121	0.00754824459312494	1.7310572885382	up	3.71594056781861	C25H26N6O8S	591.130069294814	2.71056666666667	--	--
neg_2587	Stachyose	1361.12741219425	700.880379185157	366.175358852613	1.67003626785526e-07	49.8353108577944	34.274659092867	90.7851832527693	453.869944970421	32.8856495822683	114.936827200128	346.86990959637	1.42321248763014	21.0749142691367	841.066114414795	694.923573177393	530.770602228479	123.291573584199	681.963405986263	0.651329598844841	0.488846302905296	0.403541188247888	unchanged	1.00381340583376	0.342889478991957	0.548558351840412	unchanged	-0.651329598844841	0.488846302905296	0.403541188247897	unchanged	0.352483806988923	0.697596416463663	0.281949963893181	unchanged	-1.00381340583376	0.342889478991957	0.548558351840417	unchanged	-0.352483806988923	0.697596416463663	0.281949963893176	unchanged	-25.2390150868822	C24H42O21	687.179711394166	2.71056666666667	C01613	Galactose metabolism(ko00052);;Metabolic pathways(ko01100)
neg_2591	2-Hydroxyadenosine	437.28656454489	367.90097023142	201.548714326575	93.4115551813842	281.769585593888	1181.62047334889	1035.34315726329	1100.74108146969	578.674644628924	509.145677565007	349.494327510405	232.826024286407	152.329466960684	167.273099550966	319.51012671327	354.496381998164	333.99797455989	1900.48996919772	-2.01478212017287	0.0112400343979613	1.33932166152171	down	-1.86477977441487	0.0125424670399606	1.38152089404663	down	2.01478212017287	0.0112400343979613	1.3393216615217	up	0.150002345758002	0.658582511281505	0.350007013341156	unchanged	1.86477977441487	0.0125424670399606	1.38152089404663	up	-0.150002345758002	0.658582511281505	0.350007013341157	unchanged	-12.9497622481214	C10H13N5O5	304.062670388908	2.71771666666667	--	--
neg_2592	Gyrocyanin	14.6371903985346	1.67003626785526e-07	0.0751426717166977	1.6486082325171	0.564749987246695	23.3000352478485	21.404672600642	13.9819660926268	71.9507610520747	5.31743463582838	7.84052438590189	171.918629947698	612.835392634429	797.216214100969	132.885407222004	441.435807336457	712.614577738188	7.07775446180778	4.32608456166432	0.010280402804165	1.3623841579401	up	-2.52989889286087	0.109402207558779	0.910731450814505	unchanged	-4.32608456166432	0.010280402804165	1.36238415794009	down	-6.85598345452519	0.00880249418906746	1.80704832560663	down	2.52989889286087	0.109402207558779	0.910731450814509	unchanged	6.85598345452519	0.00880249418906746	1.80704832560664	up	7.82245831630452	C17H12O5	295.063513033933	2.71771666666667	--	--
neg_2594	Esmolol	334.631809549216	538.698739153607	282.815813186644	21.1882711027704	103.285417189438	535.622449739144	521.463154336143	492.25837304005	692.875908614603	415.383640030696	421.500249845038	318.052020726314	118.346656980351	223.852282019863	393.397518876103	311.336513565341	220.404151000822	587.068473785658	-1.03323564319565	0.000509544318565209	1.48629551101261	down	-0.930739639716446	0.0214816387223755	1.21272262440036	down	1.03323564319565	0.000509544318565209	1.4862955110126	up	0.102496003479203	0.831901219633236	0.178899573001188	unchanged	0.930739639716446	0.0214816387223755	1.21272262440036	up	-0.102496003479203	0.831901219633236	0.178899573001187	unchanged	-1.69454989442194	C16H25NO4	316.152525910334	2.71771666666667	C06980	--
neg_2599	Mimosine	398.860133487209	273.307505936178	240.568773103363	54.0926291657061	177.175841018444	504.317822639369	563.76244523124	576.841908587159	486.803186655387	534.814155293367	287.974750695308	351.333582849588	290.067416924618	390.452730715852	393.490026123231	281.923391296819	263.50492492151	493.319524031732	-0.681099269977583	7.15669458091786e-05	1.62102515397764	down	-1.14184922917176	0.00112928560642392	1.56639188882805	down	0.681099269977583	7.15669458091786e-05	1.62102515397765	up	-0.460749959194179	0.13088790389768	1.0062727056705	unchanged	1.14184922917176	0.00112928560642392	1.56639188882805	up	0.460749959194179	0.13088790389768	1.0062727056705	unchanged	9.3155714346583	C8H10N2O4	395.12452734482	2.71771666666667	--	--
neg_2609	2-n-Propyl-4-oxopentanoic acid	20.8525534110326	16.4924748065608	16.6720698645957	1.67003626785526e-07	17.1183891332889	25.2922038741775	15.6087241690633	10.3527747258646	288.530175382871	24.512366209876	21.7063724293794	31.3002476720174	11.2669526852494	1.67003626785526e-07	27.4995421981958	31.5286583674413	17.8929985463839	10.5934893902918	-1.64959575539733	0.392204837366541	0.493556584153878	unchanged	-2.01361899016751	0.347505380808443	0.526069577292217	unchanged	1.64959575539733	0.392204837366541	0.493556584153877	unchanged	-0.364023234770184	0.485174754826354	0.394686655046128	unchanged	2.01361899016751	0.347505380808443	0.526069577292222	unchanged	0.364023234770184	0.485174754826354	0.394686655046125	unchanged	4.27628568290586	C8H14O3	203.093173234027	2.73201666666667	C16655	Drug metabolism - cytochrome P450(ko00982)
neg_2611	7,8-Didemethyl-8-hydroxy-5-deazariboflavin	1375.7181769564	714.257722011403	494.474907222371	254.919084010723	392.521115019877	337.392845517206	297.221600268735	342.532452141632	127.026843256455	251.315325367809	458.502320548339	514.28024735986	598.954693415081	762.305445532821	625.364266399588	649.548415482264	413.921128974667	802.998600135562	0.723627953189416	0.0606469428736204	1.03197172514722	unchanged	0.773753738889601	0.214188292523501	0.695121639858402	unchanged	-0.723627953189416	0.0606469428736204	1.03197172514722	unchanged	0.0501257857001852	0.906374949745343	0.0915357054781298	unchanged	-0.773753738889601	0.214188292523501	0.695121639858407	unchanged	-0.0501257857001852	0.906374949745343	0.0915357054781252	unchanged	14.690459858267	C16H17N3O7	384.086651920175	2.73201666666667	C19154	Metabolic pathways(ko01100);;Biosynthesis of cofactors(ko01240)
neg_2621	NCGC00380446-01_C16H19N3O5_11-Hydroxy-11-isopropyl-4-methoxy-8-methyl-10,11-dihydro-6H-oxepino[2,3-d]pyrazino[1,2-a]pyrimidine-6,9(8H)-dione	482.987259044112	103.827574030957	132.473601155508	29.1136231572742	165.063400241897	162.321497337423	195.612851846209	139.864498399102	201.830201587549	248.112620344849	203.608393694706	209.014443194176	139.160097533981	151.382891385005	214.247217547911	138.765967360086	201.92073546201	140.189632715091	-0.0450401958850953	0.810961403897849	0.0953229407287088	unchanged	0.0381371075487937	0.944131220514979	0.0610098972796959	unchanged	0.0450401958850952	0.810961403897849	0.0953229407287165	unchanged	0.083177303433889	0.87961396535082	0.152257643021485	unchanged	-0.0381371075487937	0.944131220514979	0.0610098972796955	unchanged	-0.0831773034338889	0.87961396535082	0.152257643021484	unchanged	15.8814293268121	C16H19N3O5	368.10716264132	2.73916666666667	--	--
neg_2627	Leonurine	234.900659773474	176.311779505718	163.082541653346	112.710114808682	181.243171168919	220.115282815807	188.762490338378	196.745377212896	267.58766049414	216.322865981424	329.188063341677	236.438005662394	117.834564014472	151.089934437963	252.008848161247	231.126390184288	160.208735664727	289.401811807301	-0.263544762072112	0.201611814703975	0.647153127518543	unchanged	-0.20360601676386	0.408018270543561	0.474804523592831	unchanged	0.263544762072112	0.201611814703975	0.647153127518532	unchanged	0.0599387453082519	0.834981780707283	0.201926124152668	unchanged	0.20360601676386	0.408018270543561	0.474804523592835	unchanged	-0.0599387453082518	0.834981780707283	0.20192612415267	unchanged	4.32370582398983	C14H21N3O5	332.124133918612	2.74633333333333	C16985	--
neg_2628	Hydroxygaleon	510.440880862315	131.606044884825	156.775301398848	91.0155524127071	227.817170626966	363.724453771707	343.52932927131	331.514023562316	489.80014705572	293.896850839814	471.12795422972	341.48529055496	177.593738024667	226.622070272597	337.128195369451	371.284095821252	433.344593766352	309.591269711719	-0.17580085289378	0.419357138412266	0.454830651607303	unchanged	-0.424323377836546	0.293945733760203	0.605758013983778	unchanged	0.17580085289378	0.419357138412266	0.454830651607293	unchanged	-0.248522524942766	0.568291323122219	0.374693198095539	unchanged	0.424323377836546	0.293945733760203	0.605758013983782	unchanged	0.248522524942766	0.568291323122219	0.374693198095537	unchanged	-0.805269113458776	C20H22O5	363.121116103151	2.75346666666667	--	--
neg_2629	Futalosine	3032.87263363394	295.649844979816	1164.88622746746	514.864397426231	1262.73953600932	992.333393959434	1034.17201268964	807.629054807113	724.655668613108	1238.36830823816	1459.94568886693	1309.59068889755	439.64959721334	381.483153939179	886.596091490381	834.363384059861	845.589320305136	400.719166787044	-0.146099453839359	0.657103418859882	0.252479892268567	unchanged	0.572724598550344	0.345807655609536	0.563061669718947	unchanged	0.146099453839359	0.657103418859882	0.252479892268571	unchanged	0.718824052389703	0.270641007192422	0.837800344589809	unchanged	-0.572724598550345	0.345807655609536	0.563061669718946	unchanged	-0.718824052389703	0.270641007192422	0.837800344589809	unchanged	-8.86090814230687	C19H18N4O7	449.083280775819	2.74633333333333	C16999	Ubiquinone and other terpenoid-quinone biosynthesis(ko00130);;Metabolic pathways(ko01100);;Biosynthesis of cofactors(ko01240)
neg_2630	Isochorismate	967.071476508705	50.2907792342745	294.30820063751	129.052912528465	384.458790846488	284.781297285228	239.679207883155	223.82899333165	272.759884395713	344.697073353263	392.929357550407	418.569001514745	234.504553333144	365.704426258251	227.887921927515	213.881454007976	240.928529887827	72.2734178849716	0.242703091119979	0.41397075096064	0.433307546927647	unchanged	0.625248285291914	0.381442772400229	0.527631609821131	unchanged	-0.242703091119979	0.41397075096064	0.433307546927636	unchanged	0.382545194171935	0.553055057178621	0.461784113606258	unchanged	-0.625248285291914	0.381442772400229	0.52763160982113	unchanged	-0.382545194171934	0.553055057178621	0.461784113606257	unchanged	-19.5339596888538	C10H10O6	451.079368429315	2.74633333333333	C00885	Ubiquinone and other terpenoid-quinone biosynthesis(ko00130);;Metabolic pathways(ko01100);;Biosynthesis of cofactors(ko01240)
neg_2633	NCGC00179900-02_C40H62O15_Ergosta-5,24-dien-26-one, 22,26-epoxy-3-[(6-O-hexopyranosylhexopyranosyl)oxy]-1,28-dihydroxy-	613.229330019611	938.283651757554	423.931729018162	4.41844399974014	245.039166349912	699.480730268823	547.810897755514	650.346000623908	738.158756928774	607.943942730608	545.000079561348	233.099685738715	397.662897058702	578.411361057421	910.220589229897	819.340651344614	534.753989493467	994.703589393868	-0.287149096959634	0.324207050336308	0.515612615168994	unchanged	-0.613699554862929	0.135357932433574	0.837922876405482	unchanged	0.287149096959634	0.324207050336308	0.515612615168982	unchanged	-0.326550457903295	0.499361793473278	0.471789287514309	unchanged	0.613699554862929	0.135357932433574	0.837922876405479	unchanged	0.326550457903295	0.499361793473278	0.471789287514312	unchanged	-15.8063246999984	C40H62O15	817.365905573069	2.74633333333333	--	--
neg_2634	Rifampicin	3326.9727128099	4355.56761970658	2734.75486509051	685.897423099332	2402.95433447451	3501.9230055517	3701.14992435427	4293.93894984838	4770.67032213383	3863.39095781482	3303.92538755234	2388.99702457209	2675.57415083996	3588.83907774129	4573.79225704061	4604.36929949291	3591.61629725794	6067.97927912411	-0.290341441899672	0.171976334835648	0.692633909522832	unchanged	-0.640188700375125	0.0348242653715314	1.09647103458918	down	0.290341441899672	0.171976334835648	0.692633909522819	unchanged	-0.349847258475454	0.251476316848596	0.77747618272485	unchanged	0.640188700375125	0.0348242653715314	1.09647103458918	up	0.349847258475454	0.251476316848596	0.777476182724852	unchanged	-1.3773930610807	C43H58N4O12	821.396714106869	2.74633333333333	C06688	Bile secretion(ko04976)
neg_2638	Dulcoside A	532.705982351749	1375.44930360334	550.054319475579	58.0345950284603	329.771066533097	864.350643382414	664.619329587377	837.239957597249	1333.04759302918	812.447502403025	750.832750757494	344.136625273663	570.486477963466	618.267797509927	1110.97349930645	969.626198576813	569.195876883281	1381.15529909116	-0.49453821030807	0.122402782366082	0.782310700154785	unchanged	-0.712234870555339	0.116198855932948	0.854952020873429	unchanged	0.49453821030807	0.122402782366082	0.782310700154775	unchanged	-0.217696660247269	0.663316688013726	0.313617859272004	unchanged	0.712234870555339	0.116198855932948	0.854952020873428	unchanged	0.217696660247269	0.663316688013726	0.313617859272006	unchanged	-2.52126465665037	C38H60O17	787.373786302399	2.76061666666667	--	--
neg_2642	2-Methoxyestradiol-17beta 3-sulfate	198.480811623631	97.8681843740817	51.5131300797734	6.05429786561382	28.185413767921	166.256920159579	242.409601704943	99.3652049536086	40.5306704037155	76.5770706983263	370.036115383175	63.0430654809215	140.870079775557	189.046973839774	375.363623443584	433.573902150068	169.676530899917	255.04298165565	0.639958135675592	0.268854061204482	0.610254822098064	unchanged	-0.226805307828223	0.757849883828543	0.212751514609026	unchanged	-0.639958135675592	0.268854061204482	0.610254822098074	unchanged	-0.866763443503815	0.233492277308609	0.81775495130674	unchanged	0.226805307828223	0.757849883828543	0.212751514609027	unchanged	0.866763443503815	0.233492277308609	0.817754951306739	unchanged	-0.1246973692131	C19H26O6S	427.143164768703	2.77491666666667	C08359	Steroid hormone biosynthesis(ko00140)
neg_2644	gamma-L-Glutamyl-S-(hercyn-2-yl)-L-cysteine S-oxide	1995.55000547253	816.602717202835	750.10143492821	26.2008338959979	589.92339297493	1227.60881008727	1184.62610788883	1922.33592829763	1341.81740396464	1156.33077368125	728.146605670318	834.274493029039	678.120739668247	684.731970408018	1254.996667361	1214.34503605567	1027.71166264329	2010.07654112103	-0.635014292569938	0.0226027783788884	1.1321477699994	down	-0.849800927769567	0.0643465482342643	1.00173212187597	unchanged	0.635014292569938	0.0226027783788884	1.13214776999939	up	-0.214786635199629	0.657940017497602	0.268362743181088	unchanged	0.849800927769566	0.0643465482342643	1.00173212187596	unchanged	0.214786635199629	0.657940017497602	0.26836274318109	unchanged	-0.625971866609266	C17H28N5O8S+	497.134970875615	2.77491666666667	C20995	Histidine metabolism(ko00340);;Metabolic pathways(ko01100)
neg_2651	Annomuricatin B	55.8708099383788	74.0248533943059	51.7789877272479	1.67003626785526e-07	34.0326918172758	199.942265205402	176.155928314734	150.20093630094	254.20701921764	248.351543700122	104.15731483435	79.0330565501586	15.0601876511259	34.9768213292407	179.061784587662	165.641773778724	126.399838712373	137.327911363907	-0.958345983770263	0.0221118605590976	1.12986997663872	down	-1.86626391698003	0.000280723352998473	1.54117133638566	down	0.958345983770263	0.0221118605590976	1.12986997663872	up	-0.907917933209764	0.176201103863309	0.874942888549336	unchanged	1.86626391698003	0.000280723352998473	1.54117133638566	up	0.907917933209764	0.176201103863309	0.874942888549334	unchanged	-1.63328670985763	C35H49N9O9	784.362319465112	2.78208333333333	--	--
neg_2662	Urobilinogen	356.155682808675	316.911488009493	140.625172172072	16.8408408973897	112.115049101046	231.70741312367	256.368113200589	216.677668899767	314.285438561624	304.620134346874	217.584153436414	124.990751115334	102.514768066135	270.526755881667	378.487065693151	312.40941161733	185.379284837327	301.045239455053	-0.241471502625561	0.413530117652863	0.438192593184762	unchanged	-0.485763112478216	0.210356321197848	0.705232096314129	unchanged	0.241471502625561	0.413530117652863	0.438192593184756	unchanged	-0.244291609852655	0.616397418939957	0.327110990889394	unchanged	0.485763112478216	0.210356321197848	0.705232096314128	unchanged	0.244291609852655	0.616397418939957	0.327110990889397	unchanged	-7.96076513397514	C33H42N4O6	625.27513706077	2.79636666666667	C05790	Porphyrin metabolism(ko00860)
neg_2668	2-Hydroxyglutaric acid lactone	1.67003626785526e-07	1.67003626785526e-07	0.200270825315025	710.750881837272	1.67003626785526e-07	1.67003626785526e-07	13.5233446537353	1.67003626785526e-07	1.67003626785526e-07	1.67003626785526e-07	0.0138935622161975	749.54666047951	1.67003626785526e-07	1.67003626785526e-07	1.67003626785526e-07	1.67003626785526e-07	1.67003626785526e-07	1.67003626785526e-07	5.79249428895314	0.371259803972042	0.525327526309382	unchanged	5.71625463047122	0.371544114662864	0.528227427524158	unchanged	-5.79249428895314	0.371259803972042	0.525327526309382	unchanged	-0.0762396584819207	0.970941568058959	0.0175824410504419	unchanged	-5.71625463047122	0.371544114662864	0.528227427524159	unchanged	0.0762396584819206	0.970941568058959	0.0175824410504442	unchanged	2.19435286472943	C5H6O4	175.026382859797	2.82498333333333	--	--
neg_2673	Leptophylloside	728.61774398911	53.7007666494991	134.213029938633	207.772056692515	164.58275733487	280.216310338203	235.749675714999	109.442623774689	333.460867856951	337.510953734935	75.0995912410717	1348.62257612345	3133.8356373887	3686.79174856296	923.960638407186	2194.63793684095	3173.60877832398	164.787605741509	3.30701893791946	0.004789291035379	1.45627451306388	up	-0.0992933211266874	0.88708059935165	0.061476442984988	unchanged	-3.30701893791946	0.004789291035379	1.45627451306388	down	-3.40631225904615	0.00408963827575801	1.87240496716416	down	0.0992933211266875	0.88708059935165	0.0614764429849866	unchanged	3.40631225904615	0.00408963827575801	1.87240496716416	up	5.06491632391568	C20H24O10	445.113763003426	2.81785	--	--
neg_2678	(2R)-Naringenin 8-C-alpha-L-rhamnopyranosyl-(1->2)-beta-D-glucopyranoside	304.271053285332	87.5612534554976	49.1076684782248	889.960309754136	25.6052602993522	48.60046451974	46.3022615874756	40.8135903370531	172.882809356828	86.5280501444203	35.5525702008515	707.630860358822	364.149465397609	407.86646283982	262.125520268617	214.038884652356	386.786425273819	71.8698194883486	2.32662399486858	0.00569618421453055	1.41729858062234	up	1.57573426883811	0.31824757732083	0.597789900912313	unchanged	-2.32662399486858	0.00569618421453055	1.41729858062234	down	-0.750889726030471	0.339491183826003	0.667097319858488	unchanged	-1.57573426883811	0.31824757732083	0.597789900912314	unchanged	0.750889726030471	0.339491183826003	0.667097319858488	unchanged	2.54748947475351	C26H30O15	603.134621118076	2.82498333333333	--	--
neg_2681	2-Hydroxy-2,4-pentadienoate	1.67003626785526e-07	1.67003626785526e-07	1.67003626785526e-07	947.833184610853	1.67003626785526e-07	1.67003626785526e-07	1.67003626785526e-07	1.67003626785526e-07	1.67003626785526e-07	1.67003626785526e-07	1.67003626785526e-07	748.417363646998	1.67003626785526e-07	1.67003626785526e-07	1.67003626785526e-07	1.67003626785526e-07	1.67003626785526e-07	1.67003626785526e-07	29.4763539512994	0.363217467649122	0.535306915504352	unchanged	29.817144092853	0.363217467649123	0.538155367824918	unchanged	-29.4763539512994	0.363217467649122	0.535306915504352	unchanged	0.340790141553613	0.872312510830935	0.146114936568387	unchanged	-29.817144092853	0.363217467649123	0.538155367824919	unchanged	-0.340790141553613	0.872312510830935	0.146114936568389	unchanged	11.0762571515568	C5H6O3	113.025680663467	2.83213333333333	C00596	Phenylalanine metabolism(ko00360);;Metabolic pathways(ko01100)
neg_2682	2-Hydroxymuconate	1.67003626785526e-07	1.67003626785526e-07	1.67003626785526e-07	345.498710716248	1.67003626785526e-07	1.67003626785526e-07	1.67003626785526e-07	1.67003626785526e-07	1.67003626785526e-07	1.67003626785526e-07	1.67003626785526e-07	355.703575461732	1.67003626785526e-07	1.67003626785526e-07	1.67003626785526e-07	1.67003626785526e-07	1.67003626785526e-07	1.67003626785526e-07	28.4031863990394	0.363217467649123	0.535306915504352	unchanged	28.3611912499587	0.363217467649122	0.538155367824918	unchanged	-28.4031863990394	0.363217467649123	0.535306915504352	unchanged	-0.0419951490807211	0.983986338139078	0.02826468346914	unchanged	-28.3611912499587	0.363217467649122	0.538155367824919	unchanged	0.041995149080721	0.983986338139078	0.0282646834691423	unchanged	7.17719250505922	C6H6O5	157.015381009113	2.83213333333333	C02501	Metabolic pathways(ko01100)
neg_2684	5-(3-Pyridyl)-2-hydroxytetrahydrofuran	176.860403493338	95.3923836253962	109.915201400895	1.67003626785526e-07	68.3807108709075	53.8760486582066	47.0279917528972	67.1181024314535	35.8160007879249	60.9913129394442	54.9446422879261	7.13983391073234	118.023480542697	202.375238726176	112.098824995339	76.5030428314715	40.8964861476996	67.5480036893257	0.744950367280439	0.240213981774574	0.659780167461163	unchanged	0.604869538699147	0.291844877022392	0.631240442246495	unchanged	-0.744950367280439	0.240213981774574	0.659780167461159	unchanged	-0.140080828581291	0.820767978311838	0.192221119480823	unchanged	-0.604869538699147	0.291844877022392	0.631240442246498	unchanged	0.140080828581291	0.820767978311838	0.192221119480829	unchanged	11.4285542383872	C9H11NO2	210.079068080751	2.83213333333333	C19578	Metabolism of xenobiotics by cytochrome P450(ko00980);;Chemical carcinogenesis - DNA adducts(ko05204)
neg_2687	alpha-Carboxy-delta-nonalactone	58.8735404321182	55.1409188928581	39.567983828359	4179.50965176444	22.725788854969	47.08908809143	56.0724794285812	97.5168755830522	66.5861681061743	44.395332548723	21.0499813453998	2993.47740855222	13.8474729179582	30.7456638877245	65.3890719722009	49.7831830936494	21.7494626098028	56.3179124346216	3.1090622193318	0.386185393987304	0.509929136244059	unchanged	3.57220797364852	0.377393573802807	0.522584325513234	unchanged	-3.1090622193318	0.386185393987304	0.509929136244059	unchanged	0.463145754316722	0.818526337132394	0.191925276692839	unchanged	-3.57220797364852	0.377393573802807	0.522584325513235	unchanged	-0.463145754316722	0.818526337132394	0.191925276692841	unchanged	5.87965159688746	C10H16O4	245.104238408214	2.83213333333333	--	--
neg_2697	3,4-DHPEA-EA	4631.00901835518	5272.80890437111	3360.69038727031	607.31397433763	2197.97532455696	2385.78221203355	2489.47286752657	3578.93858764922	2886.78078183757	2343.31110896075	3849.40949724082	2736.93684703447	4310.82388128986	6478.74776197297	5349.80777998642	5341.56746477697	4636.47204018862	4792.22938464228	0.64309646069827	0.0245776791732749	1.1451685612615	up	0.108467561420131	0.770493166336069	0.169453021377951	unchanged	-0.64309646069827	0.0245776791732749	1.1451685612615	down	-0.53462889927814	0.117863453841448	1.07663384094507	unchanged	-0.108467561420131	0.770493166336069	0.169453021377954	unchanged	0.53462889927814	0.117863453841448	1.07663384094507	unchanged	-5.55399332113058	C19H22O8	423.176119698176	2.83213333333333	--	--
neg_2702	alpha-Crocetin glucosyl ester	951.406153160815	43.9409489078648	32.9577414650331	56345.3015479771	24.3295912695802	80.4167545550007	38.4713009426507	32.8600943752164	347.319983344952	74.6995369690215	37.1990868470801	42296.4927898507	126.563603396318	46.6689195669285	132.454274197063	138.750229068925	64.4248301407428	124.305357547485	5.93826949916332	0.364136204080067	0.53449728182092	unchanged	6.36241177401707	0.358530237881381	0.543686199038388	unchanged	-5.93826949916332	0.364136204080067	0.53449728182092	unchanged	0.424142274853744	0.839471866687412	0.174108702240925	unchanged	-6.36241177401707	0.358530237881381	0.543686199038389	unchanged	-0.424142274853744	0.839471866687412	0.174108702240927	unchanged	2.43822897131183	C26H34O9	535.219680805716	2.83213333333333	--	--
neg_2704	APC	81.7484430283199	61.2427208719377	7.00559855673955	5663.2340817403	43.9500584995547	50.8599295358322	50.2381898409273	74.7186614454803	103.658532994262	177.943921267826	63.9667904553057	5963.04848134655	86.8182551820917	24.0099048904096	157.454347775534	59.1548883226849	8.93936879746965	41.6596013741015	3.65788057200017	0.370553192662244	0.5286935238381	unchanged	3.56853720736388	0.378407913643139	0.522889245482971	unchanged	-3.65788057200017	0.370553192662244	0.528693523838099	unchanged	-0.0893433646362927	0.963854837199838	0.0119900508437526	unchanged	-3.56853720736388	0.378407913643139	0.522889245482972	unchanged	0.0893433646362926	0.963854837199838	0.0119900508437549	unchanged	11.4311129755132	C33H38N4O8	639.250699516719	2.83213333333333	C16542	Drug metabolism - other enzymes(ko00983)
neg_2705	Melanin	50.72108696732	1.67003626785526e-07	10.1257034544748	198.078125580949	1.1471755853933	33.6203799690714	5.69857949006068	7.84968912890776	1.67003626785526e-07	1.67003626785526e-07	1.67003626785526e-07	427.109439382359	525.54842361238	408.857197538632	29.2964141580866	222.41571998247	136.60375042022	293.241222320148	2.36187076877052	0.0327970761744715	1.11946097354759	up	-0.38836127964203	0.820649393826327	0.149655539263508	unchanged	-2.36187076877052	0.0327970761744715	1.11946097354759	down	-2.75023204841255	0.0234045655531676	1.52712948235616	down	0.38836127964203	0.820649393826327	0.149655539263503	unchanged	2.75023204841255	0.0234045655531676	1.52712948235616	up	8.35294311834218	C18H10N2O4	681.131630029029	2.83213333333333	C05606	Melanogenesis(ko04916)
neg_2712	Dodeca-3,6,9-trienoylcarnitine	227.219459995101	458.195216519281	344.476385207937	142.167678757577	219.930062891083	274.434087942529	264.179686150081	238.652293861697	278.269408374661	277.989681213369	249.609324720932	208.984109531707	107.170578249856	124.090170590666	256.523643761486	218.653251772875	216.54040530959	315.674162358647	-0.542940040811167	0.0141228712872678	1.22512264316175	down	-0.00666478043934631	0.979261933317325	0.00495979787857027	unchanged	0.542940040811167	0.0141228712872678	1.22512264316174	up	0.536275260371821	0.139423341309314	1.04713291170353	unchanged	0.0066647804393462	0.979261933317325	0.0049597978785679	unchanged	-0.536275260371821	0.139423341309314	1.04713291170353	unchanged	-8.18033367401998	C19H31NO4	358.197217681663	2.8393	--	--
neg_2714	ARTHONIOIC ACID	1211.74066303669	428.967312695769	217.961460316458	219045.276674369	133.656804257589	293.13144902479	179.940467953863	160.757456608733	332.314973231575	198.962355139466	218.06287744554	134178.323042268	85.8917000107184	159.327006111869	341.829411551732	397.684452990374	158.950408294574	410.353912206432	6.42447897071919	0.363885438962447	0.534699774418745	unchanged	7.13379690112304	0.361062686010904	0.540599450569146	unchanged	-6.42447897071919	0.363885438962447	0.534699774418745	unchanged	0.709317930403844	0.745812936086134	0.252782964574703	unchanged	-7.13379690112304	0.361062686010904	0.540599450569147	unchanged	-0.709317930403844	0.745812936086134	0.252782964574705	unchanged	9.70948373994192	C29H36O9	549.215428499301	2.8393	--	--
neg_2718	Tri-gly-oxytocin	9204.25438168272	11014.4382430936	7672.85655435777	1997.78687373294	4710.55396247552	8993.704836793	9207.96917492667	11737.4100924947	11955.9658621193	10069.2061570623	8276.64361739247	8354.80711080364	7687.09850577473	11548.3724240935	13171.2454581574	14040.9680195521	9156.43606203245	19017.7400630348	-0.150307398167383	0.54640051813574	0.284914998792973	unchanged	-0.727264871702228	0.0436289838369132	1.0533149176956	down	0.150307398167383	0.54640051813574	0.284914998792959	unchanged	-0.576957473534845	0.0687012800958196	1.17107878175931	unchanged	0.727264871702228	0.0436289838369132	1.0533149176956	up	0.576957473534845	0.0687012800958196	1.17107878175932	unchanged	-1.19774842145146	C49H75N15O15S2	1176.49216198887	2.8536	--	--
neg_2720	(1R)-Hydroxy-(2R)-N-acetyl-L-cysteinyl-1,2-dihydronaphthalene	278.4046235695	178.913600338548	278.311983061873	310.035020123981	421.563478675039	286.303618250525	314.795772794926	287.624533338346	270.76654228979	380.094561011438	237.551285723942	273.681565131678	162.413958606824	59.34454303538	221.918005390308	278.489966245605	333.767311433391	332.53144439188	-0.493661251097264	0.0777731989076467	0.916115969236213	unchanged	-0.135084627874009	0.473631052347778	0.414194219011375	unchanged	0.493661251097264	0.0777731989076467	0.916115969236209	unchanged	0.358576623223254	0.258156674004973	0.849036957419859	unchanged	0.135084627874009	0.473631052347778	0.414194219011375	unchanged	-0.358576623223254	0.258156674004973	0.849036957419864	unchanged	27.0157728583164	C15H17NO4S	328.070793063267	2.8536	C14796	Metabolism of xenobiotics by cytochrome P450(ko00980)
neg_2736	N-Jasmonoyltyrosine	1066.39057419603	1301.93681436003	777.60093950018	516.651848681413	479.972470828909	1387.55621950117	1917.3203172887	1853.20467311404	3180.9764064082	1436.76414959903	1104.00425642769	1313.56135655965	656.531314450031	1345.20947000848	1348.6517558542	1800.68409443986	1202.14480342875	2794.7237873174	-0.713354050125343	0.0431674375533403	1.05236339657024	down	-1.26060440514552	0.00759331443504699	1.35406278741783	down	0.713354050125343	0.0431674375533403	1.05236339657023	up	-0.54725035502018	0.0757143221437065	1.13504782386832	unchanged	1.26060440514552	0.00759331443504699	1.35406278741783	up	0.54725035502018	0.0757143221437065	1.13504782386832	unchanged	-3.46873984145988	C21H27NO5	394.162296293205	2.86788333333333	--	--
neg_2747	(2R,3S,4S,5R,6R)-2-[[(2R,3R,4R)-3,4-dihydroxy-5-(hydroxymethyl)oxolan-2-yl]oxymethyl]-6-[4-(4-hydroxyphenyl)butan-2-yloxy]oxane-3,4,5-triol	891.696940087113	106.008656704743	177.755895882451	1.67003626785526e-07	223.483703455897	410.738570394397	320.548339057354	708.178608652627	859.261705287038	372.691901867005	265.30969957205	27.7614299090523	111.769332669445	401.22427100047	311.72920742054	392.714132452751	325.195546440977	698.282902820494	-1.10149453192763	0.0238622086098894	1.13383933570388	down	-1.01774461180961	0.104275964655658	0.875700413451529	unchanged	1.10149453192763	0.0238622086098894	1.13383933570387	up	0.0837499201180184	0.916083020250551	0.0839867481099179	unchanged	1.01774461180961	0.104275964655658	0.875700413451528	unchanged	-0.0837499201180184	0.916083020250551	0.0839867481099153	unchanged	-10.8073459991573	C21H32O11	505.187691230624	2.87505	--	--
neg_2748	Nocardicin C	1353.42402720823	1052.94774087372	991.904394248028	138.544080552282	702.759300276671	566.238768602555	415.935727063562	595.505763520706	667.939440325621	648.10344978047	882.521013059105	646.189018239781	687.349436314732	469.736920215709	974.911638196773	1040.43946688293	698.668363409157	1153.80970390339	0.158416290662971	0.574846613877045	0.397460227554634	unchanged	0.339692785252972	0.387938893242851	0.507459388675126	unchanged	-0.158416290662971	0.574846613877045	0.397460227554647	unchanged	0.181276494590001	0.609592035618305	0.402467890571914	unchanged	-0.339692785252972	0.387938893242851	0.507459388675128	unchanged	-0.181276494590001	0.609592035618305	0.402467890571912	unchanged	2.80028599113275	C23H26N4O8	531.174628108721	2.87505	C17351	Monobactam biosynthesis(ko00261);;Metabolic pathways(ko01100)
neg_2749	19-Benzyl-7-hydroxy-7,9,16,17-tetramethyl-2,4,15-trioxa-20-azatetracyclo[11.8.0.01,18.014,16]henicosa-5,11-diene-3,8,21-trione	224.900730997013	198.81694380844	173.137927226315	5.16212096076764	59.5494896610186	83.3514788106598	63.9313815849278	128.315100601233	142.36664024034	139.465204439757	127.431120551569	50.2236934960009	137.83937778349	235.405885340917	244.239538252574	116.873303456048	70.7198555321853	320.635947479395	-0.0378956490344306	0.94097119652402	0.0158801272627913	unchanged	-0.154306726230474	0.77647235723984	0.146963302126349	unchanged	0.0378956490344307	0.94097119652402	0.0158801272627967	unchanged	-0.116411077196043	0.823010872808709	0.164727227223534	unchanged	0.154306726230473	0.77647235723984	0.146963302126345	unchanged	0.116411077196043	0.823010872808709	0.16472722722354	unchanged	-0.790017999607352	C28H33NO7	540.223514032811	2.8822	--	--
neg_2755	4-Methyl-2-oxopentanoate	148.461524492942	144.7541540009	181.359541581672	322.693917748923	203.799336561554	285.378532036386	275.724575975475	610.834085806907	686.811387769262	272.624907304441	263.558525026349	67.9723951796367	116.664450751199	138.78451246186	206.75422050656	233.89840021718	206.610404368077	467.07431646817	-1.42057589313658	0.0136406881144191	1.28624602869206	down	-1.03893815402781	0.0304666368133609	1.16860926076528	down	1.42057589313658	0.0136406881144191	1.28624602869205	up	0.381637739108776	0.23509963619889	0.784747889821178	unchanged	1.03893815402781	0.0304666368133609	1.16860926076529	up	-0.381637739108776	0.23509963619889	0.78474788982118	unchanged	7.74500780451451	C6H10O3	129.056725086285	2.88935	C00233	Valine, leucine and isoleucine degradation(ko00280);;Valine, leucine and isoleucine biosynthesis(ko00290);;Lipoic acid metabolism(ko00785);;Metabolic pathways(ko01100);;2-Oxocarboxylic acid metabolism(ko01210);;Biosynthesis of amino acids(ko01230)
neg_2756	7-Deoxyloganetic alcohol	1.67003626785526e-07	1.67003626785526e-07	1.67003626785526e-07	1.67003626785526e-07	1.67003626785526e-07	173.476193869245	220.215232443196	119.202939156782	105.299863703885	125.256908505172	1.67003626785526e-07	1.67003626785526e-07	1.67003626785526e-07	1.67003626785526e-07	3.24465257317152	1.67003626785526e-07	4.83194781257861	19.4747677114649	-6.56165086172123	0.00610062339086558	1.49490823154591	down	-29.5040538702419	0.00585233269507482	1.48661454806983	down	6.56165086172123	0.00610062339086558	1.49490823154591	up	-22.9424030085206	0.184842542839529	0.934869568714535	unchanged	29.5040538702419	0.00585233269507482	1.48661454806983	up	22.9424030085206	0.184842542839529	0.934869568714534	unchanged	0.745207674737445	C10H16O3	219.079482871944	2.88935	C22014	Metabolic pathways(ko01100)
neg_2763	alpha-(1,2-Dihydroxyethyl)-1,2,3,4-tetrahydro-7-hydroxy-9-methoxy-3,4-dioxocyclopenta[c][1]benzopyran-6-acetaldehyde	379.526796201383	23.471269979445	47.2759422349709	1166.32827902554	65.400476484711	80.5153953320738	65.568882567704	43.315648565329	117.185863108625	42.4733957821627	52.4793461953673	1148.45739492443	1083.63040374033	1346.5190064446	579.006208246998	904.375106758349	694.335398330463	60.4671245265848	3.81311963166958	0.000612272852312826	1.6063124807312	up	2.08247691496405	0.283662564448073	0.635105122766522	unchanged	-3.81311963166958	0.000612272852312826	1.60631248073119	down	-1.73064271670553	0.0142527447636201	1.54472647370516	down	-2.08247691496405	0.283662564448073	0.635105122766523	unchanged	1.73064271670553	0.0142527447636201	1.54472647370516	up	-9.25854079064969	C17H16O8	383.050696014896	2.8965	C19592	Metabolism of xenobiotics by cytochrome P450(ko00980)
neg_2764	his-phe-ala	528.930806921086	308.372243279238	176.734054246419	29.3080408057229	140.848889517015	211.220102129191	145.093273399564	117.4329746419	206.284700508819	165.792383509194	221.310549822067	90.8519530974708	119.374434220332	113.66531196804	309.003332205055	279.648188751732	201.252179444766	222.928586949491	0.0595570906817119	0.861606843477073	0.137243019924107	unchanged	0.395161011318056	0.467100400580568	0.435743080111388	unchanged	-0.059557090681712	0.861606843477073	0.137243019924118	unchanged	0.335603920636344	0.558243645080568	0.442829623343031	unchanged	-0.395161011318056	0.467100400580568	0.43574308011139	unchanged	-0.335603920636344	0.558243645080568	0.442829623343028	unchanged	-19.5331777379463	C18H23N5O4	408.137116246165	2.90365	--	--
neg_2765	8-Demethyl-8-formylriboflavin 5'-phosphate	17.9330225826232	1.67003626785526e-07	1.67003626785526e-07	1.67003626785526e-07	13.7509495867852	88.6098383654504	68.259359841679	37.0667154773472	67.8481536260566	55.447959678197	5.20377753916473	216.628662098277	286.528052606884	254.565346826402	243.666760518134	296.210945724027	265.732013536716	56.951135776789	2.06280744200056	4.68301639027955e-07	1.71036277436737	up	-3.34253093604563	0.000160843093605408	1.65260790592308	down	-2.06280744200056	4.68301639027955e-07	1.71036277436737	down	-5.40533837804618	1.31887706772905e-06	2.16424158276183	down	3.34253093604563	0.000160843093605408	1.65260790592308	up	5.40533837804618	1.31887706772905e-06	2.16424158276183	up	15.5908572426348	C17H19N4O10P	515.089411334787	2.8965	C21803	Metabolic pathways(ko01100)
neg_2774	CDP-DG(20:2(11Z,14Z)/18:3(10,12,15)-OH(9))	3926.45290718266	5483.38144199348	2760.68267353684	563.367111981887	1684.88338445454	3486.39133974996	3271.61906729722	4213.50221578731	4452.72176834002	3820.11765279288	2933.72485761985	2523.28635927233	2545.96653754959	5467.12177146255	6153.54764693889	5598.07250476852	3467.43895827554	7028.63159776285	-0.0287032082808519	0.923193254884463	0.0106238536105526	unchanged	-0.598437151552112	0.129433468160753	0.826784593915845	unchanged	0.0287032082808521	0.923193254884463	0.0106238536105402	unchanged	-0.56973394327126	0.178501169401295	0.897880561067143	unchanged	0.598437151552112	0.129433468160753	0.826784593915841	unchanged	0.56973394327126	0.178501169401295	0.897880561067147	unchanged	-7.00264650108276	C50H83N3O16P2	1064.49221723348	2.9108	--	--
neg_2775	2-(2-Hydroxy-4-methylphenyl)-3-pentanone	467.936640441648	147.497816077529	89.4351088319096	1.67003626785526e-07	114.32730719837	100.787374214433	77.6082476777119	77.289053129909	8.30912529031729	130.751452761398	71.7364815382288	39.2180300791741	112.282288112685	141.235136106058	162.516818379491	114.990792781353	82.1144556405741	29.3739317354572	0.621193098638728	0.168985543551351	0.734795107735782	unchanged	1.07084777186477	0.307395395461813	0.606053258789935	unchanged	-0.621193098638728	0.168985543551351	0.734795107735775	unchanged	0.449654673226046	0.588143486022419	0.40626325346681	unchanged	-1.07084777186477	0.307395395461813	0.606053258789938	unchanged	-0.449654673226046	0.588143486022419	0.406263253466806	unchanged	-0.852998648094546	C12H16O2	227.084267178379	2.9108	--	--
neg_2777	Selexipag	470.737962606095	281.263113370766	142.170105523808	51.5948392953407	148.021383782272	389.245396047466	539.680374340571	688.5275164498	642.972375120481	471.073542260332	286.298358198186	308.127450262274	244.398657903029	342.273939766593	327.553979020843	475.209038548923	279.915034449752	649.323111430635	-0.773712477833047	0.00305568829336153	1.38221404574613	down	-1.29261627185346	0.00170827345886024	1.43928528754804	down	0.773712477833047	0.00305568829336153	1.38221404574612	up	-0.518903794020415	0.186953473134251	0.894097635461463	unchanged	1.29261627185346	0.00170827345886024	1.43928528754804	up	0.518903794020415	0.186953473134251	0.894097635461465	unchanged	0.435709011388664	C26H32N4O4S	495.207366296777	2.9108	--	--
neg_2783	Salutaridinol	142.15968463879	110.320198589791	48.9489178102898	170.318156353518	40.1847536904281	177.281762704328	288.751399372077	166.374381476139	470.278485518712	206.211699947984	122.069896270262	237.858927603959	47.3275812099192	148.713003216388	143.993959261188	176.051977094361	164.637058039809	236.98867701774	-0.750953097736069	0.0835235684902726	0.931481370683714	unchanged	-1.28587590876914	0.0201647837703801	1.21500828618177	down	0.750953097736069	0.0835235684902726	0.93148137068371	unchanged	-0.534922811033069	0.180745651696483	0.862590621661121	unchanged	1.28587590876914	0.0201647837703801	1.21500828618177	up	0.534922811033069	0.180745651696483	0.862590621661119	unchanged	-16.1872118522458	C19H23NO4	350.132047814158	2.91795	C05220	Metabolic pathways(ko01100)
neg_2784	8-Demethyl-8-(methylamino)riboflavin	224.183140268139	106.709046369766	79.6927062878683	4.42277241388915	47.3790079597692	117.832697847523	109.909191273987	91.736748956222	146.269584424314	87.7299435055712	187.55907839209	134.900264379613	75.6156963228768	83.0757851555975	155.911951217706	114.777562737324	133.8769992721	130.178431377384	0.0302822674877027	0.881914424995288	0.10937258552123	unchanged	-0.0729525299875027	0.879287610020536	0.0866920358637492	unchanged	-0.0302822674877025	0.881914424995288	0.109372585521242	unchanged	-0.103234797475205	0.832722538236135	0.122701605462938	unchanged	0.0729525299875028	0.879287610020536	0.0866920358637507	unchanged	0.103234797475205	0.832722538236135	0.122701605462939	unchanged	-21.5075101302875	C17H21N5O6	390.133494337805	2.91795	C21648	Metabolic pathways(ko01100)
neg_2791	5-(Hexahydro-2-oxo-1H-thieno[3,4-D]imidazol-6-YL)pentanal	576.728592537163	296.869523594349	330.376848915043	175.026256073969	426.978856137038	248.377131027318	222.299454288214	201.188910615468	642.625766230658	282.174438984304	445.100196094485	286.684574099533	207.789617848011	313.834996276832	310.920733466502	289.557612312469	303.362236246903	255.691683766649	-0.113553565121134	0.749502672442886	0.167540391876332	unchanged	0.28125503201928	0.469726088190337	0.440534709986767	unchanged	0.113553565121134	0.749502672442886	0.16754039187633	unchanged	0.394808597140414	0.179985041416791	0.98338163712553	unchanged	-0.28125503201928	0.469726088190337	0.440534709986761	unchanged	-0.394808597140414	0.179985041416791	0.98338163712553	unchanged	6.94857325026649	C10H16N2O2S	273.093036554487	2.92511666666667	--	--
neg_2802	CDP-DG(a-15:0/18:1(12Z)-O(9S,10R))	1763.54645498631	2304.77035852622	1515.33618736865	202.280270566247	1020.40703924218	1550.88877815719	1480.41197756887	1756.70596024671	1831.59551576844	1649.0901777992	1436.33478472529	1213.59114372002	1434.04427344306	2003.27797855203	2264.71667940722	2116.9156556268	1674.79803669361	2643.50211008451	-0.0273406402435482	0.890363489082714	0.0252317805863275	unchanged	-0.404756733181761	0.224618656932663	0.680706308946202	unchanged	0.0273406402435481	0.890363489082714	0.0252317805863147	unchanged	-0.377416092938213	0.256433382923005	0.781854134067566	unchanged	0.404756733181761	0.224618656932663	0.680706308946199	unchanged	0.377416092938213	0.256433382923005	0.781854134067569	unchanged	0.823593709561998	C45H79N3O16P2	1014.46376472562	2.95371666666667	--	--
neg_2807	Angiotensin IV	1157.0958143659	2106.78202849527	1035.92334373785	73.9047969685066	827.91265823961	2283.41011074096	2351.81856011515	2453.81709431382	2559.68373698505	2575.62873513836	1230.21977302766	1160.37321712652	1042.73036299682	1217.48825081697	1985.89989396415	1920.15645427524	1496.36280491995	3044.39957762374	-0.791239710773262	0.000463768311160562	1.48365883856404	down	-1.24727962921275	0.00168169925795947	1.51357062194514	down	0.791239710773262	0.000463768311160562	1.48365883856403	up	-0.45603991843949	0.239842989878776	0.788940875043264	unchanged	1.24727962921275	0.00168169925795947	1.51357062194514	up	0.45603991843949	0.239842989878776	0.788940875043266	unchanged	11.8406938729406	C40H54N8O8	795.390298056494	2.94656666666667	C15849	Renin-angiotensin system(ko04614)
neg_2810	Vinblastine	369.198546735085	483.188956727093	213.890513579781	107.350650406383	125.855490242586	369.760047480506	390.305069692181	479.325537700511	497.1046414421	490.716188451982	284.710448557917	234.18958097135	166.210275262157	463.618087641452	527.171628722412	528.741227300855	331.842787893375	619.226253093545	-0.338095768941405	0.211485708930872	0.652425158205665	unchanged	-0.84540797258053	0.0158483342454418	1.22046640816767	down	0.338095768941405	0.211485708930872	0.652425158205655	unchanged	-0.507312203639125	0.2285275420224	0.807942061432475	unchanged	0.84540797258053	0.0158483342454418	1.22046640816767	up	0.507312203639125	0.2285275420224	0.807942061432477	unchanged	-5.60434751568472	C46H58N4O9	831.39050539786	2.94656666666667	C07201	Metabolic pathways(ko01100);;Bile secretion(ko04976)
neg_2812	5-Hydroxydec-6-enedioylcarnitine	393.129986795452	313.613480847099	337.495394570356	83.7685792857261	700.426912272149	478.307261311814	423.381459924054	217.369371387056	9998.91402143724	348.314519135509	600.264074018265	572.886845308753	289.721447378168	317.88669766342	458.364574835573	395.335853902204	691.519010230747	385.574834752359	-2.12040734308401	0.387054841283662	0.502096502786739	unchanged	-2.28685840204615	0.373210800003487	0.500311265177849	unchanged	2.12040734308401	0.387054841283662	0.502096502786737	unchanged	-0.166451058962139	0.662575508137952	0.253720212677517	unchanged	2.28685840204615	0.373210800003487	0.500311265177854	unchanged	0.166451058962139	0.662575508137952	0.253720212677513	unchanged	-1.09676336964361	C17H29NO7	404.192211190487	2.96086666666667	--	--
neg_2814	NNAL-N-glucuronide	285.479676530182	72.6274199946304	69.6818863616245	4.1485287878396	124.653268647498	395.704169990073	160.932798393598	18.2053209909334	177.489652591338	426.754086970137	236.756621346025	377.252487300221	22.166989900572	80.3866190980049	224.079147186509	110.409781751016	1.67003626785526e-07	77.038680230734	-0.625356209454818	0.43052313233267	0.416660461994994	unchanged	-0.662955047196398	0.368137226053641	0.492687126152809	unchanged	0.625356209454818	0.43052313233267	0.416660461995002	unchanged	-0.0375988377415803	0.962820637236977	0.0625643033219724	unchanged	0.662955047196398	0.368137226053641	0.492687126152812	unchanged	0.0375988377415801	0.962820637236977	0.0625643033219732	unchanged	3.8143704308118	C16H23N3O8	406.124651627596	2.96801666666667	C19606	Metabolism of xenobiotics by cytochrome P450(ko00980);;Chemical carcinogenesis - DNA adducts(ko05204)
neg_2816	(1E)-1-Phenyltriaz-1-ene	431.466752789045	315.104572898491	307.844729061069	136.723863517497	191.539221554158	306.53510203297	304.01897061571	286.597462972283	200.620047045415	360.485015665683	242.693953896388	521.12440933102	387.036240066436	364.787295981063	450.312628282251	395.767476789275	330.843101405489	228.059885204123	0.538830551361149	0.00599411835508971	1.30217605210419	up	-0.053104405657629	0.839935494081175	0.0963506867829636	unchanged	-0.538830551361149	0.00599411835508971	1.30217605210418	down	-0.591934957018778	0.0250290197891583	1.36272160470276	down	0.053104405657629	0.839935494081175	0.0963506867829601	unchanged	0.591934957018778	0.0250290197891583	1.36272160470277	up	-0.4393835555233	C6H7N3	241.120611658721	2.98231666666667	--	--
neg_2817	5'-Deoxy-5-fluorocytidine	44.8377724558459	1.67003626785526e-07	1.67003626785526e-07	1.67003626785526e-07	1.67003626785526e-07	216.950773607559	149.887187761575	167.829118610694	33.5922515123639	37.9423060466943	4.04631956422085	0.0878680371737361	1.67003626785526e-07	1.67003626785526e-07	1.67003626785526e-07	4.74366093911801	9.55700124904711	303.26559841279	-5.98203047991755	0.0171793630787848	1.3031016421976	down	-4.21758468388963	0.01926901239387	1.33567891022221	down	5.98203047991755	0.0171793630787848	1.30310164219759	up	1.76444579602792	0.477535276443557	0.5215602689879	unchanged	4.21758468388963	0.01926901239387	1.33567891022221	up	-1.76444579602792	0.477535276443557	0.521560268987898	unchanged	-29.8297265369681	C9H12FN3O4	244.066596960779	2.97516666666667	C16635	Drug metabolism - other enzymes(ko00983)
neg_2819	2-Oxomelatonin	321.169777583834	318.115130501702	349.275881885647	254.264110854161	431.427640657035	381.195885711627	402.77089583639	438.790347951873	376.046394734735	474.303052040888	343.679757136902	249.543001917958	330.413316048319	222.024908191333	258.377129349469	379.779566128877	405.637869004571	396.821678538874	-0.420241818631459	0.0182678774631535	1.18643620446029	down	-0.291591362751916	0.0261330048353673	1.14601087579789	down	0.420241818631459	0.0182678774631535	1.18643620446029	up	0.128650455879543	0.477081094400541	0.491531224602715	unchanged	0.291591362751916	0.0261330048353673	1.14601087579789	up	-0.128650455879543	0.477081094400541	0.491531224602718	unchanged	4.7226354182219	C13H16N2O3	283.086665443246	2.98231666666667	--	--
neg_282	ala-met	912.866566298656	1080.67109691151	875.362010636707	439.628170946665	523.932248562137	438.999852581739	413.113904684145	628.586656597158	501.838316283404	408.63901493492	678.494352523307	610.636122819812	722.985632863288	662.038394851086	778.965016627421	726.013327494222	625.332715954845	879.290894873885	0.335236373999324	0.120782869385856	0.908214197381003	unchanged	0.46393533628892	0.132833280840661	0.829764449756698	unchanged	-0.335236373999324	0.120782869385856	0.908214197381015	unchanged	0.128698962289596	0.561738544589634	0.414297192478524	unchanged	-0.46393533628892	0.132833280840661	0.829764449756702	unchanged	-0.128698962289596	0.561738544589634	0.41429719247852	unchanged	-2.37037622079477	C8H16N2O3S	255.074318700099	0.569533333333333	--	--
neg_2820	N-[(2R,3R,4S,6R)-4,6-Dihydroxy-6-methyl-2-[(1R,2R)-1,2,3-trihydroxypropyl]oxan-3-yl]acetamide	644.220488083778	291.798137408232	202.416864363927	15.0516480411887	260.916066775149	294.321467532206	339.751327657435	449.298942523962	376.464526472561	252.905499796427	561.254135783706	138.259897651756	147.54246404491	202.343488898862	307.513002454825	362.360326507065	155.475539866182	1008.18282304723	-1.05068657100981	0.0988683790511311	0.873902716216636	unchanged	-0.461764225028374	0.4245584848224	0.472077393153309	unchanged	1.05068657100981	0.0988683790511311	0.873902716216624	unchanged	0.588922345981436	0.321673807906181	0.708630950241687	unchanged	0.461764225028374	0.4245584848224	0.472077393153307	unchanged	-0.588922345981436	0.321673807906181	0.708630950241686	unchanged	-3.97048172392037	C11H21NO7	314.100095027472	2.97516666666667	--	--
neg_2822	S-(Formylmethyl)glutathione	15039.1166851414	8978.74552116564	5398.5966775983	5534.14907831432	8019.68348961286	7950.2958258163	8910.4725432578	12293.0184047126	7787.16357575823	6402.536332246	15643.03239689	6288.67069091218	4466.15565691244	5892.73475823792	8483.42673101781	10021.9300262589	4547.87537844253	27367.1452157786	-0.832759318420535	0.175043193193063	0.723879339556436	unchanged	-0.270698499734058	0.602111420758195	0.327038531548537	unchanged	0.832759318420535	0.175043193193063	0.723879339556424	unchanged	0.562060818686478	0.168756592265528	0.958935302425315	unchanged	0.270698499734058	0.602111420758195	0.327038531548534	unchanged	-0.562060818686478	0.168756592265528	0.958935302425315	unchanged	2.94101118521714	C12H19N3O7S	348.0881212191	2.97516666666667	C14871	Metabolism of xenobiotics by cytochrome P450(ko00980)
neg_2824	Tryptophyl-Phenylalanine	153.047763338991	10.9883580663208	6.48446772282413	1.67003626785526e-07	83.10953295482	95.4261374309946	13.8404115819062	12.1943916320901	177.510188434851	16.0823497164008	223.133816309476	517.497039915902	1392.81590833607	1284.30603787009	423.489681131826	838.111105596323	523.255692601606	7.34239300888977	3.94908860202194	0.00579159670221531	1.41602011603647	up	0.564441846799451	0.597216893674959	0.306929661037131	unchanged	-3.94908860202194	0.00579159670221531	1.41602011603647	down	-3.38464675522249	0.0064002263579066	1.81824575021436	down	-0.564441846799451	0.597216893674959	0.306929661037123	unchanged	3.38464675522249	0.0064002263579066	1.81824575021436	up	-0.290105838956326	C20H21N3O3	386.127590973479	2.98231666666667	--	--
neg_2828	Tetracycline	1497.23031158272	500.831631567626	341.540677910833	201.363072485368	375.073448811273	86.9521654692612	100.938372135878	75.6793719953343	238.787868320517	102.745792678956	276.263959873821	201.607682660516	653.797511042559	1255.41609175469	504.06913420137	546.513473125286	370.130204776487	390.718126400385	1.82633567168204	0.0344448631314889	1.13750565849909	up	1.68063828446537	0.125545885715977	0.889614397120866	unchanged	-1.82633567168204	0.0344448631314889	1.13750565849909	down	-0.145697387216674	0.823600921859231	0.186551302539678	unchanged	-1.68063828446537	0.125545885715977	0.889614397120868	unchanged	0.145697387216674	0.823600921859231	0.186551302539683	unchanged	24.5215338737806	C22H24N2O8	489.162359925111	2.97516666666667	C06570	Metabolic pathways(ko01100);;Bile secretion(ko04976)
neg_2835	Swertiamarin	512.693920607649	307.587893988534	347.608882653325	310.623530898052	462.697057397245	489.503537312645	508.291461230833	583.008258938456	553.861992933793	556.767429246253	465.506597540807	381.715673000478	376.308388355489	324.420006083283	339.9388835883	490.415887110446	535.087918051514	829.471058040425	-0.524408966325519	0.0173824568285395	1.13294342558905	down	-0.548878745989293	0.0153042449707403	1.23191871948628	down	0.524408966325519	0.0173824568285395	1.13294342558904	up	-0.024469779663774	0.894583342878329	0.0856592953894658	unchanged	0.548878745989293	0.0153042449707403	1.23191871948628	up	0.0244697796637739	0.894583342878329	0.0856592953894624	unchanged	3.50853078754882	C16H22O10	409.090621163427	2.98946666666667	C09800	--
neg_2839	5-L-Glutamyl-taurine	1.67003626785526e-07	1.67003626785526e-07	1.67003626785526e-07	1.67003626785526e-07	1.67003626785526e-07	1.67003626785526e-07	1.67003626785526e-07	1.67003626785526e-07	1.67003626785526e-07	1.67003626785526e-07	1.67003626785526e-07	326.036739961112	640.35937491888	271.581521047607	23.3576039353283	182.367618596382	474.836132484136	1.67003626785526e-07	30.8344470998708	0.0154496349752986	1.31983664234696	up	0	1	0	unchanged	-30.8344470998708	0.0154496349752986	1.31983664234695	down	-30.8344470998708	0.0154496349752986	1.69841628517762	down	0	1	0	unchanged	30.8344470998708	0.0154496349752986	1.69841628517762	up	10.6152402664424	C7H14N2O6S	253.052677622766	3.00376666666667	C05844	Taurine and hypotaurine metabolism(ko00430)
neg_284	Oxypinnatanine	226.979244790659	304.319556930474	290.376732313109	517.932360254047	421.747362665059	569.296002571405	514.975459554019	437.232096560056	471.506254785094	483.845802876324	366.364566692376	436.305890148158	295.490615736866	246.33120567152	262.250049804848	359.99193792678	516.685783113173	396.577486946075	-0.440716382978716	0.0358981816428746	1.10374257502957	down	-0.433467271547041	0.0352011621352263	1.13656612094083	down	0.440716382978716	0.0358981816428746	1.10374257502957	up	0.00724911143167527	0.977260889723231	0.0262286904823696	unchanged	0.433467271547041	0.0352011621352263	1.13656612094083	up	-0.00724911143167539	0.977260889723231	0.0262286904823751	unchanged	6.2114200382379	C10H16N2O6	281.077119655626	0.569533333333333	--	--
neg_2844	4-Methoxybenzenepropanol 1-(2-sulfoglucoside)	455.661676972418	59.9601907705299	73.8689050147928	10.4894689354301	46.7476840788787	47.8566054102536	16.0578633705821	12.0793281603092	54.6816153423667	76.2370033407276	64.603215510541	1653.53178602407	2219.50905061534	1204.77070290484	334.205415004985	875.961785959553	2031.21012690175	159.491257123098	4.50493700056436	0.00619751038825704	1.44324581796654	up	0.957087359745294	0.451880251124178	0.453000006533465	unchanged	-4.50493700056436	0.00619751038825704	1.44324581796654	down	-3.54784964081907	0.00671801860783666	1.78243679490856	down	-0.957087359745294	0.451880251124178	0.453000006533468	unchanged	3.54784964081907	0.00671801860783666	1.78243679490856	up	1.70771361495908	C16H24O10S	429.084382718606	2.99661666666667	--	--
neg_2845	8-Methoxykynurenate	150.013881109828	9.36048288043421	12.9832225912666	1.67003626785526e-07	6.0350350031232	349.930032073119	367.181239656221	390.998036630509	185.615745722148	146.218689264241	9.59100762929399	580.778276587026	553.805877623314	541.210591732448	750.398538513679	685.909178873207	425.352198724726	731.369972578358	0.704143473102891	0.0472644719763696	1.0601538595756	up	-3.52988924970296	0.010076688124583	1.39780758348298	down	-0.704143473102891	0.0472644719763696	1.06015385957561	down	-4.23403272280585	9.4075831790553e-06	2.06541572090344	down	3.52988924970296	0.010076688124583	1.39780758348298	up	4.23403272280585	9.4075831790553e-06	2.06541572090344	up	-7.06045939686467	C11H9NO4	483.101425181488	2.99661666666667	C05830	Tryptophan metabolism(ko00380)
neg_2857	Methyl (3b,11x)-3-Hydroxy-8-oxo-6-eremophilen-12-oate	1290.60088079748	898.098351205018	1376.44973718905	292.047381610752	522.253112618347	329.776255969675	390.136339571528	516.721404305048	612.63333234591	305.222341187731	883.087999982602	1172.18464829279	2319.12349962389	2823.02695180376	2646.30156945138	2051.09707644602	1478.96454530001	796.585544900571	2.08154153449948	0.00132341524809629	1.53360276622498	up	0.834517905323621	0.080908016592177	0.985516041449785	unchanged	-2.08154153449948	0.00132341524809629	1.53360276622498	down	-1.24702362917586	0.00456872822584141	1.69500715027591	down	-0.834517905323621	0.080908016592177	0.985516041449786	unchanged	1.24702362917586	0.00456872822584141	1.69500715027592	up	-1.8597790506226	C16H24O4	301.141606018349	3.01808333333333	--	--
neg_2858	(S)-2-[(S)-2-((S)-2-Benzyloxycarbonylamino-3-methyl-butyrylamino)-propionylamino]-succinic acid	3500.98277739004	2794.6132613307	2734.74050964697	1559.73343692805	2680.15038667293	3283.78731419421	3465.69841426413	3719.69105028958	3420.421731063	3042.03879878143	3423.66672819017	3035.3068627351	3359.79653523801	2948.85181282106	3204.89384537006	3738.42329720887	3373.20535668153	5606.6736404322	-0.197081025386089	0.27436000514375	0.575087629433641	unchanged	-0.433059482896201	0.0700543180390354	0.988454300480904	unchanged	0.197081025386089	0.27436000514375	0.575087629433628	unchanged	-0.235978457510112	0.154412391161567	0.990980027480936	unchanged	0.433059482896202	0.0700543180390354	0.988454300480901	unchanged	0.235978457510112	0.154412391161567	0.990980027480936	unchanged	-2.20866833855023	C20H27N3O8	436.171572819555	3.01808333333333	--	--
neg_2864	Citrusin E	18.5035396866237	0.91613450261685	0.388713973996581	1.67003626785526e-07	1.35453389649295	96.1638280572908	15.8968974493996	11.3949075574418	42.9010799314654	16.2560629596772	2.41201071464858	69.8833870546519	238.55739304776	129.52334540901	101.60834545507	193.712390315375	256.655970850763	493.775822251785	0.549489958558683	0.551668157126586	0.40724995928406	unchanged	-4.84252676834392	0.218460009528264	0.746845000339297	unchanged	-0.549489958558683	0.551668157126586	0.407249959284071	unchanged	-5.39201672690261	0.00340355771326648	1.90767454542476	down	4.84252676834392	0.218460009528264	0.746845000339293	unchanged	5.39201672690261	0.00340355771326648	1.90767454542476	up	-1.33862649259895	C17H24O9	371.134257754537	3.02521666666667	--	--
neg_2865	Amygdalin	379.75165610986	128.801255183279	93.6755890660914	14.5575847761721	169.963690148193	828.257850472383	723.125357175557	351.525543417566	254.440608962774	266.260983496963	500.665953156993	126.964197935392	102.472837452223	156.617523014319	605.963610955869	709.285195424433	316.089851061018	832.834114278796	-0.690805309005331	0.217286095508233	0.682332292988917	unchanged	-1.33881962058787	0.0417802235222526	1.12416818975531	down	0.690805309005331	0.217286095508233	0.682332292988906	unchanged	-0.648014311582533	0.377785096613285	0.582128098355298	unchanged	1.33881962058787	0.0417802235222526	1.12416818975531	up	0.648014311582534	0.377785096613285	0.582128098355297	unchanged	0.428504222900304	C20H27NO11	456.15133014816	3.02521666666667	C08325	Metabolic pathways(ko01100)
neg_2866	NPC	255.825545525042	127.58978379727	96.594888634046	18.0195985147362	121.509001678364	209.930760282196	201.54706021302	216.861549032734	246.884408627671	194.567140531472	177.87939425246	173.838134392211	50.3987971674348	62.8221370439644	212.432316126361	277.397343385566	246.014261947359	263.455216578135	-0.382273816576946	0.247569931365301	0.628502629403647	unchanged	-0.741534685189204	0.0399921095695896	1.13568769725578	down	0.382273816576946	0.247569931365301	0.628502629403633	unchanged	-0.359260868612258	0.474994066731633	0.436913426359032	unchanged	0.741534685189204	0.0399921095695896	1.13568769725578	up	0.359260868612257	0.474994066731633	0.43691342635903	unchanged	-2.57484358850899	C28H30N4O6	539.189868192138	3.03238333333333	C16543	Drug metabolism - other enzymes(ko00983)
neg_2869	Digoxigenin bisdigitoxoside	312.259455989367	361.809032706948	153.002037122488	27.9059828626186	190.260776582912	552.302614609436	715.499076120806	868.90281019131	522.811627497769	718.640031417732	167.85961226922	265.213899183636	207.366025382019	416.128219445689	471.474389213969	541.620425331156	542.562055674027	884.766859780616	-0.802383265931337	0.00515314308658005	1.29479385830467	down	-1.81314821115976	9.61671484038088e-05	1.60833309700954	down	0.802383265931337	0.00515314308658005	1.29479385830467	up	-1.01076494522843	0.0225677600532056	1.40153377412948	down	1.81314821115976	9.61671484038088e-05	1.60833309700954	up	1.01076494522843	0.0225677600532056	1.40153377412948	up	-0.806624625464443	C35H54O11	649.358811513215	3.03238333333333	--	--
neg_2872	Licoricesaponin F3	1009.94255155069	1474.54491562702	839.625628149472	17.0243856974445	598.859503297967	1129.36674465483	1222.1073901628	1428.27855755696	1524.4262154293	1233.16380027226	813.247141213401	840.537237030754	678.641355476498	1170.07839683031	1531.93486204169	1457.28702612186	1105.15901028139	2073.09207953806	-0.344026928419935	0.151503746764868	0.728342979089416	unchanged	-0.857173588937199	0.0257572376860557	1.14951254596658	down	0.344026928419936	0.151503746764868	0.728342979089402	unchanged	-0.513146660517263	0.190612336289586	0.864835918721148	unchanged	0.857173588937198	0.0257572376860557	1.14951254596657	up	0.513146660517263	0.190612336289586	0.86483591872115	unchanged	2.12164357857152	C48H72O19	997.467003745707	3.02521666666667	--	--
neg_2875	2-Amino-5-((1-((carboxymethyl)amino)-3-(methylthio)-1-oxopropan-2-yl)amino)-5-oxopentanoic acid	1094.78211806814	366.570123432366	553.271210419512	261.253090772132	540.148628050052	197.169441334406	189.502407619779	186.537914908099	167.036214325594	319.874006581034	499.058994663311	292.344767085817	261.974748177946	443.883419539578	432.32819584221	330.093030561914	265.945546797364	183.975295825794	0.703942820375437	0.0105400763248869	1.27119821775682	up	1.41394851853036	0.0319621289633433	1.2168487019254	up	-0.703942820375436	0.0105400763248869	1.27119821775682	down	0.710005698154923	0.131731799367582	1.09154698690228	unchanged	-1.41394851853036	0.0319621289633433	1.2168487019254	down	-0.710005698154923	0.131731799367582	1.09154698690228	unchanged	5.58928781879674	C11H19N3O6S	342.07591887837	3.04596666666667	--	--
neg_2876	9-O-Acetylneuraminic acid	547.749186680336	192.866875859052	265.284244744034	92.6469185297648	234.894773929287	65.0139577282991	67.8866094865216	77.6771897106338	64.7909762902537	119.055930212136	298.075039479414	125.108599983206	61.4485805983395	165.687088742795	159.620907866247	145.796768437122	85.6804032954827	99.2477567769996	0.590472753194687	0.0665589329381212	1.01611218227917	unchanged	1.72458810072373	0.0282208037819427	1.2444248678278	up	-0.590472753194687	0.0665589329381212	1.01611218227917	unchanged	1.13411534752905	0.0638395578308604	1.30869409761654	unchanged	-1.72458810072373	0.0282208037819427	1.2444248678278	down	-1.13411534752905	0.0638395578308604	1.30869409761654	unchanged	1.35784628980806	C11H19NO9	344.07580220858	3.04596666666667	--	--
neg_2882	PG(a-15:0/LTE4)	648.14039871494	1109.1488109888	443.736620974095	3175.15890979242	498.958992758113	1182.0951482902	1171.71273465874	1494.28786951364	1389.17800554867	1301.67978049494	582.33654376993	3614.34948030119	523.191296690166	726.217487221805	1163.372522826	1562.06197652563	1324.69415306857	1970.92665860829	0.0669158370873656	0.890879143717511	0.110586620866596	unchanged	-0.398167489714646	0.474679492461243	0.422248408465095	unchanged	-0.0669158370873656	0.890879143717511	0.110586620866603	unchanged	-0.465083326802012	0.527575362731229	0.390329233693675	unchanged	0.398167489714646	0.474679492461243	0.422248408465092	unchanged	0.465083326802012	0.527575362731229	0.390329233693672	unchanged	-4.9140866950508	C44H78NO13PS	912.463436135916	3.05311666666667	--	--
neg_2888	1,4-Bisdesoxycyadox	2.84900259844182	1.67003626785526e-07	21.5572646626646	1.30394556016177	86.5003033003653	3.47783363273027	25.9198232560465	18.9955065261001	388.331576105227	17.7922220766886	2.94713819178606	21.90749442797	3.84355102799548	1.67003626785526e-07	15.6529695699629	20.2874121036536	44.1047537786775	17.1006744286889	-2.15633011712347	0.372141177072929	0.515741493900251	unchanged	-2.03400735890748	0.389049738859739	0.48214270569845	unchanged	2.15633011712347	0.372141177072929	0.515741493900249	unchanged	0.122322758215992	0.921414044224443	0.136878158975918	unchanged	2.03400735890748	0.389049738859739	0.482142705698455	unchanged	-0.122322758215992	0.921414044224443	0.136878158975921	unchanged	0.510744545013488	C12H9N5O	260.055499861358	3.07458333333333	--	--
neg_2891	(Z)-2,6-dimethyl-7-(4-methyl-5-oxooxolan-2-yl)-3-[[3,4,5-trihydroxy-6-(hydroxymethyl)oxan-2-yl]oxymethyl]hept-5-enoic acid	366.010038249431	131.626499728615	88.8287576277178	1.67003626785526e-07	56.5498597375259	174.608411532761	161.493766477289	67.365399456585	429.755530247364	70.6390063984364	285.97793823564	152.233549534495	50.6377144599024	300.986051764326	428.791057639937	373.759426712256	124.447723712332	352.997210966968	0.187054823711202	0.745337312174575	0.201444779685536	unchanged	-0.436083407492106	0.530772506671129	0.357460705399983	unchanged	-0.187054823711203	0.745337312174575	0.201444779685548	unchanged	-0.623138231203308	0.345967396897868	0.615146353180857	unchanged	0.436083407492106	0.530772506671129	0.357460705399985	unchanged	0.623138231203308	0.345967396897868	0.615146353180859	unchanged	-9.78502191986819	C21H34O10	467.185498880494	3.06743333333333	--	--
neg_2892	(2R,3R,4S,5S,6R)-2-(3-(4-Cyclopropylbenzyl)-4-fluoro-1H-indol-1-yl)-6-(hydroxymethyl)tetrahydro-2H-pyran-3,4,5-triol	535.309339901291	148.35821329751	97.4438650809001	10.5750832208079	134.695860834377	238.338900296461	257.451828423346	130.703721382101	507.727730511945	94.0615028975229	274.224613186818	234.465258931717	199.722241304739	190.735921277049	444.648828308728	444.256499306829	212.089307954438	232.994314907771	0.240133302665233	0.582029087566408	0.299938197208196	unchanged	-0.283466712233013	0.661068001389437	0.251836947917974	unchanged	-0.240133302665234	0.582029087566408	0.299938197208205	unchanged	-0.523600014898246	0.359917257434148	0.591912284333498	unchanged	0.283466712233013	0.661068001389437	0.251836947917976	unchanged	0.523600014898246	0.359917257434148	0.591912284333499	unchanged	-3.75582537738096	C24H26FNO5	472.176099614809	3.07458333333333	--	--
neg_2893	Swertiajaponin	7.23722041138421	4.66886157644658	3.45645624022887	1.67003626785526e-07	4.0686394831158	8.15986890115267	5.58324736201745	7.54030525889841	14.3507019035645	5.5961163710058	4.69202714599513	274.759834213149	101.877955580173	124.351688069818	305.427278782822	270.883161282715	139.566946928577	108.987144484857	3.01804764699303	0.00319054367314915	1.44862571050345	up	-2.63855827954166	0.267687613766174	0.670746389644942	unchanged	-3.01804764699303	0.00319054367314915	1.44862571050345	down	-5.65660592653469	0.0029387904202222	1.8157537419071	down	2.63855827954166	0.267687613766174	0.670746389644938	unchanged	5.65660592653469	0.0029387904202222	1.8157537419071	up	-4.19190764586421	C22H22O11	497.08367567222	3.07458333333333	C10187	--
neg_2903	4-Hydroxy-5-phenyltetrahydro-1,3-oxazin-2-one	142.143690882721	222.391511701715	424.141287362712	206.616542635785	727.934797043373	232.878896444082	241.365744959671	324.063162979624	5212.05995397344	249.440113086424	199.386135963097	331.334399836351	219.615960362157	190.748375896991	308.78888854725	299.925180762572	576.580596030562	331.176937980382	-1.77414241398292	0.388853689172478	0.498308516723036	unchanged	-1.77742492697758	0.389480365850446	0.481964157082482	unchanged	1.77414241398292	0.388853689172478	0.498308516723035	unchanged	-0.00328251299465511	0.994683989500342	0.0529041520852266	unchanged	1.77742492697758	0.389480365850446	0.481964157082487	unchanged	0.00328251299465519	0.994683989500342	0.0529041520852301	unchanged	7.86377064195399	C10H11NO3	192.068135073063	3.08171666666667	C16595	Drug metabolism - cytochrome P450(ko00982)
neg_2904	Hydralazine acetone hydrazone	3.10573801058404	3.08932659070136	2.69651337951916	1.67003626785526e-07	0.152006000306419	241.103227016184	234.528745353629	236.422200328682	111.405911308516	101.531013729568	0.0204242052308987	0.580417794852959	15.4635938657489	1.67003626785526e-07	4.54965430395963	10.4701235587104	37.1731650633865	399.398553510015	-4.27863056829184	0.00497876510954525	1.44992127550664	down	-7.19096273662471	0.00429645992900392	1.53756356142413	down	4.27863056829184	0.00497876510954525	1.44992127550664	up	-2.91233216833287	0.144903137611899	1.08383354935578	unchanged	7.19096273662471	0.00429645992900392	1.53756356142412	up	2.91233216833287	0.144903137611899	1.08383354935578	unchanged	0.89698288759426	C11H12N4	199.099099463874	3.08171666666667	--	--
neg_2906	homocamptothecin	115.374465616973	7.60849919415658	6.48328333276614	1.67003626785526e-07	1.67003626785526e-07	374.881279712468	297.129718313945	70.8457617898159	7349.91694460747	553.000408578563	14.1312168877752	299.263367670065	1.67003626785526e-07	8.50445021383853	113.158388482396	81.5118037734722	1.67003626785526e-07	31.759982214556	-4.11026761227895	0.301832271089112	0.598331676104159	unchanged	-5.91718293907717	0.283240054130881	0.604222891916331	unchanged	4.11026761227895	0.301832271089112	0.598331676104158	unchanged	-1.80691532679822	0.279798991115332	0.6560259043784	unchanged	5.91718293907717	0.283240054130881	0.604222891916336	unchanged	1.80691532679822	0.279798991115332	0.656025904378399	unchanged	0.682310582934925	C21H18N2O4	407.12510701795	3.08171666666667	--	--
neg_2910	Toluene-cis-dihydrodiol	3.25533429971879	1.67003626785526e-07	1.67003626785526e-07	1.67003626785526e-07	15.9202816183161	104.561144230601	50.5689635656567	24.5988102015642	261.214426427245	130.616882729636	26.4035673467422	43.2407565456764	1.67003626785526e-07	1.67003626785526e-07	3.53781316344792	3.80309761287905	13.6895885337722	5.35510494187538	-3.16611402953994	0.0760903656476213	0.992289243705029	unchanged	-3.66191261086354	0.0685441053028271	1.01598904321423	unchanged	3.16611402953994	0.0760903656476213	0.992289243705034	unchanged	-0.4957985813236	0.712679857856433	0.199683561296685	unchanged	3.66191261086354	0.0685441053028271	1.01598904321424	unchanged	0.4957985813236	0.712679857856433	0.19968356129668	unchanged	9.59049803701195	C7H10O2	171.06749148549	3.08888333333333	C04592	Metabolic pathways(ko01100)
neg_2911	Pyrinuron	126.379492731057	181.969956755579	364.466977949704	90.8840739134372	217.771933308007	51.6421076796684	106.710340046813	238.419137949407	386.38050776957	180.673723504484	363.201002099288	155.484438629575	145.931015393985	180.698951457933	154.265977866359	140.079277876476	299.764601495896	146.684000333851	-0.0452434100366974	0.918358531626971	0.0372650518857468	unchanged	0.276033699997163	0.576318494675271	0.359905170144147	unchanged	0.0452434100366975	0.918358531626971	0.037265051885744	unchanged	0.321277110033861	0.430468621165363	0.536751051696838	unchanged	-0.276033699997163	0.576318494675271	0.35990517014414	unchanged	-0.321277110033861	0.430468621165363	0.53675105169684	unchanged	-0.700538142411785	C13H12N4O3	293.065417472638	3.08888333333333	--	--
neg_2915	CDP-DG(18:2(9Z,11Z)/5-iso PGF2VI)	703.400844092695	850.376315303987	669.189215056175	211.365885000693	624.804392977268	817.334910697856	868.293366823516	1010.58422607302	789.68572160106	785.033227798579	675.891364249426	678.72952636662	639.935414970953	693.959082218465	740.632334212126	767.900839374097	860.968782227635	1045.98515106651	-0.27895887771485	0.022875938068502	1.13826099191156	down	-0.509470773097275	0.0308012197746325	1.15782986052361	down	0.27895887771485	0.022875938068502	1.13826099191155	up	-0.230511895382425	0.291445135987491	0.733473764167322	unchanged	0.509470773097275	0.0308012197746325	1.1578298605236	up	0.230511895382424	0.291445135987491	0.733473764167323	unchanged	4.32033141501439	C48H79N3O18P2	1046.48063500339	3.10318333333333	--	--
neg_2919	(S)-4-(2,4-Difluoro-5-(pyrimidin-5-yl)phenyl)-4-methyl-5,6-dihydro-4H-1,3-thiazin-2-amine	192.015586370464	29.9992553992097	181.780817175937	111.50948881038	198.094975394209	229.985519453506	204.064981296009	85.843988765991	257.068859209692	142.067130368737	244.655621266703	515.747614639762	110.046559278547	138.428718990771	95.0485862509951	99.0507970961288	199.475089530277	12.8358603847447	0.313187834730441	0.636332287809087	0.246234180803389	unchanged	0.0399865621002968	0.931291837841386	0.0515513657154583	unchanged	-0.313187834730441	0.636332287809087	0.246234180803386	unchanged	-0.273201272630144	0.663890414569835	0.239434869288747	unchanged	-0.0399865621002969	0.931291837841386	0.0515513657154504	unchanged	0.273201272630144	0.663890414569835	0.239434869288744	unchanged	4.21753426669577	C15H14F2N4S	355.061475201777	3.10318333333333	--	--
neg_2929	2-Amino-9-[4-hydroxy-2-(hydroxymethyl)butyl]-3H-purin-6-one	138.911928746379	72.4520535841927	97.4066372873471	4.30592185193447	34.6790407452999	33.0871765859869	15.0251534519288	30.2922333995659	1.67003626785526e-07	58.0646401522636	69.946740368181	46.1012135224463	122.658245136462	245.407447721911	134.25688947705	40.3535219621275	18.632893043145	8.00967221441664	2.07181258714385	0.0767272409757639	0.975083590755824	unchanged	1.53161659147899	0.0675532963683893	1.03614314782011	unchanged	-2.07181258714385	0.0767272409757639	0.975083590755816	unchanged	-0.540195995664861	0.447865239326558	0.565066206218405	unchanged	-1.53161659147899	0.0675532963683893	1.03614314782012	unchanged	0.540195995664861	0.447865239326558	0.56506620621841	unchanged	9.57352820815631	C10H15N5O3	288.089313891154	3.11748333333333	--	--
neg_2930	NCGC00380753-01_C16H28O12_6-O-Isobutyryl-alpha-D-glucopyranosyl alpha-D-glucopyranoside	56.3077189161057	6.03460422625248	56.9273203063135	85.0038008771302	65.2087907400398	229.195797333592	167.226602772959	63.7367748063003	304.198586959423	155.350532635606	95.6251779521196	320.620929853708	1.67003626785526e-07	1.50588804885161	18.3625749003979	79.1721569842983	157.517027929802	24.4295423022854	-0.709979742399148	0.378931810387849	0.500339749707634	unchanged	-1.37067653619854	0.0715441824454964	1.00652907037301	unchanged	0.709979742399148	0.378931810387849	0.500339749707636	unchanged	-0.660696793799395	0.529568695956755	0.381016941479381	unchanged	1.37067653619854	0.0715441824454964	1.00652907037301	unchanged	0.660696793799395	0.529568695956755	0.381016941479376	unchanged	-2.17230906295905	C16H28O12	447.126582297956	3.11748333333333	--	--
neg_2931	(1R)-Hydroxy-(2R)-glutathionyl-1,2-dihydronaphthalene	215.821291994318	27.2216985523374	89.4381796871707	15.056674366573	67.0651230149233	87.8959664281196	44.5572207619962	74.2629101784219	43.5036038111764	98.7598034491077	57.0561497627815	84.5050992674126	50.6203688931533	105.534555931928	200.370596794864	210.781419728908	50.7735719270378	113.720933305978	0.602595569161666	0.248086668632538	0.682859375015256	unchanged	0.0276660915183755	0.963957302258651	0.0398449048213904	unchanged	-0.602595569161666	0.248086668632538	0.682859375015264	unchanged	-0.57492947764329	0.376790581859196	0.542341009610557	unchanged	-0.0276660915183754	0.963957302258651	0.0398449048213939	unchanged	0.57492947764329	0.376790581859196	0.542341009610559	unchanged	9.56958952576426	C20H25N3O7S	450.138361958332	3.12463333333333	C14791	Metabolism of xenobiotics by cytochrome P450(ko00980)
neg_2935	3-Cresotinic acid	1423.00207629873	1262.71140489744	2763.80312553719	1845.79010720998	4032.20836369103	870.6039859504	1323.54168024718	2436.17527397038	35886.9006712924	2003.13903683204	1188.96778516783	2636.08202774701	650.604538144893	293.403090735793	1700.02602509281	452.158202063772	2425.57343324499	1495.18776017242	-2.431752832162	0.344255569214374	0.546575325147455	unchanged	-1.81418402177712	0.401290961607261	0.467427294515072	unchanged	2.431752832162	0.344255569214374	0.546575325147454	unchanged	0.617568810384872	0.269405876212758	0.847614441538093	unchanged	1.81418402177712	0.401290961607261	0.467427294515077	unchanged	-0.617568810384872	0.269405876212758	0.847614441538096	unchanged	9.23953445538296	C8H8O3	187.008636930553	3.13178333333333	--	--
neg_2939	SN-38	193.42345723285	45.3276069948773	54.0503729701305	4.94149531192443	80.7737477291807	142.887128991041	89.8886861174269	99.1610236897259	145.479600121566	133.61843332168	160.336207900397	143.159662343287	27.9757747338565	38.5411088943822	147.726041381108	160.899808262635	92.3085264765014	148.837756402042	-0.315504215934477	0.369348174699141	0.461252055998243	unchanged	-0.495866153878035	0.283211491306211	0.614935775456675	unchanged	0.315504215934477	0.369348174699141	0.461252055998233	unchanged	-0.180361937943558	0.759164026158824	0.141750499476973	unchanged	0.495866153878035	0.283211491306211	0.614935775456677	unchanged	0.180361937943558	0.759164026158824	0.141750499476972	unchanged	-7.22891995587946	C22H20N2O5	391.127110588212	3.13178333333333	C11173	Drug metabolism - other enzymes(ko00983)
neg_2941	alpha-Rhamnorobin	60.0782043728676	0.629104360548156	2.93126424264863	1.67003626785526e-07	12.6521214548934	5.03170265395481	4.73084498727613	0.380827885865393	2.65152193814267	30.4970882010818	4.81185479739196	822.024540503194	390.885676954478	519.475574166417	422.242542147961	524.335398545105	724.030153364829	1.67003626785526e-07	6.29656076943524	0.000467994542868542	1.63936433853093	up	0.905647285660971	0.570432782547571	0.359373770488628	unchanged	-6.29656076943524	0.000467994542868542	1.63936433853093	down	-5.39091348377426	0.000449508527683564	1.9991124910459	down	-0.905647285660971	0.570432782547571	0.35937377048863	unchanged	5.39091348377426	0.000449508527683564	1.9991124910459	up	0.85268160415113	C21H20O10	431.098738853536	3.13178333333333	--	--
neg_2946	6-Methylthioinosine	1156.41409381899	1122.68558096003	967.865710065569	1577.17842385883	1181.49407254028	955.769760036842	1007.35554821142	957.426801654826	531.305276801349	1009.20424849962	1062.07813130447	2277.01294567423	1351.08047137837	1441.90676246868	1227.96791197136	1470.48753255784	1626.57119128334	1270.40376902569	0.712993229225586	0.00880549267129479	1.301041280643	up	0.302340022042351	0.117364744291691	0.827881141901896	unchanged	-0.712993229225587	0.00880549267129479	1.301041280643	down	-0.410653207183235	0.0575311329823315	1.21455724949397	unchanged	-0.302340022042351	0.117364744291691	0.827881141901901	unchanged	0.410653207183235	0.0575311329823315	1.21455724949397	unchanged	-3.78257367095827	C11H14N4O4S	319.04711628116	3.13895	--	--
neg_2947	Genistein 4'-glucuronide-7-sulfate	1.67003626785526e-07	1.67003626785526e-07	1.67003626785526e-07	1.67003626785526e-07	1.67003626785526e-07	1.67003626785526e-07	1.67003626785526e-07	1.67003626785526e-07	1.67003626785526e-07	1.67003626785526e-07	0.00285067100564469	1012.63844305769	5604.32273732257	3887.99265995947	1174.85623888616	2262.20342557845	1497.42898660571	1.67003626785526e-07	33.8429877680035	0.0179774161847931	1.28147406478433	up	11.4745945254491	0.363217467649123	0.533648686623506	unchanged	-33.8429877680035	0.0179774161847931	1.28147406478432	down	-22.3683932425545	0.0179774285474719	1.6858941232948	down	-11.4745945254491	0.363217467649123	0.533648686623499	unchanged	22.3683932425545	0.0179774285474719	1.68589412329481	up	-2.0362762952789	C21H18O14S	571.038857954802	3.13895	--	--
neg_2952	Rhamnetin	23.9640425516113	28.4641573099728	19.7449656676172	13.6161817666433	23.482262973975	298.13883455863	238.427106827907	193.406848583137	302.899569365529	281.183100481581	65.1188883744673	1307.97404955579	368.281677624084	617.632444946823	853.718330016594	767.633035655073	724.761470512063	526.978512770096	1.33360886988755	0.0125052769296649	1.32157901509025	up	-3.40012290427591	0.00179859378312672	1.57544497834491	down	-1.33360886988755	0.0125052769296649	1.32157901509026	down	-4.73373177416346	0.00201087125008549	1.86055806075514	down	3.40012290427591	0.00179859378312672	1.57544497834491	up	4.73373177416346	0.00201087125008549	1.86055806075514	up	18.8484036786351	C16H12O7	337.038927736236	3.15323333333333	C10176	--
neg_2953	N-Glycolylneuraminic acid	188.098772403415	77.1586697824264	152.931448138811	174.405323520945	232.087121962062	245.671462929233	234.596473991909	153.466597675467	365.434192644258	337.99304504588	248.880684175235	276.53109146938	129.048971124343	95.0004517642734	188.225575497223	202.186169104331	251.596213248567	117.138395468175	-0.348019192963081	0.316879602971514	0.534552559984828	unchanged	-0.437919533940422	0.213865993740756	0.665752695821535	unchanged	0.348019192963081	0.316879602971514	0.534552559984833	unchanged	-0.0899003409773401	0.76762286467	0.136188839200886	unchanged	0.437919533940422	0.213865993740756	0.665752695821542	unchanged	0.0899003409773403	0.76762286467	0.13618883920088	unchanged	6.44223236003734	C11H19NO10	346.077658005241	3.15323333333333	--	--
neg_2954	[3-hydroxy-4-[(2S,3R,4S,5S,6R)-3,4,5-trihydroxy-6-(hydroxymethyl)oxan-2-yl]oxyphenyl]methyl 3,4-dihydroxybenzoate	650.587292849286	178.427482147615	203.089272640305	264.855182975686	214.381712976416	260.762147618822	206.048812670269	159.009318872045	117.693449932941	220.133935123189	314.758014092363	1298.35192221868	1582.71512269188	1736.95889624796	1349.86368477497	2004.67694922359	1359.9768163415	244.817188614478	2.94909479716909	4.80083351376757e-05	1.69158688361033	up	0.595589434013992	0.22145586985259	0.706681625220757	unchanged	-2.94909479716909	4.80083351376757e-05	1.69158688361033	down	-2.3535053631551	9.36099399519277e-06	2.07639283606345	down	-0.595589434013992	0.22145586985259	0.706681625220759	unchanged	2.3535053631551	9.36099399519277e-06	2.07639283606345	up	12.1516563962733	C20H22O11	473.105748893573	3.15323333333333	--	--
neg_2964	5'-Phosphoribosyl-N-formylglycinamide	124.661692862676	5.52404280659862	39.5010651968799	1.67003626785526e-07	26.0901627963174	123.38317901056	118.494365312945	101.348213050213	145.283365483481	84.9771480751332	25.8506320472175	444.694538373725	6.64692296186256	59.6065626497962	6.07689677066936	54.5208808267222	142.50627313555	113.810570169367	0.0550959630385803	0.95072413277254	0.0400047432368133	unchanged	-1.63279579937861	0.00663246413100113	1.37794221350643	down	-0.0550959630385803	0.95072413277254	0.0400047432368155	unchanged	-1.68789176241719	0.291796578546183	0.67762922375491	unchanged	1.63279579937861	0.00663246413100113	1.37794221350642	up	1.68789176241719	0.291796578546183	0.677629223754908	unchanged	4.67125920275629	C8H15N2O9P	335.027651532728	3.1604	C04376	Purine metabolism(ko00230);;Metabolic pathways(ko01100)
neg_2965	(2S,3S,4S,5R)-6-[2-(3,4-Dihydroxyphenyl)-7-hydroxy-4-oxo-3-sulfooxychromen-5-yl]oxy-3,4,5-trihydroxyoxane-2-carboxylic acid	0.0360502876277668	8.82475065735888	1.67003626785526e-07	1.67003626785526e-07	1.67003626785526e-07	13.7316940918999	26.1548116115967	1.67003626785526e-07	0.0151624325962314	1.67003626785526e-07	1.67003626785526e-07	2959.81016817036	30285.2827239751	23304.572285305	925.864019315719	2193.25574017617	7757.70755417654	96.4106560627983	8.95025573299794	0.0787538807038645	0.986310025198803	unchanged	-3.94333497610009	0.225877807517955	0.745420376727221	unchanged	-8.95025573299794	0.0787538807038645	0.986310025198795	unchanged	-12.893590709098	0.0783412310690577	1.34188283984266	unchanged	3.94333497610009	0.225877807517955	0.745420376727216	unchanged	12.893590709098	0.0783412310690577	1.34188283984267	unchanged	-2.39496298010735	C21H18O16S	557.022942593303	3.1604	--	--
neg_2975	Robenacoxib	1173.21729191354	2849.29614926802	3705.59932415783	10627.2881779354	5169.37139851843	1629.3914217387	2067.45286094451	1661.67859621198	988.680392741811	2933.63402302517	2430.70729053339	3328.5138246448	4017.31811495187	1403.43265448223	2487.75314341598	2825.59441191619	3636.91398269898	2139.18063007548	0.632145820533947	0.051244952792786	1.06198377322938	unchanged	1.18447423245314	0.139561715318647	0.857343971466163	unchanged	-0.632145820533947	0.051244952792786	1.06198377322938	unchanged	0.552328411919195	0.372848048858746	0.626478584611539	unchanged	-1.18447423245314	0.139561715318647	0.857343971466163	unchanged	-0.552328411919195	0.372848048858746	0.626478584611542	unchanged	0.490852465209098	C16H13F4NO2	326.0811256609	3.1747	C20708	--
neg_2976	Tolnaftate	708.583558651658	1281.59722628118	1560.31862320743	3997.01388877152	2105.09470086684	778.910757108174	920.654127898727	728.251866415298	480.25019068402	1313.59369040519	1101.79351716322	1350.95430310561	1662.35116142469	627.068881806263	1109.44050759922	1256.94510995801	1468.40197177988	921.518344445291	0.539444474230997	0.0626461256695912	1.02074890495072	unchanged	1.06419497679217	0.110844021085798	0.918298414102163	unchanged	-0.539444474230997	0.0626461256695912	1.02074890495072	unchanged	0.524750502561172	0.318665291620811	0.700377195422614	unchanged	-1.06419497679217	0.110844021085798	0.918298414102163	unchanged	-0.524750502561172	0.318665291620811	0.700377195422616	unchanged	-0.939790195738202	C19H17NOS	328.077464377081	3.1747	--	--
neg_2978	5-(Galactosylhydroxy)-L-Lysine	335.834229711925	144.971253995472	161.809660581877	119.678055714476	255.030615353838	238.966966188226	190.827466747805	270.93542646265	273.206012634909	199.31377537985	249.767060235066	222.866859556833	234.928266823181	303.166160562874	227.92912239889	278.74551815453	390.430378917367	334.421389603668	0.137180024403643	0.480108793845138	0.430079947427761	unchanged	-0.250801679166121	0.345671427264892	0.549407570074159	unchanged	-0.137180024403643	0.480108793845138	0.430079947427774	unchanged	-0.387981703569764	0.160174286361028	0.957830597046439	unchanged	0.250801679166121	0.345671427264892	0.549407570074159	unchanged	0.387981703569764	0.160174286361028	0.957830597046439	unchanged	5.71530959799993	C12H24N2O8	359.124519672031	3.16753333333333	--	--
neg_2979	2-O-beta-D-Glucopyranuronosyl-D-mannose	17.0653991193294	1.67003626785526e-07	14.5629782948073	1.67003626785526e-07	1.67003626785526e-07	252.32995969817	280.830249909637	281.855337053171	40.9312826419573	156.848244436367	12.0973167598343	5.48984254243051	1.67003626785526e-07	1.67003626785526e-07	5.82754638126198	1.67003626785526e-07	1.67003626785526e-07	791.720101146689	-7.31692623300556	0.0362679604118921	1.1385532017661	down	-5.36698616067161	0.0385099336929016	1.20953980750929	down	7.31692623300556	0.0362679604118921	1.13855320176609	up	1.94994007233395	0.174707643495458	0.990739451012791	unchanged	5.36698616067161	0.0385099336929016	1.20953980750929	up	-1.94994007233395	0.174707643495458	0.99073945101279	unchanged	0.571412853241989	C12H20O12	377.070347373652	3.1747	--	--
neg_2983	dTDP-4-oxo-2,3,6-trideoxy-D-glucose	16.5699215544399	1.67003626785526e-07	1.67003626785526e-07	4.50118916294392	0.676229955993571	155.237550215148	72.3148238522016	23.6259855350337	12.3377725052362	18.850541091016	28.6719499625979	2488.51243087999	1213.13267216372	2255.76773196431	940.055052960335	1380.38254140212	1653.16922021381	2429.40268659409	1.8727073712455	0.0315856638611514	1.1507756417945	up	-5.74911483981665	0.313695523569601	0.616669129116779	unchanged	-1.8727073712455	0.0315856638611514	1.15077564179451	down	-7.62182221106216	0.0011541274091182	1.96121339354967	down	5.74911483981665	0.313695523569601	0.616669129116775	unchanged	7.62182221106216	0.0011541274091182	1.96121339354967	up	5.68754408368894	C16H24N2O13P2	513.071009487844	3.16753333333333	C18032	Polyketide sugar unit biosynthesis(ko00523);;Metabolic pathways(ko01100);;Biosynthesis of nucleotide sugars(ko01250)
neg_2984	Mirificin	36.1627108804923	1.67003626785526e-07	1.67003626785526e-07	1.67003626785526e-07	1.67003626785526e-07	3.38913535562276	0.0292279458140532	1.67003626785526e-07	5.79484185649777	6.47879681704952	1.67003626785526e-07	430.903651756269	3238.91742527348	1078.8142167994	892.084775250607	880.932014018488	2122.85171305163	44.8804434668313	7.15697768247485	0.0202707161738019	1.27848289510939	up	-0.744158796817068	0.670404016557329	0.24611496032423	unchanged	-7.15697768247485	0.0202707161738019	1.27848289510939	down	-7.90113647929192	0.020062467815185	1.65862997596506	down	0.744158796817068	0.670404016557329	0.246114960324225	unchanged	7.90113647929192	0.020062467815185	1.65862997596506	up	7.5716050123217	C26H28O13	569.131809170174	3.1747	--	--
neg_2992	Phosphodimethylethanolamine	1.67003626785526e-07	1.67003626785526e-07	1.67003626785526e-07	19.0699809233063	1.67003626785526e-07	146.798058152686	141.266949075322	94.7145640847005	86.5424756025968	54.939830571337	6.9123368534676	1.67003626785526e-07	1.67003626785526e-07	1.67003626785526e-07	1.67003626785526e-07	1.67003626785526e-07	1.67003626785526e-07	1.67003626785526e-07	-28.9627985618223	0.01158516123608	1.43136108728361	down	-4.33468556664498	0.0136854043992562	1.37483309789801	down	28.9627985618223	0.01158516123608	1.43136108728361	up	24.6281129951773	0.228467761984421	0.830428150142481	unchanged	4.33468556664498	0.0136854043992562	1.37483309789801	up	-24.6281129951773	0.228467761984421	0.830428150142483	unchanged	-10.6193971302151	C4H12NO4P	204.018000584606	3.18185	C13482	Glycerophospholipid metabolism(ko00564)
neg_2994	Nogalonate	30.6531939054424	1.67003626785526e-07	12.8948998574884	0.00233337249322282	1.67003626785526e-07	1.67003626785526e-07	1.67003626785526e-07	1.67003626785526e-07	1.67003626785526e-07	2.42365056369359	20.7275731440621	72.2330555487384	1377.20719091942	565.126972180438	293.98156338011	502.698229030485	136.230723075883	1.67003626785526e-07	10.2480829930514	0.0526630068988665	1.08361067963305	unchanged	4.72907094269995	0.110166046103182	0.949701600739225	unchanged	-10.2480829930514	0.0526630068988665	1.08361067963305	unchanged	-5.51901205035149	0.0561868535693038	1.41930405107098	unchanged	-4.72907094269995	0.110166046103182	0.949701600739223	unchanged	5.51901205035149	0.0561868535693038	1.41930405107098	unchanged	9.72248366789496	C20H14O8	427.070784933783	3.18185	C12416	Metabolic pathways(ko01100)
neg_2999	28-Glucosylarjunolate 3-[rhamnosyl-(1->3)-glucuronide]	601.397615688282	840.173390787877	537.06633143613	49.1265405469675	368.29106669469	758.605027251487	815.409178297538	965.510678391708	891.247938303736	893.683529058747	567.997158968653	543.664170822538	291.901641331534	792.647130528597	1221.05407877817	1222.02581894876	741.656806469039	1625.07524164277	-0.305854759512728	0.36437335765033	0.45449010921784	unchanged	-1.00520528086561	0.0152759862947098	1.21862552387225	down	0.305854759512728	0.36437335765033	0.454490109217826	unchanged	-0.69935052135288	0.131220399588952	0.970787271898311	unchanged	1.00520528086561	0.0152759862947098	1.21862552387225	up	0.69935052135288	0.131220399588952	0.970787271898312	unchanged	-3.52291408529593	C48H76O20	993.46423663925	3.18185	--	--
neg_3000	4-(L-Alanin-3-yl)-2-hydroxy-cis,cis-muconate 6-semialdehyde	12.1536394356847	12.5801774443606	1.67003626785526e-07	3.05787481091445	2.54322318570256	225.208912541709	134.724103097974	193.759760317138	10.9652830109581	41.2457387704624	9.68632063514996	1.82973785144755	1.67003626785526e-07	12.379585750994	55.7493785223908	80.5669069617387	67.0744718708445	629.280583179285	-2.50497541519133	0.123152979681779	0.842405493466757	unchanged	-4.94781689254862	0.0808809157244544	1.04843528287008	unchanged	2.50497541519133	0.123152979681779	0.842405493466747	unchanged	-2.44284147735729	0.0982506725445559	1.14976287222108	unchanged	4.94781689254862	0.0808809157244544	1.04843528287008	unchanged	2.44284147735729	0.0982506725445559	1.14976287222108	unchanged	29.9297104031984	C9H11NO6	250.040160553603	3.18898333333333	C04796	Tyrosine metabolism(ko00350)
neg_3008	6-Hydroxymelatonin	2597.69399718009	1862.68450420323	2614.05826827245	960.861582169664	3782.384962084	686.07055536925	868.722070341121	1758.73384526368	16634.3473245481	1122.00543330483	1691.66068404599	1440.10379119341	577.240854200828	494.642381757805	2925.62995940548	578.289900490875	1310.07983103523	1464.7040736184	-1.62104578217433	0.374037989923064	0.510606209835846	unchanged	-0.738183152406156	0.58841938294551	0.291137371874026	unchanged	1.62104578217433	0.374037989923064	0.510606209835844	unchanged	0.882862629768172	0.0900040174768679	1.20885255336744	unchanged	0.738183152406156	0.58841938294551	0.291137371874032	unchanged	-0.882862629768172	0.0900040174768679	1.20885255336744	unchanged	-4.73328798300302	C13H16N2O3	283.084319276482	3.2033	C05643	Tryptophan metabolism(ko00380)
neg_3009	Dapdiamide B	155.251414688725	141.938261034525	127.757155122422	1.67003626785526e-07	107.931022074955	95.8548887500066	78.2432087774249	81.5414064511459	176.580584469039	65.4118581133074	189.198003009817	41.9608950912661	109.211986767721	120.286371997315	165.505276515805	153.181454124525	139.408266243422	99.9495565468422	0.287879769888291	0.385814111453064	0.485435912118413	unchanged	0.273014911046739	0.522765952418729	0.378138255780225	unchanged	-0.287879769888291	0.385814111453064	0.48543591211842	unchanged	-0.0148648588415523	0.969866435742977	0.0435678580050488	unchanged	-0.273014911046738	0.522765952418729	0.37813825578022	unchanged	0.0148648588415522	0.969866435742977	0.0435678580050499	unchanged	-18.1575276525277	C13H22N4O5	335.12798329145	3.19615	C20963	Metabolic pathways(ko01100)
neg_3010	Chlorogenoquinone	457.645209415237	191.371020418983	230.683153041727	53.474765310229	308.978042358676	43.5059873610793	31.427474792177	125.788202384662	1076.10303411858	87.3579087634829	134.982339172951	227.080511172674	10.200954390928	26.8695554861217	235.267662668993	40.2555332869411	136.205577688703	50.8437825976006	-1.06599036840014	0.50656419928125	0.377576732549354	unchanged	-0.0391594587819273	0.972855171212808	0.0127251559622721	unchanged	1.06599036840014	0.50656419928125	0.377576732549353	unchanged	1.02683090961821	0.134139233788889	1.10293752897833	unchanged	0.0391594587819274	0.972855171212808	0.0127251559622673	unchanged	-1.02683090961821	0.134139233788889	1.10293752897833	unchanged	2.27674713922545	C16H16O9	351.072957253	3.2033	--	--
neg_3011	6-[2,3-Dihydroxy-1-(hydroxymethyl)propyl]-1,2-dihydro-7-hydroxy-9-methoxy-cyclopenta[c][1]benzopyran-3,4-dione	57.7154459223471	15.2713927196669	82.195410024909	380.539157167497	115.019676211731	65.2913549985974	56.0345239144421	19.3397497286517	99.2609190141336	57.5591987535299	143.043487897932	71.0421078946657	24.7858881205234	13.7261575582734	62.0688447692467	81.1986018157998	104.31470870264	25.1263396951641	0.146674327805131	0.760980762342257	0.187083852913521	unchanged	1.2989470310637	0.201646791677891	0.745872813536941	unchanged	-0.146674327805131	0.760980762342257	0.187083852913526	unchanged	1.15227270325857	0.234013555303282	0.840227776317005	unchanged	-1.2989470310637	0.201646791677891	0.745872813536939	unchanged	-1.15227270325857	0.234013555303282	0.840227776317008	unchanged	-17.0646027946342	C17H18O8	385.063594513443	3.19615	C19590	Metabolism of xenobiotics by cytochrome P450(ko00980)
neg_3012	lpc(0-0_18-3)	1393.34487738502	1942.90223167558	1327.00599210898	505.124403682934	750.391614963511	1059.75876034948	1270.691617823	1104.37510485295	1412.1861995578	1116.17641388059	1434.91717144829	1151.10807894831	1268.56560398628	1314.89078731442	1546.85858253881	1232.54032727228	1199.85901462114	2052.10353988366	-0.0553090844733794	0.767974853033703	0.109725912314516	unchanged	-0.124287381397292	0.682417331720128	0.234912785273498	unchanged	0.0553090844733795	0.767974853033703	0.109725912314506	unchanged	-0.0689782969239122	0.793681069135387	0.201736367894512	unchanged	0.124287381397292	0.682417331720128	0.234912785273496	unchanged	0.0689782969239122	0.793681069135387	0.201736367894515	unchanged	-9.7456460373013	C26H48NO7P	538.286465744273	3.2033	--	--
neg_3016	CDP-DG(18:2(9Z,11Z)/i-19:0)	1215.97210577778	1697.63228674373	1448.165365957	755.61319344452	1275.77603383633	1606.74263233484	1556.64107602192	1806.77629374528	1804.21760820913	1717.63252931223	1147.10165291832	1602.13425929808	1870.40507651741	1125.46683646546	2110.72051355287	2187.40537526444	1834.28433695926	3017.89549296647	-0.101169943617981	0.646459644007475	0.184519566464872	unchanged	-0.610189707097681	0.0335611379875993	1.1294724763609	down	0.101169943617981	0.646459644007475	0.184519566464859	unchanged	-0.5090197634797	0.0267198041868076	1.35721123581126	down	0.610189707097681	0.0335611379875993	1.1294724763609	up	0.5090197634797	0.0267198041868076	1.35721123581126	up	2.30192077220581	C49H87N3O15P2	1054.53299060709	3.21045	--	--
neg_3022	Acetyl-DL-Leucine	2227.35238700085	3392.41830902104	3034.71516095148	1849.08120859163	1799.98366659745	2170.04902508819	2188.94884922756	2208.31762765403	1755.87811254339	2174.5516585082	1983.65539012796	2104.03908095748	1988.23903339769	1606.63458021176	1757.76605267037	1946.87437900479	2094.40960716152	2205.9535656048	-0.143870356735953	0.093587540243673	0.873289746014521	unchanged	0.169475206910135	0.389550004534507	0.514772339468569	unchanged	0.143870356735953	0.093587540243673	0.87328974601452	unchanged	0.313345563646088	0.155886851915589	0.997440967830215	unchanged	-0.169475206910135	0.389550004534507	0.514772339468574	unchanged	-0.313345563646088	0.155886851915589	0.997440967830213	unchanged	9.77946238392503	C8H15NO3	172.099609788257	3.22475	--	--
neg_3023	9-Oxononanoic acid	53.4489108850661	19.2957430522214	48.6146264470042	121.068832540895	126.929283562293	370.997549274008	345.251293633306	258.133993454826	1486.97419792145	467.302962499846	86.9468859634542	508.814095048433	87.7060566418833	68.1896935143982	109.89774055031	144.545215369891	138.785943939914	187.332410836724	-1.55843562071209	0.150136262462314	0.805542189380115	unchanged	-2.77162361939088	0.0747588933036933	1.00312844707197	unchanged	1.55843562071209	0.150136262462314	0.805542189380117	unchanged	-1.2131879986788	0.20361804253237	0.820815331479147	unchanged	2.77162361939088	0.0747588933036933	1.00312844707197	unchanged	1.2131879986788	0.20361804253237	0.820815331479144	unchanged	8.8259254285353	C9H16O3	217.109666271335	3.2176	C16322	alpha-Linolenic acid metabolism(ko00592)
neg_3030	Estrone sulfate	404.28908882958	6.72831081328133	144.408918022228	78.811908881412	159.683639930503	274.107092916289	279.871257053788	146.336967861502	246.034638236568	402.105954019668	121.800814889164	415.788008626671	0.904660007646741	23.086252728462	87.0282323837424	60.8601184464816	75.3163811891373	21.0293670688323	-1.04658855163355	0.182637066752252	0.724231001879186	unchanged	-0.580651094273674	0.346900991429426	0.503011419372844	unchanged	1.04658855163355	0.182637066752252	0.724231001879194	unchanged	0.465937457359881	0.624269927450485	0.440190169602256	unchanged	0.580651094273674	0.346900991429426	0.503011419372845	unchanged	-0.465937457359881	0.624269927450485	0.440190169602257	unchanged	2.2210064603661	C18H22O5S	349.112295987445	3.22475	--	--
neg_3039	Isorhoifolin	34.4952369537784	42.4738440136667	26.3899197930523	1.67003626785526e-07	68.1405616686621	28.7892559293961	37.8524847353895	24.486573483595	19.3990869191072	42.5231729613533	9.28632559028145	132.827054174427	1267.74294933229	252.115477225269	267.207980566686	340.376544131934	586.558994454959	17.3949666227627	4.06197307749505	0.0470328875154082	1.11973975840935	up	0.0849712131335875	0.877599121248654	0.0841955928840969	unchanged	-4.06197307749505	0.0470328875154082	1.11973975840934	down	-3.97700186436147	0.0475650245116327	1.45803976065906	down	-0.0849712131335874	0.877599121248654	0.0841955928840973	unchanged	3.97700186436147	0.0475650245116327	1.45803976065906	up	0.143182629165621	C27H30O14	599.138306238918	3.2176	--	--
[truncated: 2,746 more rows]
[truncated: 17 more columns]
